# Supplementary material for: Specific gene expression signatures of low grade meningiomas
Source: Front Oncol. 2023 Mar 1;13:1126550. doi: 10.3389/fonc.2023.1126550 (PMC10016690; doi:10.3389/fonc.2023.1126550)
Supplement: Supplementary file 2 [file Table_1.xlsx]

## Sheet: NF2 vs TRAF7_deg_all
Significant DE genes in NF2 vs. TRAF7 meningiomas
gene_id	log2FoldChange	pvalue	padj	gene_name	gene_chr	gene_start	gene_end	gene_strand	gene_length	gene_biotype	gene_description
ENSG00000108352	-3.49583	1.4e-71	3.09e-67	RAPGEFL1	17	40177010	40195656	+	5711	protein_coding	Rap guanine nucleotide exchange factor like 1 [Source:HGNC Symbol;Acc:HGNC:17428]
ENSG00000000938	-3.92874	9.52e-46	1.05e-41	FGR	1	27612064	27635277	-	3474	protein_coding	FGR proto-oncogene, Src family tyrosine kinase [Source:HGNC Symbol;Acc:HGNC:3697]
ENSG00000164825	-8.12497	1.67e-42	1.23e-38	DEFB1	8	6870575	6878022	-	478	protein_coding	defensin beta 1 [Source:HGNC Symbol;Acc:HGNC:2766]
ENSG00000100083	-1.17989	8.12e-38	4.47e-34	GGA1	22	37608475	37633564	+	9369	protein_coding	golgi associated, gamma adaptin ear containing, ARF binding protein 1 [Source:HGNC Symbol;Acc:HGNC:17842]
ENSG00000177822	6.76576	1e-31	4.41e-28	AC098864.1	4	181874438	182145249	-	5551	antisense	uncharacterized LOC90768 [Source:NCBI gene;Acc:90768]
ENSG00000164879	12.5219	1.22e-31	4.47e-28	CA3	8	85373436	85449040	+	2310	protein_coding	carbonic anhydrase 3 [Source:HGNC Symbol;Acc:HGNC:1374]
ENSG00000164659	4.6851	2.08e-31	6.55e-28	KIAA1324L	7	86876906	87059699	-	8115	protein_coding	KIAA1324 like [Source:HGNC Symbol;Acc:HGNC:21945]
ENSG00000196188	-10.3851	8.13e-28	2.24e-24	CTSE	1	206009264	206023909	-	2671	protein_coding	cathepsin E [Source:HGNC Symbol;Acc:HGNC:2530]
ENSG00000149201	-3.72113	9.47e-28	2.31e-24	CCDC81	11	86374736	86423109	+	4544	protein_coding	coiled-coil domain containing 81 [Source:HGNC Symbol;Acc:HGNC:26281]
ENSG00000134602	-3.38043	6.38e-27	1.4e-23	STK26	X	132023265	132075943	+	3354	protein_coding	serine/threonine kinase 26 [Source:HGNC Symbol;Acc:HGNC:18174]
ENSG00000198792	-1.31429	2.9e-26	5.8e-23	TMEM184B	22	38219291	38273034	-	7080	protein_coding	transmembrane protein 184B [Source:HGNC Symbol;Acc:HGNC:1310]
ENSG00000135127	-4.37452	4.15e-24	7.61e-21	BICDL1	12	119989869	120094494	+	5484	protein_coding	BICD family like cargo adaptor 1 [Source:HGNC Symbol;Acc:HGNC:28095]
ENSG00000100151	-1.48679	6.99e-24	1.18e-20	PICK1	22	38056311	38075701	+	4371	protein_coding	protein interacting with PRKCA 1 [Source:HGNC Symbol;Acc:HGNC:9394]
ENSG00000115602	-6.89032	1.17e-23	1.85e-20	IL1RL1	2	102311502	102352037	+	5746	protein_coding	interleukin 1 receptor like 1 [Source:HGNC Symbol;Acc:HGNC:5998]
ENSG00000128266	-2.64623	1.61e-23	2.13e-20	GNAZ	22	23070361	23125037	+	3840	protein_coding	G protein subunit alpha z [Source:HGNC Symbol;Acc:HGNC:4395]
ENSG00000089250	-7.22488	1.65e-23	2.13e-20	NOS1	12	117208142	117452170	-	13113	protein_coding	nitric oxide synthase 1 [Source:HGNC Symbol;Acc:HGNC:7872]
ENSG00000177335	-4.53302	1.8e-23	2.19e-20	C8orf31	8	143039209	143059942	+	2929	processed_transcript	chromosome 8 open reading frame 31 (putative) [Source:HGNC Symbol;Acc:HGNC:26731]
ENSG00000063587	1.12214	2.27e-22	2.49e-19	ZNF275	X	153334147	153360110	+	8147	protein_coding	zinc finger protein 275 [Source:HGNC Symbol;Acc:HGNC:13069]
ENSG00000186832	-7.53228	3.07e-22	3.22e-19	KRT16	17	41609778	41615899	-	2475	protein_coding	keratin 16 [Source:HGNC Symbol;Acc:HGNC:6423]
ENSG00000100246	-1.47812	4.99e-22	4.99e-19	DNAL4	22	38778508	38794198	-	2430	protein_coding	dynein axonemal light chain 4 [Source:HGNC Symbol;Acc:HGNC:2955]
ENSG00000100266	-1.3495	2.38e-21	2.28e-18	PACSIN2	22	42835412	43015145	-	4554	protein_coding	protein kinase C and casein kinase substrate in neurons 2 [Source:HGNC Symbol;Acc:HGNC:8571]
ENSG00000227877	-7.79267	3.78e-21	3.47e-18	MRLN	10	59736692	59756041	-	2941	protein_coding	myoregulin [Source:HGNC Symbol;Acc:HGNC:48649]
ENSG00000100417	-1.64455	6.02e-21	5.09e-18	PMM1	22	41576894	41589890	-	5082	protein_coding	phosphomannomutase 1 [Source:HGNC Symbol;Acc:HGNC:9114]
ENSG00000114248	-4.6595	2.12e-20	1.67e-17	LRRC31	3	169839179	169869930	-	3113	protein_coding	leucine rich repeat containing 31 [Source:HGNC Symbol;Acc:HGNC:26261]
ENSG00000128245	-1.44703	2.54e-20	1.93e-17	YWHAH	22	31944461	31957603	+	2453	protein_coding	tyrosine 3-monooxygenase/tryptophan 5-monooxygenase activation protein eta [Source:HGNC Symbol;Acc:HGNC:12853]
ENSG00000105509	-6.30954	2.92e-20	2.14e-17	HAS1	19	51713112	51723994	-	2241	protein_coding	hyaluronan synthase 1 [Source:HGNC Symbol;Acc:HGNC:4818]
ENSG00000100889	-1.2666	6.38e-20	4.52e-17	PCK2	14	24094053	24110598	+	4189	protein_coding	phosphoenolpyruvate carboxykinase 2, mitochondrial [Source:HGNC Symbol;Acc:HGNC:8725]
ENSG00000122966	-3.97989	1.15e-19	7.9e-17	CIT	12	119685790	119877291	-	13230	protein_coding	citron rho-interacting serine/threonine kinase [Source:HGNC Symbol;Acc:HGNC:1985]
ENSG00000100418	-1.15863	1.59e-19	1.06e-16	DESI1	22	41598028	41621096	-	4972	protein_coding	desumoylating isopeptidase 1 [Source:HGNC Symbol;Acc:HGNC:24577]
ENSG00000167588	-4.12558	1.96e-19	1.27e-16	GPD1	12	50103819	50111319	+	3991	protein_coding	glycerol-3-phosphate dehydrogenase 1 [Source:HGNC Symbol;Acc:HGNC:4455]
ENSG00000100106	-1.33761	5.44e-19	3.42e-16	TRIOBP	22	37696988	37776556	+	12254	protein_coding	TRIO and F-actin binding protein [Source:HGNC Symbol;Acc:HGNC:17009]
ENSG00000117472	-4.22411	7.12e-19	4.35e-16	TSPAN1	1	46175073	46185958	+	2366	protein_coding	tetraspanin 1 [Source:HGNC Symbol;Acc:HGNC:20657]
ENSG00000100211	-1.30391	1.15e-18	6.86e-16	CBY1	22	38656636	38673854	+	2348	protein_coding	chibby family member 1, beta catenin antagonist [Source:HGNC Symbol;Acc:HGNC:1307]
ENSG00000102230	-2.87464	1.37e-18	7.92e-16	PCYT1B	X	24558087	24672677	-	5555	protein_coding	phosphate cytidylyltransferase 1, choline, beta [Source:HGNC Symbol;Acc:HGNC:8755]
ENSG00000153790	2.21839	1.56e-18	8.81e-16	C7orf31	7	25134697	25180356	-	3837	protein_coding	chromosome 7 open reading frame 31 [Source:HGNC Symbol;Acc:HGNC:21722]
ENSG00000073169	-1.2574	3.43e-18	1.89e-15	SELENOO	22	50200979	50217616	+	2363	protein_coding	selenoprotein O [Source:HGNC Symbol;Acc:HGNC:30395]
ENSG00000253368	-3.64558	4.15e-18	2.23e-15	TRNP1	1	26993707	27000898	+	1976	protein_coding	TMF1-regulated nuclear protein 1 [Source:HGNC Symbol;Acc:HGNC:34348]
ENSG00000100028	-1.0025	5.81e-18	3.05e-15	SNRPD3	22	24555503	24609980	+	2544	protein_coding	small nuclear ribonucleoprotein D3 polypeptide [Source:HGNC Symbol;Acc:HGNC:11160]
ENSG00000276045	-1.44542	6.6e-17	3.37e-14	ORAI1	12	121626550	121642677	+	2262	protein_coding	ORAI calcium release-activated calcium modulator 1 [Source:HGNC Symbol;Acc:HGNC:25896]
ENSG00000164379	-6.40267	1.07e-16	5.37e-14	FOXQ1	6	1312440	1314748	+	2309	protein_coding	forkhead box Q1 [Source:HGNC Symbol;Acc:HGNC:20951]
ENSG00000112419	1.7647	1.35e-16	6.62e-14	PHACTR2	6	143536845	143831185	+	11224	protein_coding	phosphatase and actin regulator 2 [Source:HGNC Symbol;Acc:HGNC:20956]
ENSG00000198947	3.73028	2.62e-16	1.25e-13	DMD	X	31097677	33339441	-	18910	protein_coding	dystrophin [Source:HGNC Symbol;Acc:HGNC:2928]
ENSG00000158055	-4.21572	4.43e-16	2.07e-13	GRHL3	1	24319322	24364482	+	3940	protein_coding	grainyhead like transcription factor 3 [Source:HGNC Symbol;Acc:HGNC:25839]
ENSG00000119514	-1.85551	4.59e-16	2.1e-13	GALNT12	9	98807699	98850081	+	3137	protein_coding	polypeptide N-acetylgalactosaminyltransferase 12 [Source:HGNC Symbol;Acc:HGNC:19877]
ENSG00000101871	2.47858	5.55e-16	2.49e-13	MID1	X	10445310	10833654	-	9295	protein_coding	midline 1 [Source:HGNC Symbol;Acc:HGNC:7095]
ENSG00000162980	1.37922	5.91e-16	2.6e-13	ARL5A	2	151788984	151828492	-	6716	protein_coding	ADP ribosylation factor like GTPase 5A [Source:HGNC Symbol;Acc:HGNC:696]
ENSG00000186732	-3.32131	1.21e-15	5.12e-13	MPPED1	22	43411196	43507848	+	5821	protein_coding	metallophosphoesterase domain containing 1 [Source:HGNC Symbol;Acc:HGNC:1306]
ENSG00000165238	-3.53752	3.75e-15	1.53e-12	WNK2	9	93184916	93320572	+	13198	protein_coding	WNK lysine deficient protein kinase 2 [Source:HGNC Symbol;Acc:HGNC:14542]
ENSG00000133460	-1.22852	4.37e-15	1.75e-12	SLC2A11	22	23856703	23886309	+	8890	protein_coding	solute carrier family 2 member 11 [Source:HGNC Symbol;Acc:HGNC:14239]
ENSG00000100284	-1.02709	5.93e-15	2.33e-12	TOM1	22	35299275	35347994	+	5871	protein_coding	target of myb1 membrane trafficking protein [Source:HGNC Symbol;Acc:HGNC:11982]
ENSG00000137745	23.058	6.38e-15	2.42e-12	MMP13	11	102942995	102955734	-	2834	protein_coding	matrix metallopeptidase 13 [Source:HGNC Symbol;Acc:HGNC:7159]
ENSG00000122121	-3.88606	1.02e-14	3.81e-12	XPNPEP2	X	129738974	129769538	+	3500	protein_coding	X-prolyl aminopeptidase 2 [Source:HGNC Symbol;Acc:HGNC:12823]
ENSG00000153404	3.27529	1.2e-14	4.41e-12	PLEKHG4B	5	92151	189972	+	13304	protein_coding	pleckstrin homology and RhoGEF domain containing G4B [Source:HGNC Symbol;Acc:HGNC:29399]
ENSG00000078596	2.52662	1.25e-14	4.49e-12	ITM2A	X	79360384	79367667	-	2051	protein_coding	integral membrane protein 2A [Source:HGNC Symbol;Acc:HGNC:6173]
ENSG00000160932	-1.89143	1.71e-14	6.07e-12	LY6E	8	143017982	143023832	+	2640	protein_coding	lymphocyte antigen 6 family member E [Source:HGNC Symbol;Acc:HGNC:6727]
ENSG00000115828	-3.88391	1.98e-14	6.9e-12	QPCT	2	37342827	37373322	+	2696	protein_coding	glutaminyl-peptide cyclotransferase [Source:HGNC Symbol;Acc:HGNC:9753]
ENSG00000117632	-1.35905	2.01e-14	6.92e-12	STMN1	1	25884181	25906991	-	6261	protein_coding	stathmin 1 [Source:HGNC Symbol;Acc:HGNC:6510]
ENSG00000198074	-5.39364	2.08e-14	7.03e-12	AKR1B10	7	134527592	134541408	+	1744	protein_coding	aldo-keto reductase family 1 member B10 [Source:HGNC Symbol;Acc:HGNC:382]
ENSG00000115648	-3.88866	2.14e-14	7.12e-12	MLPH	2	237485428	237555318	+	7514	protein_coding	melanophilin [Source:HGNC Symbol;Acc:HGNC:29643]
ENSG00000221887	-4.70642	2.85e-14	9.34e-12	HMSD	18	63949301	63981774	+	2920	protein_coding	histocompatibility minor serpin domain containing [Source:HGNC Symbol;Acc:HGNC:23037]
ENSG00000137726	-3.09111	2.89e-14	9.34e-12	FXYD6	11	117836976	117877486	-	5137	protein_coding	FXYD domain containing ion transport regulator 6 [Source:HGNC Symbol;Acc:HGNC:4030]
ENSG00000019102	-6.28498	3.13e-14	9.99e-12	VSIG2	11	124747472	124752238	-	1432	protein_coding	V-set and immunoglobulin domain containing 2 [Source:HGNC Symbol;Acc:HGNC:17149]
ENSG00000160963	4.78362	3.48e-14	1.09e-11	COL26A1	7	101362820	101559024	+	3156	protein_coding	collagen type XXVI alpha 1 chain [Source:HGNC Symbol;Acc:HGNC:18038]
ENSG00000272841	-2.20619	3.64e-14	1.13e-11	AL139393.2	6	160990318	160992342	-	2025	antisense	novel transcript, antisense to MAP3K4
ENSG00000180957	-1.03513	3.82e-14	1.17e-11	PITPNB	22	27851669	27920134	-	5129	protein_coding	phosphatidylinositol transfer protein beta [Source:HGNC Symbol;Acc:HGNC:9002]
ENSG00000186716	-2.26718	4.6e-14	1.39e-11	BCR	22	23179704	23318037	+	12389	protein_coding	BCR, RhoGEF and GTPase activating protein [Source:HGNC Symbol;Acc:HGNC:1014]
ENSG00000128274	-1.62192	5.17e-14	1.54e-11	A4GALT	22	42692112	42721298	-	3407	protein_coding	alpha 1,4-galactosyltransferase (P blood group) [Source:HGNC Symbol;Acc:HGNC:18149]
ENSG00000166863	-9.8794	5.94e-14	1.74e-11	TAC3	12	57010000	57028883	-	1574	protein_coding	tachykinin 3 [Source:HGNC Symbol;Acc:HGNC:11521]
ENSG00000076864	-2.94708	8.13e-14	2.35e-11	RAP1GAP	1	21596215	21669363	-	5755	protein_coding	RAP1 GTPase activating protein [Source:HGNC Symbol;Acc:HGNC:9858]
ENSG00000169474	-22.0766	8.57e-14	2.45e-11	SPRR1A	1	152985231	152985500	+	270	protein_coding	small proline rich protein 1A [Source:HGNC Symbol;Acc:HGNC:11259]
ENSG00000251359	1.62374	9.43e-14	2.66e-11	WWC2-AS2	4	183097017	183099199	-	2183	lincRNA	WWC2 antisense RNA 2 [Source:HGNC Symbol;Acc:HGNC:26390]
ENSG00000137766	-6.55652	9.68e-14	2.7e-11	UNC13C	15	53978201	54633414	+	14440	protein_coding	unc-13 homolog C [Source:HGNC Symbol;Acc:HGNC:23149]
ENSG00000254087	1.2149	1.09e-13	2.99e-11	LYN	8	55879813	56014168	+	6185	protein_coding	LYN proto-oncogene, Src family tyrosine kinase [Source:HGNC Symbol;Acc:HGNC:6735]
ENSG00000186867	-5.56875	1.41e-13	3.78e-11	QRFPR	4	121329312	121381059	-	2160	protein_coding	pyroglutamylated RFamide peptide receptor [Source:HGNC Symbol;Acc:HGNC:15565]
ENSG00000127249	-6.12127	1.69e-13	4.47e-11	ATP13A4	3	193402077	193593111	-	6013	protein_coding	ATPase 13A4 [Source:HGNC Symbol;Acc:HGNC:25422]
ENSG00000229891	-2.46954	1.71e-13	4.47e-11	LINC01315	22	42364400	42369236	-	1267	lincRNA	long intergenic non-protein coding RNA 1315 [Source:HGNC Symbol;Acc:HGNC:50513]
ENSG00000168350	-5.90632	1.86e-13	4.83e-11	DEGS2	14	100143957	100160163	-	4466	protein_coding	delta 4-desaturase, sphingolipid 2 [Source:HGNC Symbol;Acc:HGNC:20113]
ENSG00000198835	-2.19943	1.91e-13	4.89e-11	GJC2	1	228149852	228159826	+	2243	protein_coding	gap junction protein gamma 2 [Source:HGNC Symbol;Acc:HGNC:17494]
ENSG00000099992	-1.12198	2.87e-13	7.11e-11	TBC1D10A	22	30291990	30327046	-	7047	protein_coding	TBC1 domain family member 10A [Source:HGNC Symbol;Acc:HGNC:23609]
ENSG00000163520	-2.78475	3.78e-13	9.25e-11	FBLN2	3	13549131	13638422	+	4812	protein_coding	fibulin 2 [Source:HGNC Symbol;Acc:HGNC:3601]
ENSG00000243742	-4.64818	5.08e-13	1.23e-10	RPLP0P2	11	61615036	61639449	+	3909	transcribed_processed_pseudogene	ribosomal protein lateral stalk subunit P0 pseudogene 2 [Source:HGNC Symbol;Acc:HGNC:17960]
ENSG00000132938	-4.60822	6.76e-13	1.6e-10	MTUS2	13	28820348	29505947	+	8445	protein_coding	microtubule associated scaffold protein 2 [Source:HGNC Symbol;Acc:HGNC:20595]
ENSG00000165449	-2.63118	7.46e-13	1.73e-10	SLC16A9	10	59650761	59736002	-	4429	protein_coding	solute carrier family 16 member 9 [Source:HGNC Symbol;Acc:HGNC:23520]
ENSG00000133424	-1.35101	7.78e-13	1.78e-10	LARGE1	22	33162226	33922841	-	10687	protein_coding	LARGE xylosyl- and glucuronyltransferase 1 [Source:HGNC Symbol;Acc:HGNC:6511]
ENSG00000182253	-2.19136	8.65e-13	1.96e-10	SYNM	15	99098217	99135593	+	7819	protein_coding	synemin [Source:HGNC Symbol;Acc:HGNC:24466]
ENSG00000166401	-1.30192	9.75e-13	2.19e-10	SERPINB8	18	63969925	64019779	+	5868	protein_coding	serpin family B member 8 [Source:HGNC Symbol;Acc:HGNC:8952]
ENSG00000183864	-1.11671	1.01e-12	2.24e-10	TOB2	22	41433492	41447023	-	4565	protein_coding	transducer of ERBB2, 2 [Source:HGNC Symbol;Acc:HGNC:11980]
ENSG00000158246	-5.10791	1.02e-12	2.24e-10	TENT5B	1	27005020	27012836	-	2368	protein_coding	terminal nucleotidyltransferase 5B [Source:HGNC Symbol;Acc:HGNC:28273]
ENSG00000244509	-1.1874	1.08e-12	2.35e-10	APOBEC3C	22	39014083	39020352	+	2818	protein_coding	apolipoprotein B mRNA editing enzyme catalytic subunit 3C [Source:HGNC Symbol;Acc:HGNC:17353]
ENSG00000218336	4.72694	1.37e-12	2.94e-10	TENM3	4	182143987	182803024	+	11983	protein_coding	teneurin transmembrane protein 3 [Source:HGNC Symbol;Acc:HGNC:29944]
ENSG00000276023	-1.09119	1.39e-12	2.96e-10	DUSP14	17	37489831	37513501	+	2499	protein_coding	dual specificity phosphatase 14 [Source:HGNC Symbol;Acc:HGNC:17007]
ENSG00000198911	-1.42571	1.41e-12	2.98e-10	SREBF2	22	41833079	41907308	+	7557	protein_coding	sterol regulatory element binding transcription factor 2 [Source:HGNC Symbol;Acc:HGNC:11290]
ENSG00000100139	-1.55812	1.46e-12	3.02e-10	MICALL1	22	37905657	37942822	+	5968	protein_coding	MICAL like 1 [Source:HGNC Symbol;Acc:HGNC:29804]
ENSG00000100124	-1.57015	1.92e-12	3.95e-10	ANKRD54	22	37830855	37849327	-	4487	protein_coding	ankyrin repeat domain 54 [Source:HGNC Symbol;Acc:HGNC:25185]
ENSG00000121900	-1.97923	2.01e-12	4.08e-10	TMEM54	1	32894594	32901438	-	1417	protein_coding	transmembrane protein 54 [Source:HGNC Symbol;Acc:HGNC:24143]
ENSG00000168004	-3.55549	2.03e-12	4.08e-10	HRASLS5	11	63461404	63491194	-	3268	protein_coding	HRAS like suppressor family member 5 [Source:HGNC Symbol;Acc:HGNC:24978]
ENSG00000237276	-2.45368	2.04e-12	4.08e-10	ANO7L1	1	16215909	16228027	-	1990	transcribed_unprocessed_pseudogene	anoctamin 7 like 1 [Source:HGNC Symbol;Acc:HGNC:32248]
ENSG00000071242	-1.94099	2.12e-12	4.19e-10	RPS6KA2	6	166409364	166906451	-	8243	protein_coding	ribosomal protein S6 kinase A2 [Source:HGNC Symbol;Acc:HGNC:10431]
ENSG00000099875	-1.07056	2.15e-12	4.19e-10	MKNK2	19	2037465	2051244	-	5221	protein_coding	MAP kinase interacting serine/threonine kinase 2 [Source:HGNC Symbol;Acc:HGNC:7111]
ENSG00000119771	3.61897	2.21e-12	4.26e-10	KLHL29	2	23385217	23708611	+	11071	protein_coding	kelch like family member 29 [Source:HGNC Symbol;Acc:HGNC:29404]
ENSG00000168490	-4.49702	2.43e-12	4.65e-10	PHYHIP	8	22219704	22232341	-	4170	protein_coding	phytanoyl-CoA 2-hydroxylase interacting protein [Source:HGNC Symbol;Acc:HGNC:16865]
ENSG00000188549	-1.33472	2.83e-12	5.28e-10	CCDC9B	15	40331452	40340967	-	7510	protein_coding	coiled-coil domain containing 9B [Source:HGNC Symbol;Acc:HGNC:33488]
ENSG00000112039	-2.25587	3.29e-12	5.99e-10	FANCE	6	35452356	35467103	+	2692	protein_coding	FA complementation group E [Source:HGNC Symbol;Acc:HGNC:3586]
ENSG00000065989	1.9484	3.92e-12	7.08e-10	PDE4A	19	10416773	10469631	+	6646	protein_coding	phosphodiesterase 4A [Source:HGNC Symbol;Acc:HGNC:8780]
ENSG00000178372	-6.51924	3.97e-12	7.1e-10	CALML5	10	5498697	5499555	-	859	protein_coding	calmodulin like 5 [Source:HGNC Symbol;Acc:HGNC:18180]
ENSG00000163394	11.2438	4.73e-12	8.32e-10	CCKAR	4	26481400	26490462	-	1720	protein_coding	cholecystokinin A receptor [Source:HGNC Symbol;Acc:HGNC:1570]
ENSG00000100294	-1.16451	4.79e-12	8.32e-10	MCAT	22	43132206	43143394	-	2388	protein_coding	malonyl-CoA-acyl carrier protein transacylase [Source:HGNC Symbol;Acc:HGNC:29622]
ENSG00000105699	-1.40195	4.8e-12	8.32e-10	LSR	19	35248330	35267964	+	2916	protein_coding	lipolysis stimulated lipoprotein receptor [Source:HGNC Symbol;Acc:HGNC:29572]
ENSG00000161642	-1.62555	6.23e-12	1.07e-09	ZNF385A	12	54369133	54391298	-	3179	protein_coding	zinc finger protein 385A [Source:HGNC Symbol;Acc:HGNC:17521]
ENSG00000025770	-1.10837	6.3e-12	1.07e-09	NCAPH2	22	50508216	50523472	+	3159	protein_coding	non-SMC condensin II complex subunit H2 [Source:HGNC Symbol;Acc:HGNC:25071]
ENSG00000100221	-1.2679	8.2e-12	1.39e-09	JOSD1	22	38685543	38701556	-	4326	protein_coding	Josephin domain containing 1 [Source:HGNC Symbol;Acc:HGNC:28953]
ENSG00000180628	1.46167	8.57e-12	1.44e-09	PCGF5	10	91163012	91284331	+	8306	protein_coding	polycomb group ring finger 5 [Source:HGNC Symbol;Acc:HGNC:28264]
ENSG00000198771	1.67364	8.97e-12	1.49e-09	RCSD1	1	167630093	167706249	+	5718	protein_coding	RCSD domain containing 1 [Source:HGNC Symbol;Acc:HGNC:28310]
ENSG00000204396	-3.06134	1.19e-11	1.97e-09	VWA7	6	31765590	31777294	-	3638	protein_coding	von Willebrand factor A domain containing 7 [Source:HGNC Symbol;Acc:HGNC:13939]
ENSG00000163687	3.75354	1.29e-11	2.12e-09	DNASE1L3	3	58192257	58214697	-	3148	protein_coding	deoxyribonuclease 1 like 3 [Source:HGNC Symbol;Acc:HGNC:2959]
ENSG00000184163	-2.83744	1.32e-11	2.15e-09	C1QTNF12	1	1242446	1246722	-	1794	protein_coding	C1q and TNF related 12 [Source:HGNC Symbol;Acc:HGNC:32308]
ENSG00000241878	-1.7696	1.6e-11	2.59e-09	PISD	22	31618491	31662432	-	5002	protein_coding	phosphatidylserine decarboxylase [Source:HGNC Symbol;Acc:HGNC:8999]
ENSG00000112183	-1.63823	1.61e-11	2.59e-09	RBM24	6	17281346	17293875	+	3444	protein_coding	RNA binding motif protein 24 [Source:HGNC Symbol;Acc:HGNC:21539]
ENSG00000224259	-2.21331	2.07e-11	3.28e-09	LINC01133	1	159961218	159984750	+	3155	lincRNA	long intergenic non-protein coding RNA 1133 [Source:HGNC Symbol;Acc:HGNC:49447]
ENSG00000162551	-3.44795	2.18e-11	3.43e-09	ALPL	1	21509372	21578412	+	3007	protein_coding	alkaline phosphatase, liver/bone/kidney [Source:HGNC Symbol;Acc:HGNC:438]
ENSG00000112964	1.75283	2.23e-11	3.46e-09	GHR	5	42423777	42721878	+	6610	protein_coding	growth hormone receptor [Source:HGNC Symbol;Acc:HGNC:4263]
ENSG00000130669	-1.05467	2.49e-11	3.83e-09	PAK4	19	39125770	39182816	+	7115	protein_coding	p21 (RAC1) activated kinase 4 [Source:HGNC Symbol;Acc:HGNC:16059]
ENSG00000106976	-4.20333	2.53e-11	3.86e-09	DNM1	9	128191655	128255248	+	10775	protein_coding	dynamin 1 [Source:HGNC Symbol;Acc:HGNC:2972]
ENSG00000145349	1.2512	3.09e-11	4.61e-09	CAMK2D	4	113451032	113761927	-	7363	protein_coding	calcium/calmodulin dependent protein kinase II delta [Source:HGNC Symbol;Acc:HGNC:1462]
ENSG00000130707	-2.05565	3.1e-11	4.61e-09	ASS1	9	130444929	130501274	+	3050	protein_coding	argininosuccinate synthase 1 [Source:HGNC Symbol;Acc:HGNC:758]
ENSG00000114757	-4.66962	3.45e-11	5.06e-09	PEX5L	3	179794958	180037053	-	10236	protein_coding	peroxisomal biogenesis factor 5 like [Source:HGNC Symbol;Acc:HGNC:30024]
ENSG00000257259	6.72026	3.51e-11	5.11e-09	LINC02388	12	58565959	58781747	-	2387	lincRNA	long intergenic non-protein coding RNA 2388 [Source:HGNC Symbol;Acc:HGNC:53315]
ENSG00000041353	-4.16346	4.12e-11	5.96e-09	RAB27B	18	54717860	54895516	+	7432	protein_coding	RAB27B, member RAS oncogene family [Source:HGNC Symbol;Acc:HGNC:9767]
ENSG00000268894	5.26156	4.19e-11	6.03e-09	PLCE1-AS1	10	94279277	94287478	-	2317	antisense	PLCE1 antisense RNA 1 [Source:HGNC Symbol;Acc:HGNC:45193]
ENSG00000254602	2.30446	4.95e-11	7.07e-09	AP000662.1	11	57638024	57652790	+	3223	sense_overlapping	novel transcript, sense overlapping CLP1
ENSG00000169174	-4.04931	5.01e-11	7.12e-09	PCSK9	1	55039548	55064852	+	4981	protein_coding	proprotein convertase subtilisin/kexin type 9 [Source:HGNC Symbol;Acc:HGNC:20001]
ENSG00000100271	-1.49255	5.3e-11	7.48e-09	TTLL1	22	43039644	43089428	-	1749	protein_coding	tubulin tyrosine ligase like 1 [Source:HGNC Symbol;Acc:HGNC:1312]
ENSG00000140937	1.73864	5.93e-11	8.31e-09	CDH11	16	64943753	65126112	-	13381	protein_coding	cadherin 11 [Source:HGNC Symbol;Acc:HGNC:1750]
ENSG00000100416	-1.09944	6.06e-11	8.44e-09	TRMU	22	46330875	46357340	+	9219	protein_coding	tRNA 5-methylaminomethyl-2-thiouridylate methyltransferase [Source:HGNC Symbol;Acc:HGNC:25481]
ENSG00000100243	-1.21034	6.19e-11	8.56e-09	CYB5R3	22	42617840	42649568	-	5973	protein_coding	cytochrome b5 reductase 3 [Source:HGNC Symbol;Acc:HGNC:2873]
ENSG00000117298	-1.81393	6.37e-11	8.7e-09	ECE1	1	21217247	21345572	-	7333	protein_coding	endothelin converting enzyme 1 [Source:HGNC Symbol;Acc:HGNC:3146]
ENSG00000091436	1.33402	6.68e-11	9.07e-09	MAP3K20	2	173075435	173268010	+	13799	protein_coding	mitogen-activated protein kinase kinase kinase 20 [Source:HGNC Symbol;Acc:HGNC:17797]
ENSG00000261520	-9.27874	6.72e-11	9.07e-09	DLGAP1-AS5	18	4264602	4295405	+	2878	antisense	DLGAP1 antisense RNA 5 [Source:HGNC Symbol;Acc:HGNC:27586]
ENSG00000081277	-4.93363	7.18e-11	9.57e-09	PKP1	1	201283452	201332993	+	6211	protein_coding	plakophilin 1 [Source:HGNC Symbol;Acc:HGNC:9023]
ENSG00000158106	-2.07979	7.92e-11	1.05e-08	RHPN1	8	143368887	143384220	+	4172	protein_coding	rhophilin Rho GTPase binding protein 1 [Source:HGNC Symbol;Acc:HGNC:19973]
ENSG00000144476	-2.26768	8.54e-11	1.12e-08	ACKR3	2	236567787	236582358	+	2258	protein_coding	atypical chemokine receptor 3 [Source:HGNC Symbol;Acc:HGNC:23692]
ENSG00000087494	-3.74777	8.65e-11	1.13e-08	PTHLH	12	27958084	27972705	-	3377	protein_coding	parathyroid hormone like hormone [Source:HGNC Symbol;Acc:HGNC:9607]
ENSG00000137033	2.55375	9.19e-11	1.2e-08	IL33	9	6215786	6257983	+	3253	protein_coding	interleukin 33 [Source:HGNC Symbol;Acc:HGNC:16028]
ENSG00000125398	-4.28941	9.42e-11	1.22e-08	SOX9	17	72121020	72126420	+	3935	protein_coding	SRY-box 9 [Source:HGNC Symbol;Acc:HGNC:11204]
ENSG00000177283	1.81388	1.01e-10	1.3e-08	FZD8	10	35638249	35642278	-	4030	protein_coding	frizzled class receptor 8 [Source:HGNC Symbol;Acc:HGNC:4046]
ENSG00000095587	-3.26379	1.07e-10	1.37e-08	TLL2	10	96364606	96513918	-	8151	protein_coding	tolloid like 2 [Source:HGNC Symbol;Acc:HGNC:11844]
ENSG00000251602	1.57665	1.22e-10	1.55e-08	AL928654.1	14	105416884	105419739	-	2279	antisense	uncharacterized LOC100507437 [Source:NCBI gene;Acc:100507437]
ENSG00000198729	-5.35785	1.42e-10	1.79e-08	PPP1R14C	6	150143076	150250357	+	2152	protein_coding	protein phosphatase 1 regulatory inhibitor subunit 14C [Source:HGNC Symbol;Acc:HGNC:14952]
ENSG00000251169	-3.9085	1.42e-10	1.79e-08	LINC01843	5	134506552	134509229	+	1107	lincRNA	long intergenic non-protein coding RNA 1843 [Source:HGNC Symbol;Acc:HGNC:52659]
ENSG00000125637	-1.42399	1.58e-10	1.97e-08	PSD4	2	113157325	113209396	+	13442	protein_coding	pleckstrin and Sec7 domain containing 4 [Source:HGNC Symbol;Acc:HGNC:19096]
ENSG00000074590	1.87885	1.68e-10	2.07e-08	NUAK1	12	106063340	106140033	-	7008	protein_coding	NUAK family kinase 1 [Source:HGNC Symbol;Acc:HGNC:14311]
ENSG00000142657	-1.19678	1.78e-10	2.19e-08	PGD	1	10398592	10420144	+	2966	protein_coding	phosphogluconate dehydrogenase [Source:HGNC Symbol;Acc:HGNC:8891]
ENSG00000207148	-6.31426	1.8e-10	2.2e-08	RF00019	4	121329069	121329170	-	102	misc_RNA
ENSG00000171791	2.94807	1.96e-10	2.37e-08	BCL2	18	63123346	63320128	-	11765	protein_coding	BCL2, apoptosis regulator [Source:HGNC Symbol;Acc:HGNC:990]
ENSG00000140092	2.11149	2.06e-10	2.48e-08	FBLN5	14	91869412	91947987	-	4973	protein_coding	fibulin 5 [Source:HGNC Symbol;Acc:HGNC:3602]
ENSG00000070731	-2.82603	2.23e-10	2.67e-08	ST6GALNAC2	17	76565379	76586956	-	3098	protein_coding	ST6 N-acetylgalactosaminide alpha-2,6-sialyltransferase 2 [Source:HGNC Symbol;Acc:HGNC:10867]
ENSG00000100142	-1.18385	2.53e-10	3.01e-08	POLR2F	22	37952607	38041915	+	7042	protein_coding	RNA polymerase II subunit F [Source:HGNC Symbol;Acc:HGNC:9193]
ENSG00000104369	-3.68553	2.56e-10	3.03e-08	JPH1	8	74234700	74321328	-	4378	protein_coding	junctophilin 1 [Source:HGNC Symbol;Acc:HGNC:14201]
ENSG00000272711	1.76786	2.86e-10	3.35e-08	AC019069.1	2	74832655	74833987	-	1333	lincRNA	novel transcript
ENSG00000198832	-1.11496	2.93e-10	3.41e-08	SELENOM	22	31104772	31120069	-	3187	protein_coding	selenoprotein M [Source:HGNC Symbol;Acc:HGNC:30397]
ENSG00000205420	-9.12355	3.01e-10	3.47e-08	KRT6A	12	52487174	52493257	-	2928	protein_coding	keratin 6A [Source:HGNC Symbol;Acc:HGNC:6443]
ENSG00000158109	-1.01379	3.02e-10	3.47e-08	TPRG1L	1	3625002	3630127	+	2414	protein_coding	tumor protein p63 regulated 1 like [Source:HGNC Symbol;Acc:HGNC:27007]
ENSG00000130940	-2.10316	3.05e-10	3.48e-08	CASZ1	1	10636604	10796650	-	11336	protein_coding	castor zinc finger 1 [Source:HGNC Symbol;Acc:HGNC:26002]
ENSG00000148346	-6.00325	3.06e-10	3.48e-08	LCN2	9	128149071	128153455	+	1598	protein_coding	lipocalin 2 [Source:HGNC Symbol;Acc:HGNC:6526]
ENSG00000169126	3.99373	3.07e-10	3.48e-08	ARMC4	10	27812164	27999048	-	4773	protein_coding	armadillo repeat containing 4 [Source:HGNC Symbol;Acc:HGNC:25583]
ENSG00000115963	1.69153	3.14e-10	3.55e-08	RND3	2	150468195	150539011	-	3594	protein_coding	Rho family GTPase 3 [Source:HGNC Symbol;Acc:HGNC:671]
ENSG00000138735	2.0017	3.25e-10	3.65e-08	PDE5A	4	119494395	119628991	-	9775	protein_coding	phosphodiesterase 5A [Source:HGNC Symbol;Acc:HGNC:8784]
ENSG00000161682	-1.16466	3.32e-10	3.69e-08	FAM171A2	17	44353215	44363875	-	3592	protein_coding	family with sequence similarity 171 member A2 [Source:HGNC Symbol;Acc:HGNC:30480]
ENSG00000115738	-1.28607	3.63e-10	4.02e-08	ID2	2	8678845	8684453	+	2205	protein_coding	inhibitor of DNA binding 2 [Source:HGNC Symbol;Acc:HGNC:5361]
ENSG00000233521	-2.17006	3.72e-10	4.09e-08	LINC01638	22	27221349	27224727	-	975	lincRNA	long intergenic non-protein coding RNA 1638 [Source:HGNC Symbol;Acc:HGNC:52425]
ENSG00000167646	-2.74798	4.06e-10	4.42e-08	DNAAF3	19	55158661	55166722	-	3302	protein_coding	dynein axonemal assembly factor 3 [Source:HGNC Symbol;Acc:HGNC:30492]
ENSG00000133115	7.15592	4.08e-10	4.42e-08	STOML3	13	38965925	38991066	-	2205	protein_coding	stomatin like 3 [Source:HGNC Symbol;Acc:HGNC:19420]
ENSG00000101236	-1.49021	4.27e-10	4.61e-08	RNF24	20	3927309	4015582	-	7668	protein_coding	ring finger protein 24 [Source:HGNC Symbol;Acc:HGNC:13779]
ENSG00000245105	1.532	4.45e-10	4.77e-08	A2M-AS1	12	9065177	9068684	+	2816	antisense	A2M antisense RNA 1 [Source:HGNC Symbol;Acc:HGNC:27057]
ENSG00000123131	1.2293	5.09e-10	5.43e-08	PRDX4	X	23664262	23686399	+	1904	protein_coding	peroxiredoxin 4 [Source:HGNC Symbol;Acc:HGNC:17169]
ENSG00000105289	-3.18904	5.16e-10	5.48e-08	TJP3	19	3708109	3750813	+	4217	protein_coding	tight junction protein 3 [Source:HGNC Symbol;Acc:HGNC:11829]
ENSG00000005059	-1.86266	5.29e-10	5.55e-08	MCUB	4	109560205	109688726	+	3566	protein_coding	mitochondrial calcium uniporter dominant negative beta subunit [Source:HGNC Symbol;Acc:HGNC:26076]
ENSG00000158270	2.61732	5.29e-10	5.55e-08	COLEC12	18	316740	500722	-	7340	protein_coding	collectin subfamily member 12 [Source:HGNC Symbol;Acc:HGNC:16016]
ENSG00000214595	-2.90201	5.3e-10	5.55e-08	EML6	2	54723499	54972025	+	14426	protein_coding	echinoderm microtubule associated protein like 6 [Source:HGNC Symbol;Acc:HGNC:35412]
ENSG00000183347	-3.77935	5.38e-10	5.61e-08	GBP6	1	89364058	89386461	+	2987	protein_coding	guanylate binding protein family member 6 [Source:HGNC Symbol;Acc:HGNC:25395]
ENSG00000128311	-1.14379	5.84e-10	6.06e-08	TST	22	37010859	37020183	-	1937	protein_coding	thiosulfate sulfurtransferase [Source:HGNC Symbol;Acc:HGNC:12388]
ENSG00000050767	-4.23569	5.87e-10	6.06e-08	COL23A1	5	178237618	178590555	-	3766	protein_coding	collagen type XXIII alpha 1 chain [Source:HGNC Symbol;Acc:HGNC:22990]
ENSG00000163959	-2.10616	6.33e-10	6.51e-08	SLC51A	3	196211487	196243178	+	5293	protein_coding	solute carrier family 51 alpha subunit [Source:HGNC Symbol;Acc:HGNC:29955]
ENSG00000164220	5.25306	6.57e-10	6.72e-08	F2RL2	5	76615482	76623434	-	3429	protein_coding	coagulation factor II thrombin receptor like 2 [Source:HGNC Symbol;Acc:HGNC:3539]
ENSG00000117155	-2.46352	6.95e-10	7.08e-08	SSX2IP	1	84643707	84690803	-	8639	protein_coding	SSX family member 2 interacting protein [Source:HGNC Symbol;Acc:HGNC:16509]
ENSG00000100116	-1.26256	7e-10	7.1e-08	GCAT	22	37807905	37817176	+	2104	protein_coding	glycine C-acetyltransferase [Source:HGNC Symbol;Acc:HGNC:4188]
ENSG00000154153	2.53367	7.4e-10	7.44e-08	RETREG1	5	16473038	16617058	-	4568	protein_coding	reticulophagy regulator 1 [Source:HGNC Symbol;Acc:HGNC:25964]
ENSG00000162595	-2.00487	7.66e-10	7.66e-08	DIRAS3	1	68045896	68051631	-	2039	protein_coding	DIRAS family GTPase 3 [Source:HGNC Symbol;Acc:HGNC:687]
ENSG00000133985	-2.18801	9.26e-10	9.14e-08	TTC9	14	70641787	70675360	+	5217	protein_coding	tetratricopeptide repeat domain 9 [Source:HGNC Symbol;Acc:HGNC:20267]
ENSG00000065361	-4.50839	9.87e-10	9.69e-08	ERBB3	12	56076799	56103505	+	9039	protein_coding	erb-b2 receptor tyrosine kinase 3 [Source:HGNC Symbol;Acc:HGNC:3431]
ENSG00000225783	-4.96434	1.05e-09	1.03e-07	MIAT	22	26646428	26676475	+	11829	lincRNA	myocardial infarction associated transcript [Source:HGNC Symbol;Acc:HGNC:33425]
ENSG00000167470	-1.9084	1.09e-09	1.06e-07	MIDN	19	1248553	1259140	+	4492	protein_coding	midnolin [Source:HGNC Symbol;Acc:HGNC:16298]
ENSG00000167100	-2.00085	1.14e-09	1.11e-07	SAMD14	17	50110040	50129882	-	7016	protein_coding	sterile alpha motif domain containing 14 [Source:HGNC Symbol;Acc:HGNC:27312]
ENSG00000114019	2.08157	1.15e-09	1.11e-07	AMOTL2	3	134355874	134375479	-	5984	protein_coding	angiomotin like 2 [Source:HGNC Symbol;Acc:HGNC:17812]
ENSG00000079462	-1.19628	1.17e-09	1.13e-07	PAFAH1B3	19	42297033	42303546	-	1419	protein_coding	platelet activating factor acetylhydrolase 1b catalytic subunit 3 [Source:HGNC Symbol;Acc:HGNC:8576]
ENSG00000139116	-2.24877	1.18e-09	1.13e-07	KIF21A	12	39293228	39443390	-	10117	protein_coding	kinesin family member 21A [Source:HGNC Symbol;Acc:HGNC:19349]
ENSG00000103222	-1.50445	1.2e-09	1.15e-07	ABCC1	16	15949577	16143074	+	7575	protein_coding	ATP binding cassette subfamily C member 1 [Source:HGNC Symbol;Acc:HGNC:51]
ENSG00000013297	3.61192	1.26e-09	1.2e-07	CLDN11	3	170418865	170454733	+	3732	protein_coding	claudin 11 [Source:HGNC Symbol;Acc:HGNC:8514]
ENSG00000155011	3.79499	1.32e-09	1.25e-07	DKK2	4	106921802	107283806	-	4319	protein_coding	dickkopf WNT signaling pathway inhibitor 2 [Source:HGNC Symbol;Acc:HGNC:2892]
ENSG00000113389	4.87636	1.43e-09	1.34e-07	NPR3	5	32689070	32791724	+	9866	protein_coding	natriuretic peptide receptor 3 [Source:HGNC Symbol;Acc:HGNC:7945]
ENSG00000119403	1.58803	1.5e-09	1.4e-07	PHF19	9	120855652	120894896	-	6733	protein_coding	PHD finger protein 19 [Source:HGNC Symbol;Acc:HGNC:24566]
ENSG00000117600	-4.39416	1.55e-09	1.44e-07	PLPPR4	1	99263953	99309590	+	5540	protein_coding	phospholipid phosphatase related 4 [Source:HGNC Symbol;Acc:HGNC:23496]
ENSG00000169047	1.99966	1.56e-09	1.45e-07	IRS1	2	226731317	226799759	-	9953	protein_coding	insulin receptor substrate 1 [Source:HGNC Symbol;Acc:HGNC:6125]
ENSG00000197535	1.40446	1.59e-09	1.47e-07	MYO5A	15	52307283	52529050	-	12988	protein_coding	myosin VA [Source:HGNC Symbol;Acc:HGNC:7602]
ENSG00000100372	-1.03953	1.62e-09	1.49e-07	SLC25A17	22	40769630	40819399	-	3989	protein_coding	solute carrier family 25 member 17 [Source:HGNC Symbol;Acc:HGNC:10987]
ENSG00000106819	4.64903	1.64e-09	1.5e-07	ASPN	9	92456205	92482506	-	2470	protein_coding	asporin [Source:HGNC Symbol;Acc:HGNC:14872]
ENSG00000134762	4.62978	1.72e-09	1.57e-07	DSC3	18	30990008	31042815	-	7056	protein_coding	desmocollin 3 [Source:HGNC Symbol;Acc:HGNC:3037]
ENSG00000198478	-1.95025	1.74e-09	1.58e-07	SH3BGRL2	6	79631283	79703659	+	4653	protein_coding	SH3 domain binding glutamate rich protein like 2 [Source:HGNC Symbol;Acc:HGNC:15567]
ENSG00000070759	-1.97148	1.78e-09	1.61e-07	TESK2	1	45343883	45491166	-	3322	protein_coding	testis associated actin remodelling kinase 2 [Source:HGNC Symbol;Acc:HGNC:11732]
ENSG00000075891	6.73514	2.09e-09	1.85e-07	PAX2	10	100735603	100829941	+	6243	protein_coding	paired box 2 [Source:HGNC Symbol;Acc:HGNC:8616]
ENSG00000104951	2.72628	2.2e-09	1.94e-07	IL4I1	19	49889654	49929539	-	2563	protein_coding	interleukin 4 induced 1 [Source:HGNC Symbol;Acc:HGNC:19094]
ENSG00000258331	5.30264	2.38e-09	2.09e-07	LINC02461	12	43155315	43163110	+	836	lincRNA	long intergenic non-protein coding RNA 2461 [Source:HGNC Symbol;Acc:HGNC:53398]
ENSG00000116254	-3.74329	2.75e-09	2.4e-07	CHD5	1	6101793	6180123	-	9890	protein_coding	chromodomain helicase DNA binding protein 5 [Source:HGNC Symbol;Acc:HGNC:16816]
ENSG00000126803	-1.97741	2.8e-09	2.44e-07	HSPA2	14	64535905	64546173	+	5777	protein_coding	heat shock protein family A (Hsp70) member 2 [Source:HGNC Symbol;Acc:HGNC:5235]
ENSG00000070413	-1.11093	2.84e-09	2.46e-07	DGCR2	22	19036282	19122454	-	5605	protein_coding	DiGeorge syndrome critical region gene 2 [Source:HGNC Symbol;Acc:HGNC:2845]
ENSG00000079156	-2.37141	2.9e-09	2.5e-07	OSBPL6	2	178194481	178402891	+	11486	protein_coding	oxysterol binding protein like 6 [Source:HGNC Symbol;Acc:HGNC:16388]
ENSG00000172183	-2.79974	2.97e-09	2.55e-07	ISG20	15	88636153	88656483	+	7363	protein_coding	interferon stimulated exonuclease gene 20 [Source:HGNC Symbol;Acc:HGNC:6130]
ENSG00000099869	3.28812	3.08e-09	2.63e-07	IGF2-AS	11	2140501	2148666	+	2869	antisense	IGF2 antisense RNA [Source:HGNC Symbol;Acc:HGNC:14062]
ENSG00000266554	-6.42767	3.18e-09	2.71e-07	LINC01443	18	14946267	14974215	+	2842	lincRNA	long intergenic non-protein coding RNA 1443 [Source:HGNC Symbol;Acc:HGNC:50768]
ENSG00000105559	-1.58312	3.35e-09	2.84e-07	PLEKHA4	19	48837097	48868632	-	3851	protein_coding	pleckstrin homology domain containing A4 [Source:HGNC Symbol;Acc:HGNC:14339]
ENSG00000116962	2.05719	3.39e-09	2.87e-07	NID1	1	235975830	236065162	-	5864	protein_coding	nidogen 1 [Source:HGNC Symbol;Acc:HGNC:7821]
ENSG00000130545	-4.63075	3.62e-09	3.04e-07	CRB3	19	6463777	6467221	+	1592	protein_coding	crumbs 3, cell polarity complex component [Source:HGNC Symbol;Acc:HGNC:20237]
ENSG00000196878	-3.32256	3.63e-09	3.04e-07	LAMB3	1	209614870	209652466	-	4688	protein_coding	laminin subunit beta 3 [Source:HGNC Symbol;Acc:HGNC:6490]
ENSG00000127083	2.4979	3.8e-09	3.17e-07	OMD	9	92414245	92424461	-	2449	protein_coding	osteomodulin [Source:HGNC Symbol;Acc:HGNC:8134]
ENSG00000137801	4.03607	4.24e-09	3.51e-07	THBS1	15	39581079	39599466	+	9158	protein_coding	thrombospondin 1 [Source:HGNC Symbol;Acc:HGNC:11785]
ENSG00000182704	-1.57698	4.34e-09	3.58e-07	TSKU	11	76782251	76798154	+	4131	protein_coding	tsukushi, small leucine rich proteoglycan [Source:HGNC Symbol;Acc:HGNC:28850]
ENSG00000129474	1.49026	4.36e-09	3.58e-07	AJUBA	14	22971174	22982642	-	5979	protein_coding	ajuba LIM protein [Source:HGNC Symbol;Acc:HGNC:20250]
ENSG00000165272	-4.30463	4.5e-09	3.68e-07	AQP3	9	33441154	33447633	-	2950	protein_coding	aquaporin 3 (Gill blood group) [Source:HGNC Symbol;Acc:HGNC:636]
ENSG00000113721	1.59464	4.57e-09	3.73e-07	PDGFRB	5	150113837	150155872	-	7137	protein_coding	platelet derived growth factor receptor beta [Source:HGNC Symbol;Acc:HGNC:8804]
ENSG00000230051	-1.94124	4.59e-09	3.73e-07	AL020994.2	22	27331787	27379265	+	571	lincRNA	novel transcript
ENSG00000181085	-3.47314	4.62e-09	3.74e-07	MAPK15	8	143716259	143722458	+	3056	protein_coding	mitogen-activated protein kinase 15 [Source:HGNC Symbol;Acc:HGNC:24667]
ENSG00000256422	4.38553	5.04e-09	4.06e-07	LINC02552	11	104445868	104609321	-	1289	lincRNA	long intergenic non-protein coding RNA 2552 [Source:HGNC Symbol;Acc:HGNC:53587]
ENSG00000162267	3.79287	5.17e-09	4.15e-07	ITIH3	3	52794768	52809009	+	5921	protein_coding	inter-alpha-trypsin inhibitor heavy chain 3 [Source:HGNC Symbol;Acc:HGNC:6168]
ENSG00000250423	3.61835	5.19e-09	4.16e-07	KIAA1210	X	119078635	119150579	-	7824	protein_coding	KIAA1210 [Source:HGNC Symbol;Acc:HGNC:29218]
ENSG00000121957	-2.02669	5.44e-09	4.32e-07	GPSM2	1	108875350	108934545	+	9130	protein_coding	G protein signaling modulator 2 [Source:HGNC Symbol;Acc:HGNC:29501]
ENSG00000172426	-2.58891	5.48e-09	4.33e-07	RSPH9	6	43645046	43672599	+	2631	protein_coding	radial spoke head 9 homolog [Source:HGNC Symbol;Acc:HGNC:21057]
ENSG00000100399	-2.92039	5.73e-09	4.48e-07	CHADL	22	41229510	41240934	-	2599	protein_coding	chondroadherin like [Source:HGNC Symbol;Acc:HGNC:25165]
ENSG00000104213	2.08677	6.04e-09	4.7e-07	PDGFRL	8	17576433	17644071	+	2409	protein_coding	platelet derived growth factor receptor like [Source:HGNC Symbol;Acc:HGNC:8805]
ENSG00000100330	-1.04973	6.29e-09	4.86e-07	MTMR3	22	29883155	30030866	+	9903	protein_coding	myotubularin related protein 3 [Source:HGNC Symbol;Acc:HGNC:7451]
ENSG00000198089	-1.49329	6.43e-09	4.94e-07	SFI1	22	31488688	31618586	+	12174	protein_coding	SFI1 centrin binding protein [Source:HGNC Symbol;Acc:HGNC:29064]
ENSG00000183172	-1.03338	6.51e-09	4.99e-07	SMDT1	22	42079691	42084284	+	1731	protein_coding	single-pass membrane protein with aspartate rich tail 1 [Source:HGNC Symbol;Acc:HGNC:25055]
ENSG00000263843	1.63071	6.54e-09	4.99e-07	AC022211.2	17	75271369	75273895	+	2527	antisense	uncharacterized LOC100287042 [Source:NCBI gene;Acc:100287042]
ENSG00000119703	-2.96569	6.56e-09	4.99e-07	ZC2HC1C	14	75064170	75079987	+	4812	protein_coding	zinc finger C2HC-type containing 1C [Source:HGNC Symbol;Acc:HGNC:20354]
ENSG00000185721	-1.1197	6.74e-09	5.11e-07	DRG1	22	31399523	31530634	+	2279	protein_coding	developmentally regulated GTP binding protein 1 [Source:HGNC Symbol;Acc:HGNC:3029]
ENSG00000135447	-2.10285	7.21e-09	5.44e-07	PPP1R1A	12	54575387	54588659	-	3982	protein_coding	protein phosphatase 1 regulatory inhibitor subunit 1A [Source:HGNC Symbol;Acc:HGNC:9286]
ENSG00000099917	-1.00663	7.46e-09	5.6e-07	MED15	22	20495913	20587632	+	10374	protein_coding	mediator complex subunit 15 [Source:HGNC Symbol;Acc:HGNC:14248]
ENSG00000183578	-1.83164	7.55e-09	5.65e-07	TNFAIP8L3	15	51056598	51105276	-	2371	protein_coding	TNF alpha induced protein 8 like 3 [Source:HGNC Symbol;Acc:HGNC:20620]
ENSG00000138759	2.75235	7.97e-09	5.94e-07	FRAS1	4	78057570	78544269	+	18960	protein_coding	Fraser extracellular matrix complex subunit 1 [Source:HGNC Symbol;Acc:HGNC:19185]
ENSG00000180806	7.1325	8.16e-09	6.05e-07	HOXC9	12	53994895	54003337	+	1679	protein_coding	homeobox C9 [Source:HGNC Symbol;Acc:HGNC:5130]
ENSG00000136250	1.99686	8.2e-09	6.05e-07	AOAH	7	36512949	36724549	-	3510	protein_coding	acyloxyacyl hydrolase [Source:HGNC Symbol;Acc:HGNC:548]
ENSG00000226306	6.5167	8.57e-09	6.31e-07	NPY6R	5	137801193	137810751	+	2988	transcribed_processed_pseudogene	neuropeptide Y receptor Y6 (pseudogene) [Source:HGNC Symbol;Acc:HGNC:7959]
ENSG00000103995	2.03135	9.31e-09	6.83e-07	CEP152	15	48712928	48811146	-	8168	protein_coding	centrosomal protein 152 [Source:HGNC Symbol;Acc:HGNC:29298]
ENSG00000042493	-1.16221	9.51e-09	6.95e-07	CAPG	2	85394748	85418432	-	2607	protein_coding	capping actin protein, gelsolin like [Source:HGNC Symbol;Acc:HGNC:1474]
ENSG00000182103	4.45609	9.94e-09	7.24e-07	FAM181B	11	82729941	82733864	-	3924	protein_coding	family with sequence similarity 181 member B [Source:HGNC Symbol;Acc:HGNC:28512]
ENSG00000055732	-3.54463	1.04e-08	7.53e-07	MCOLN3	1	85018082	85048499	-	6623	protein_coding	mucolipin 3 [Source:HGNC Symbol;Acc:HGNC:13358]
ENSG00000213977	-1.29935	1.11e-08	7.98e-07	TAX1BP3	17	3662896	3668682	-	1383	protein_coding	Tax1 binding protein 3 [Source:HGNC Symbol;Acc:HGNC:30684]
ENSG00000099785	-1.02361	1.11e-08	7.98e-07	2022-03-02	19	8413270	8439017	+	2216	protein_coding	membrane associated ring-CH-type finger 2 [Source:HGNC Symbol;Acc:HGNC:28038]
ENSG00000109819	2.20439	1.16e-08	8.37e-07	PPARGC1A	4	23755041	23904089	-	10870	protein_coding	PPARG coactivator 1 alpha [Source:HGNC Symbol;Acc:HGNC:9237]
ENSG00000104413	-9.85806	1.18e-08	8.44e-07	ESRP1	8	94641074	94707466	+	4875	protein_coding	epithelial splicing regulatory protein 1 [Source:HGNC Symbol;Acc:HGNC:25966]
ENSG00000100299	-1.1036	1.18e-08	8.44e-07	ARSA	22	50622754	50628173	-	2932	protein_coding	arylsulfatase A [Source:HGNC Symbol;Acc:HGNC:713]
ENSG00000188130	-1.32077	1.19e-08	8.44e-07	MAPK12	22	50245450	50261825	-	9424	protein_coding	mitogen-activated protein kinase 12 [Source:HGNC Symbol;Acc:HGNC:6874]
ENSG00000204252	2.12643	1.28e-08	9.06e-07	HLA-DOA	6	33004178	33009612	-	4012	protein_coding	major histocompatibility complex, class II, DO alpha [Source:HGNC Symbol;Acc:HGNC:4936]
ENSG00000135951	-1.4422	1.28e-08	9.06e-07	TSGA10	2	98997261	99154964	-	7375	protein_coding	testis specific 10 [Source:HGNC Symbol;Acc:HGNC:14927]
ENSG00000196517	-2.02462	1.3e-08	9.2e-07	SLC6A9	1	43991500	44031467	-	5159	protein_coding	solute carrier family 6 member 9 [Source:HGNC Symbol;Acc:HGNC:11056]
ENSG00000100307	-1.33426	1.32e-08	9.27e-07	CBX7	22	39120167	39152674	-	7461	protein_coding	chromobox 7 [Source:HGNC Symbol;Acc:HGNC:1557]
ENSG00000204682	1.65358	1.32e-08	9.28e-07	CASC10	10	21492658	21497262	-	3801	protein_coding	cancer susceptibility 10 [Source:HGNC Symbol;Acc:HGNC:31448]
ENSG00000169618	-4.51951	1.35e-08	9.42e-07	PROKR1	2	68643589	68658247	+	4273	protein_coding	prokineticin receptor 1 [Source:HGNC Symbol;Acc:HGNC:4524]
ENSG00000175287	-1.12091	1.37e-08	9.54e-07	PHYHD1	9	128920895	128942041	+	2915	protein_coding	phytanoyl-CoA dioxygenase domain containing 1 [Source:HGNC Symbol;Acc:HGNC:23396]
ENSG00000107518	2.98591	1.67e-08	1.16e-06	ATRNL1	10	115093365	115948992	+	9950	protein_coding	attractin like 1 [Source:HGNC Symbol;Acc:HGNC:29063]
ENSG00000148180	-1.20266	1.7e-08	1.17e-06	GSN	9	121207794	121332843	+	11018	protein_coding	gelsolin [Source:HGNC Symbol;Acc:HGNC:4620]
ENSG00000160870	-9.14358	1.71e-08	1.18e-06	CYP3A7	7	99684957	99735196	-	3810	protein_coding	cytochrome P450 family 3 subfamily A member 7 [Source:HGNC Symbol;Acc:HGNC:2640]
ENSG00000128185	-1.02623	1.76e-08	1.21e-06	DGCR6L	22	20314276	20320080	-	1154	protein_coding	DiGeorge syndrome critical region gene 6 like [Source:HGNC Symbol;Acc:HGNC:18551]
ENSG00000035862	-1.00977	1.8e-08	1.23e-06	TIMP2	17	78852977	78925387	-	5633	protein_coding	TIMP metallopeptidase inhibitor 2 [Source:HGNC Symbol;Acc:HGNC:11821]
ENSG00000128159	-1.13535	1.83e-08	1.25e-06	TUBGCP6	22	50217689	50244992	-	7689	protein_coding	tubulin gamma complex associated protein 6 [Source:HGNC Symbol;Acc:HGNC:18127]
ENSG00000081760	-1.09718	1.83e-08	1.25e-06	AACS	12	125065379	125143333	+	16094	protein_coding	acetoacetyl-CoA synthetase [Source:HGNC Symbol;Acc:HGNC:21298]
ENSG00000164674	-1.32159	1.89e-08	1.28e-06	SYTL3	6	158650014	158764876	+	2896	protein_coding	synaptotagmin like 3 [Source:HGNC Symbol;Acc:HGNC:15587]
ENSG00000136826	-2.17781	2.02e-08	1.36e-06	KLF4	9	107484852	107490482	-	3659	protein_coding	Kruppel like factor 4 [Source:HGNC Symbol;Acc:HGNC:6348]
ENSG00000162337	1.61223	2.04e-08	1.37e-06	LRP5	11	68312609	68449275	+	6164	protein_coding	LDL receptor related protein 5 [Source:HGNC Symbol;Acc:HGNC:6697]
ENSG00000152580	3.37542	2.04e-08	1.37e-06	IGSF10	3	151425384	151458709	-	11727	protein_coding	immunoglobulin superfamily member 10 [Source:HGNC Symbol;Acc:HGNC:26384]
ENSG00000168671	-1.77015	2.13e-08	1.43e-06	UGT3A2	5	36035017	36071358	-	2694	protein_coding	UDP glycosyltransferase family 3 member A2 [Source:HGNC Symbol;Acc:HGNC:27266]
ENSG00000121905	-2.25005	2.3e-08	1.54e-06	HPCA	1	32885994	32898441	+	1991	protein_coding	hippocalcin [Source:HGNC Symbol;Acc:HGNC:5144]
ENSG00000111913	1.19552	2.5e-08	1.65e-06	RIPOR2	6	24804281	25042170	-	9536	protein_coding	RHO family interacting cell polarization regulator 2 [Source:HGNC Symbol;Acc:HGNC:13872]
ENSG00000172508	-2.40238	2.5e-08	1.65e-06	CARNS1	11	67414968	67425607	+	5670	protein_coding	carnosine synthase 1 [Source:HGNC Symbol;Acc:HGNC:29268]
ENSG00000138185	1.14512	2.57e-08	1.69e-06	ENTPD1	10	95711779	95869695	+	6975	protein_coding	ectonucleoside triphosphate diphosphohydrolase 1 [Source:HGNC Symbol;Acc:HGNC:3363]
ENSG00000140332	-1.40309	2.72e-08	1.78e-06	TLE3	15	70047790	70098176	-	12634	protein_coding	transducin like enhancer of split 3 [Source:HGNC Symbol;Acc:HGNC:11839]
ENSG00000197580	-2.07673	2.78e-08	1.81e-06	BCO2	11	112175467	112224699	+	6789	protein_coding	beta-carotene oxygenase 2 [Source:HGNC Symbol;Acc:HGNC:18503]
ENSG00000156515	-1.10492	2.82e-08	1.83e-06	HK1	10	69269984	69401884	+	6296	protein_coding	hexokinase 1 [Source:HGNC Symbol;Acc:HGNC:4922]
ENSG00000189127	-7.37275	2.83e-08	1.83e-06	ANKRD34B	5	80556755	80570488	-	4024	protein_coding	ankyrin repeat domain 34B [Source:HGNC Symbol;Acc:HGNC:33736]
ENSG00000186603	-3.83495	2.83e-08	1.83e-06	HPDL	1	45326905	45328533	+	1629	protein_coding	4-hydroxyphenylpyruvate dioxygenase like [Source:HGNC Symbol;Acc:HGNC:28242]
ENSG00000171303	-3.35555	2.85e-08	1.83e-06	KCNK3	2	26692690	26733420	+	6223	protein_coding	potassium two pore domain channel subfamily K member 3 [Source:HGNC Symbol;Acc:HGNC:6278]
ENSG00000117308	-1.13331	2.85e-08	1.83e-06	GALE	1	23795599	23800804	-	3978	protein_coding	UDP-galactose-4-epimerase [Source:HGNC Symbol;Acc:HGNC:4116]
ENSG00000244738	6.65041	2.87e-08	1.83e-06	AC026316.3	3	170656562	170662123	+	3097	sense_intronic	novel transcript
ENSG00000100867	4.52702	2.88e-08	1.84e-06	DHRS2	14	23630115	23645639	+	7556	protein_coding	dehydrogenase/reductase 2 [Source:HGNC Symbol;Acc:HGNC:18349]
ENSG00000109084	-1.49818	2.96e-08	1.87e-06	TMEM97	17	28319095	28328685	+	3034	protein_coding	transmembrane protein 97 [Source:HGNC Symbol;Acc:HGNC:28106]
ENSG00000186976	-1.30889	2.99e-08	1.89e-06	EFCAB6	22	43528744	43812337	-	8557	protein_coding	EF-hand calcium binding domain 6 [Source:HGNC Symbol;Acc:HGNC:24204]
ENSG00000151617	2.23617	3.08e-08	1.94e-06	EDNRA	4	147480917	147544954	+	4238	protein_coding	endothelin receptor type A [Source:HGNC Symbol;Acc:HGNC:3179]
ENSG00000145335	-2.48645	3.3e-08	2.07e-06	SNCA	4	89724099	89838315	-	4014	protein_coding	synuclein alpha [Source:HGNC Symbol;Acc:HGNC:11138]
ENSG00000138434	-1.12743	3.34e-08	2.08e-06	ITPRID2	2	181891833	181930738	+	9582	protein_coding	ITPR interacting domain containing 2 [Source:HGNC Symbol;Acc:HGNC:11319]
ENSG00000100228	-1.07749	3.35e-08	2.09e-06	RAB36	22	23145326	23164350	+	4107	protein_coding	RAB36, member RAS oncogene family [Source:HGNC Symbol;Acc:HGNC:9775]
ENSG00000152779	3.77538	3.45e-08	2.15e-06	SLC16A12	10	89430299	89556641	-	4835	protein_coding	solute carrier family 16 member 12 [Source:HGNC Symbol;Acc:HGNC:23094]
ENSG00000123689	-2.83503	3.47e-08	2.15e-06	G0S2	1	209675420	209676388	+	866	protein_coding	G0/G1 switch 2 [Source:HGNC Symbol;Acc:HGNC:30229]
ENSG00000121361	3.12526	3.6e-08	2.22e-06	KCNJ8	12	21764955	21775581	-	2484	protein_coding	potassium voltage-gated channel subfamily J member 8 [Source:HGNC Symbol;Acc:HGNC:6269]
ENSG00000196639	-2.18475	3.89e-08	2.39e-06	HRH1	3	11137093	11263557	+	5546	protein_coding	histamine receptor H1 [Source:HGNC Symbol;Acc:HGNC:5182]
ENSG00000161921	1.00357	3.97e-08	2.44e-06	CXCL16	17	4733526	4739922	-	2794	protein_coding	C-X-C motif chemokine ligand 16 [Source:HGNC Symbol;Acc:HGNC:16642]
ENSG00000065833	-1.3117	3.98e-08	2.44e-06	ME1	6	83210389	83431071	-	3371	protein_coding	malic enzyme 1 [Source:HGNC Symbol;Acc:HGNC:6983]
ENSG00000205221	6.3573	4.07e-08	2.49e-06	VIT	2	36696690	36814792	+	3710	protein_coding	vitrin [Source:HGNC Symbol;Acc:HGNC:12697]
ENSG00000112715	-2.68647	4.11e-08	2.5e-06	VEGFA	6	43770184	43786487	+	14431	protein_coding	vascular endothelial growth factor A [Source:HGNC Symbol;Acc:HGNC:12680]
ENSG00000271851	-1.311	4.12e-08	2.5e-06	AC087501.4	17	9553323	9555696	-	2374	sense_intronic	novel transcript, sense intronic to STX8
ENSG00000267107	-3.51646	4.2e-08	2.55e-06	PCAT19	19	41454169	41500649	-	3884	lincRNA	prostate cancer associated transcript 19 [Source:HGNC Symbol;Acc:HGNC:49593]
ENSG00000101460	-1.23207	4.33e-08	2.61e-06	MAP1LC3A	20	34546854	34560345	+	1762	protein_coding	microtubule associated protein 1 light chain 3 alpha [Source:HGNC Symbol;Acc:HGNC:6838]
ENSG00000163376	-1.38511	4.36e-08	2.62e-06	KBTBD8	3	66998307	67011210	+	4736	protein_coding	kelch repeat and BTB domain containing 8 [Source:HGNC Symbol;Acc:HGNC:30691]
ENSG00000198945	1.15489	4.63e-08	2.76e-06	L3MBTL3	6	130013699	130141451	+	5113	protein_coding	L3MBTL3, histone methyl-lysine binding protein [Source:HGNC Symbol;Acc:HGNC:23035]
ENSG00000186575	-1.4818	4.66e-08	2.77e-06	NF2	22	29603556	29698598	+	7170	protein_coding	neurofibromin 2 [Source:HGNC Symbol;Acc:HGNC:7773]
ENSG00000151322	3.17028	4.76e-08	2.82e-06	NPAS3	14	32934933	33804176	+	9241	protein_coding	neuronal PAS domain protein 3 [Source:HGNC Symbol;Acc:HGNC:19311]
ENSG00000188505	-3.90499	4.91e-08	2.9e-06	NCCRP1	19	39196961	39201884	+	1978	protein_coding	non-specific cytotoxic cell receptor protein 1 homolog (zebrafish) [Source:HGNC Symbol;Acc:HGNC:33739]
ENSG00000250343	5.29769	5.11e-08	3.01e-06	STK32A-AS1	5	147180204	147234859	-	863	antisense	STK32A antisense RNA 1 [Source:HGNC Symbol;Acc:HGNC:53468]
ENSG00000110987	1.20986	5.16e-08	3.04e-06	BCL7A	12	122019422	122062044	+	6565	protein_coding	BCL tumor suppressor 7A [Source:HGNC Symbol;Acc:HGNC:1004]
ENSG00000163399	-1.0787	5.27e-08	3.09e-06	ATP1A1	1	116372668	116410261	+	7261	protein_coding	ATPase Na+/K+ transporting subunit alpha 1 [Source:HGNC Symbol;Acc:HGNC:799]
ENSG00000143036	-1.67939	5.29e-08	3.09e-06	SLC44A3	1	94820342	94895246	+	2869	protein_coding	solute carrier family 44 member 3 [Source:HGNC Symbol;Acc:HGNC:28689]
ENSG00000221944	1.47835	5.33e-08	3.11e-06	TIGD1	2	232547970	232550592	-	2623	protein_coding	tigger transposable element derived 1 [Source:HGNC Symbol;Acc:HGNC:14523]
ENSG00000106483	3.92924	5.35e-08	3.12e-06	SFRP4	7	37905932	38025695	-	3606	protein_coding	secreted frizzled related protein 4 [Source:HGNC Symbol;Acc:HGNC:10778]
ENSG00000088881	-2.17651	5.53e-08	3.21e-06	EBF4	20	2692878	2760108	+	3717	protein_coding	early B cell factor 4 [Source:HGNC Symbol;Acc:HGNC:29278]
ENSG00000182809	-1.8465	5.97e-08	3.46e-06	CRIP2	14	105472962	105480170	+	4837	protein_coding	cysteine rich protein 2 [Source:HGNC Symbol;Acc:HGNC:2361]
ENSG00000185838	-1.06439	5.99e-08	3.46e-06	GNB1L	22	19783224	19854939	-	6988	protein_coding	G protein subunit beta 1 like [Source:HGNC Symbol;Acc:HGNC:4397]
ENSG00000132429	-4.23366	6.14e-08	3.54e-06	POPDC3	6	105158280	105179995	-	1881	protein_coding	popeye domain containing 3 [Source:HGNC Symbol;Acc:HGNC:17649]
ENSG00000152782	1.69108	6.18e-08	3.55e-06	PANK1	10	89579497	89645572	-	7638	protein_coding	pantothenate kinase 1 [Source:HGNC Symbol;Acc:HGNC:8598]
ENSG00000250230	-3.47085	6.21e-08	3.56e-06	AP002754.1	11	61588494	61607550	+	2349	lincRNA	uncharacterized LOC101927495 [Source:NCBI gene;Acc:101927495]
ENSG00000049769	-1.08657	6.26e-08	3.57e-06	PPP1R3F	X	49269843	49301461	+	4173	protein_coding	protein phosphatase 1 regulatory subunit 3F [Source:HGNC Symbol;Acc:HGNC:14944]
ENSG00000139668	-1.28074	6.27e-08	3.57e-06	WDFY2	13	51584455	51767707	+	16197	protein_coding	WD repeat and FYVE domain containing 2 [Source:HGNC Symbol;Acc:HGNC:20482]
ENSG00000182329	-2.9484	6.28e-08	3.57e-06	KIAA2012	2	202073289	202205203	+	7943	protein_coding	KIAA2012 [Source:HGNC Symbol;Acc:HGNC:51250]
ENSG00000162627	-1.18176	6.32e-08	3.58e-06	SNX7	1	98661701	98760500	+	2067	protein_coding	sorting nexin 7 [Source:HGNC Symbol;Acc:HGNC:14971]
ENSG00000100234	-2.39446	6.49e-08	3.66e-06	TIMP3	22	32801701	32863043	+	4603	protein_coding	TIMP metallopeptidase inhibitor 3 [Source:HGNC Symbol;Acc:HGNC:11822]
ENSG00000167642	-1.22838	6.63e-08	3.71e-06	SPINT2	19	38244035	38292614	+	5199	protein_coding	serine peptidase inhibitor, Kunitz type 2 [Source:HGNC Symbol;Acc:HGNC:11247]
ENSG00000123080	1.57745	6.82e-08	3.81e-06	CDKN2C	1	50960745	50974633	+	3318	protein_coding	cyclin dependent kinase inhibitor 2C [Source:HGNC Symbol;Acc:HGNC:1789]
ENSG00000224982	-3.43973	6.95e-08	3.87e-06	TMEM233	12	119593459	119643066	+	3146	protein_coding	transmembrane protein 233 [Source:HGNC Symbol;Acc:HGNC:37219]
ENSG00000140297	-4.12565	7.09e-08	3.93e-06	GCNT3	15	59594875	59640239	+	6475	protein_coding	glucosaminyl (N-acetyl) transferase 3, mucin type [Source:HGNC Symbol;Acc:HGNC:4205]
ENSG00000146013	-2.61195	7.1e-08	3.93e-06	GFRA3	5	138252379	138274671	-	2039	protein_coding	GDNF family receptor alpha 3 [Source:HGNC Symbol;Acc:HGNC:4245]
ENSG00000125968	-1.53456	7.15e-08	3.95e-06	ID1	20	31605283	31606515	+	1233	protein_coding	inhibitor of DNA binding 1, HLH protein [Source:HGNC Symbol;Acc:HGNC:5360]
ENSG00000114923	2.91763	7.16e-08	3.95e-06	SLC4A3	2	219627327	219641980	+	5091	protein_coding	solute carrier family 4 member 3 [Source:HGNC Symbol;Acc:HGNC:11029]
ENSG00000081237	1.38345	7.48e-08	4.11e-06	PTPRC	1	198638457	198757476	+	9168	protein_coding	protein tyrosine phosphatase, receptor type C [Source:HGNC Symbol;Acc:HGNC:9666]
ENSG00000165168	1.89433	7.96e-08	4.36e-06	CYBB	X	37780011	37813461	+	4423	protein_coding	cytochrome b-245 beta chain [Source:HGNC Symbol;Acc:HGNC:2578]
ENSG00000101347	1.23013	8.04e-08	4.39e-06	SAMHD1	20	36889773	36951901	-	11261	protein_coding	SAM and HD domain containing deoxynucleoside triphosphate triphosphohydrolase 1 [Source:HGNC Symbol;Acc:HGNC:15925]
ENSG00000174804	1.5578	8.14e-08	4.43e-06	FZD4	11	86945679	86955391	-	7383	protein_coding	frizzled class receptor 4 [Source:HGNC Symbol;Acc:HGNC:4042]
ENSG00000116711	-1.67112	8.18e-08	4.44e-06	PLA2G4A	1	186828953	186988981	+	2875	protein_coding	phospholipase A2 group IVA [Source:HGNC Symbol;Acc:HGNC:9035]
ENSG00000160588	-1.24492	8.51e-08	4.6e-06	MPZL3	11	118226690	118252350	-	3968	protein_coding	myelin protein zero like 3 [Source:HGNC Symbol;Acc:HGNC:27279]
ENSG00000248441	3.38327	8.74e-08	4.7e-06	LINC01197	15	95209099	95327129	-	6992	lincRNA	long intergenic non-protein coding RNA 1197 [Source:HGNC Symbol;Acc:HGNC:49597]
ENSG00000110756	1.10075	9.12e-08	4.88e-06	HPS5	11	18278668	18322198	-	6433	protein_coding	HPS5, biogenesis of lysosomal organelles complex 2 subunit 2 [Source:HGNC Symbol;Acc:HGNC:17022]
ENSG00000137699	-2.53402	9.52e-08	5.08e-06	TRIM29	11	120111275	120185529	-	10218	protein_coding	tripartite motif containing 29 [Source:HGNC Symbol;Acc:HGNC:17274]
ENSG00000069431	3.56956	9.58e-08	5.1e-06	ABCC9	12	21797401	21942529	-	11616	protein_coding	ATP binding cassette subfamily C member 9 [Source:HGNC Symbol;Acc:HGNC:60]
ENSG00000187546	-1.39635	9.61e-08	5.11e-06	AGMO	7	15200318	15562015	-	3587	protein_coding	alkylglycerol monooxygenase [Source:HGNC Symbol;Acc:HGNC:33784]
ENSG00000150625	-5.55947	9.77e-08	5.18e-06	GPM6A	4	175632934	176002664	-	7040	protein_coding	glycoprotein M6A [Source:HGNC Symbol;Acc:HGNC:4460]
ENSG00000115596	3.81392	9.81e-08	5.19e-06	WNT6	2	218859821	218874233	+	1703	protein_coding	Wnt family member 6 [Source:HGNC Symbol;Acc:HGNC:12785]
ENSG00000163297	1.29058	1e-07	5.27e-06	ANTXR2	4	79901149	80125454	-	9864	protein_coding	ANTXR cell adhesion molecule 2 [Source:HGNC Symbol;Acc:HGNC:21732]
ENSG00000111341	-1.47478	1.02e-07	5.36e-06	MGP	12	14881181	14885926	-	2639	protein_coding	matrix Gla protein [Source:HGNC Symbol;Acc:HGNC:7060]
ENSG00000145416	1.84833	1.04e-07	5.41e-06	2022-03-01	4	163524298	164384050	-	10421	protein_coding	membrane associated ring-CH-type finger 1 [Source:HGNC Symbol;Acc:HGNC:26077]
ENSG00000152527	1.85625	1.04e-07	5.41e-06	PLEKHH2	2	43637273	43767987	+	9835	protein_coding	pleckstrin homology, MyTH4 and FERM domain containing H2 [Source:HGNC Symbol;Acc:HGNC:30506]
ENSG00000088826	-1.97041	1.05e-07	5.43e-06	SMOX	20	4120980	4187747	+	2946	protein_coding	spermine oxidase [Source:HGNC Symbol;Acc:HGNC:15862]
ENSG00000266265	5.51165	1.08e-07	5.55e-06	KLF14	7	130731235	130734176	-	2942	protein_coding	Kruppel like factor 14 [Source:HGNC Symbol;Acc:HGNC:23025]
ENSG00000077157	1.69102	1.08e-07	5.55e-06	PPP1R12B	1	202348699	202592706	+	21069	protein_coding	protein phosphatase 1 regulatory subunit 12B [Source:HGNC Symbol;Acc:HGNC:7619]
ENSG00000129991	-4.03569	1.1e-07	5.65e-06	TNNI3	19	55151767	55157773	-	2034	protein_coding	troponin I3, cardiac type [Source:HGNC Symbol;Acc:HGNC:11947]
ENSG00000150510	-2.20976	1.1e-07	5.65e-06	FAM124A	13	51222334	51284241	+	6702	protein_coding	family with sequence similarity 124 member A [Source:HGNC Symbol;Acc:HGNC:26413]
ENSG00000064655	-1.344	1.1e-07	5.65e-06	EYA2	20	46894624	47188844	+	3618	protein_coding	EYA transcriptional coactivator and phosphatase 2 [Source:HGNC Symbol;Acc:HGNC:3520]
ENSG00000166341	1.28906	1.12e-07	5.7e-06	DCHS1	11	6621323	6655854	-	10765	protein_coding	dachsous cadherin-related 1 [Source:HGNC Symbol;Acc:HGNC:13681]
ENSG00000146386	-1.35532	1.13e-07	5.78e-06	ABRACL	6	139028682	139043302	+	1200	protein_coding	ABRA C-terminal like [Source:HGNC Symbol;Acc:HGNC:21230]
ENSG00000183734	2.80141	1.15e-07	5.84e-06	ASCL2	11	2268495	2270952	-	1852	protein_coding	achaete-scute family bHLH transcription factor 2 [Source:HGNC Symbol;Acc:HGNC:739]
ENSG00000204421	-5.93966	1.18e-07	5.98e-06	LY6G6C	6	31718648	31721845	-	1103	protein_coding	lymphocyte antigen 6 family member G6C [Source:HGNC Symbol;Acc:HGNC:13936]
ENSG00000183943	1.1201	1.19e-07	6e-06	PRKX	X	3604370	3713608	-	6452	protein_coding	protein kinase X-linked [Source:HGNC Symbol;Acc:HGNC:9441]
ENSG00000064666	1.71251	1.21e-07	6.07e-06	CNN2	19	1026581	1039068	+	3645	protein_coding	calponin 2 [Source:HGNC Symbol;Acc:HGNC:2156]
ENSG00000153936	-1.15228	1.25e-07	6.27e-06	HS2ST1	1	86914648	87109998	+	7429	protein_coding	heparan sulfate 2-O-sulfotransferase 1 [Source:HGNC Symbol;Acc:HGNC:5193]
ENSG00000138182	1.01322	1.28e-07	6.41e-06	KIF20B	10	89701610	89774939	+	6851	protein_coding	kinesin family member 20B [Source:HGNC Symbol;Acc:HGNC:7212]
ENSG00000094963	3.68784	1.4e-07	6.97e-06	FMO2	1	171185208	171211230	+	4786	protein_coding	flavin containing monooxygenase 2 [Source:HGNC Symbol;Acc:HGNC:3770]
ENSG00000142178	-3.36925	1.41e-07	6.98e-06	SIK1	21	43414483	43427189	-	5268	protein_coding	salt inducible kinase 1 [Source:HGNC Symbol;Acc:HGNC:11142]
ENSG00000277463	-3.49842	1.41e-07	6.98e-06	AC080038.2	17	62626031	62626453	+	423	lincRNA	novel transcript
ENSG00000187051	-1.14373	1.43e-07	7.04e-06	RPS19BP1	22	39529093	39532855	-	3763	protein_coding	ribosomal protein S19 binding protein 1 [Source:HGNC Symbol;Acc:HGNC:28749]
ENSG00000137460	-1.67086	1.43e-07	7.06e-06	FHDC1	4	152936352	152979696	+	6593	protein_coding	FH2 domain containing 1 [Source:HGNC Symbol;Acc:HGNC:29363]
ENSG00000160255	1.28063	1.46e-07	7.16e-06	ITGB2	21	44885953	44931989	-	6797	protein_coding	integrin subunit beta 2 [Source:HGNC Symbol;Acc:HGNC:6155]
ENSG00000105810	1.73268	1.51e-07	7.38e-06	CDK6	7	92604921	92836594	-	12260	protein_coding	cyclin dependent kinase 6 [Source:HGNC Symbol;Acc:HGNC:1777]
ENSG00000111834	-2.44182	1.51e-07	7.38e-06	RSPH4A	6	116616479	116632985	+	2840	protein_coding	radial spoke head component 4A [Source:HGNC Symbol;Acc:HGNC:21558]
ENSG00000101210	-2.58788	1.52e-07	7.42e-06	EEF1A2	20	63488012	63499322	-	4910	protein_coding	eukaryotic translation elongation factor 1 alpha 2 [Source:HGNC Symbol;Acc:HGNC:3192]
ENSG00000139734	2.00454	1.55e-07	7.53e-06	DIAPH3	13	59665583	60163987	-	7442	protein_coding	diaphanous related formin 3 [Source:HGNC Symbol;Acc:HGNC:15480]
ENSG00000122870	1.2218	1.56e-07	7.57e-06	BICC1	10	58513140	58831437	+	6569	protein_coding	BicC family RNA binding protein 1 [Source:HGNC Symbol;Acc:HGNC:19351]
ENSG00000112297	1.42772	1.58e-07	7.65e-06	CRYBG1	6	106360808	106571978	+	10374	protein_coding	crystallin beta-gamma domain containing 1 [Source:HGNC Symbol;Acc:HGNC:356]
ENSG00000110852	1.54963	1.63e-07	7.82e-06	CLEC2B	12	9852984	9870136	-	2638	protein_coding	C-type lectin domain family 2 member B [Source:HGNC Symbol;Acc:HGNC:2053]
ENSG00000198208	-1.47589	1.64e-07	7.84e-06	RPS6KL1	14	74903954	74923396	-	7617	protein_coding	ribosomal protein S6 kinase like 1 [Source:HGNC Symbol;Acc:HGNC:20222]
ENSG00000234616	1.29115	1.65e-07	7.9e-06	JRK	8	142657460	142681968	-	11229	protein_coding	Jrk helix-turn-helix protein [Source:HGNC Symbol;Acc:HGNC:6199]
ENSG00000237153	-3.50905	1.66e-07	7.9e-06	AL162725.2	9	16917511	17114122	+	4135	lincRNA	novel transcript
ENSG00000129116	1.89938	1.68e-07	8e-06	PALLD	4	168497066	168928457	+	10114	protein_coding	palladin, cytoskeletal associated protein [Source:HGNC Symbol;Acc:HGNC:17068]
ENSG00000111319	-2.98713	1.72e-07	8.12e-06	SCNN1A	12	6346843	6377730	-	5876	protein_coding	sodium channel epithelial 1 alpha subunit [Source:HGNC Symbol;Acc:HGNC:10599]
ENSG00000222035	-3.69247	1.85e-07	8.68e-06	AC079354.1	2	202113626	202117058	-	3093	antisense	novel transcript
ENSG00000184012	-5.33877	1.86e-07	8.73e-06	TMPRSS2	21	41464551	41531116	-	6117	protein_coding	transmembrane serine protease 2 [Source:HGNC Symbol;Acc:HGNC:11876]
ENSG00000166450	1.96716	1.9e-07	8.89e-06	PRTG	15	55611546	55743090	-	14566	protein_coding	protogenin [Source:HGNC Symbol;Acc:HGNC:26373]
ENSG00000167037	-2.60617	1.95e-07	9.11e-06	SGSM1	22	24806169	24927578	+	8607	protein_coding	small G protein signaling modulator 1 [Source:HGNC Symbol;Acc:HGNC:29410]
ENSG00000131095	-2.25815	1.98e-07	9.25e-06	GFAP	17	44903161	44916937	-	12110	protein_coding	glial fibrillary acidic protein [Source:HGNC Symbol;Acc:HGNC:4235]
ENSG00000165443	-4.89433	1.99e-07	9.25e-06	PHYHIPL	10	59176590	59247774	+	4093	protein_coding	phytanoyl-CoA 2-hydroxylase interacting protein like [Source:HGNC Symbol;Acc:HGNC:29378]
ENSG00000276170	3.57731	2.02e-07	9.38e-06	AC244153.1	17	38450394	38452444	-	1248	processed_transcript	uncharacterized LOC101929494 [Source:NCBI gene;Acc:101929494]
ENSG00000112759	1.97801	2.06e-07	9.51e-06	SLC29A1	6	44219505	44234151	+	4408	protein_coding	solute carrier family 29 member 1 (Augustine blood group) [Source:HGNC Symbol;Acc:HGNC:11003]
ENSG00000196358	-2.0008	2.06e-07	9.51e-06	NTNG2	9	132161676	132244534	+	7845	protein_coding	netrin G2 [Source:HGNC Symbol;Acc:HGNC:14288]
ENSG00000260822	-1.75196	2.07e-07	9.53e-06	AC004656.1	X	24545516	24550466	+	4951	sense_overlapping	novel transcript, overlapping to PDK3
ENSG00000118898	-3.40276	2.07e-07	9.53e-06	PPL	16	4882507	4960741	-	7686	protein_coding	periplakin [Source:HGNC Symbol;Acc:HGNC:9273]
ENSG00000183828	-1.17424	2.09e-07	9.59e-06	NUDT14	14	105172938	105181323	-	1916	protein_coding	nudix hydrolase 14 [Source:HGNC Symbol;Acc:HGNC:20141]
ENSG00000241399	1.01524	2.14e-07	9.81e-06	CD302	2	159768630	159798255	-	4075	protein_coding	CD302 molecule [Source:HGNC Symbol;Acc:HGNC:30843]
ENSG00000143434	1.31002	2.16e-07	9.87e-06	SEMA6C	1	151131685	151146664	-	5809	protein_coding	semaphorin 6C [Source:HGNC Symbol;Acc:HGNC:10740]
ENSG00000117411	-1.51101	2.3e-07	1.05e-05	B4GALT2	1	43978943	43991170	+	3772	protein_coding	beta-1,4-galactosyltransferase 2 [Source:HGNC Symbol;Acc:HGNC:925]
ENSG00000181885	-3.25623	2.36e-07	1.08e-05	CLDN7	17	7259903	7263983	-	2492	protein_coding	claudin 7 [Source:HGNC Symbol;Acc:HGNC:2049]
ENSG00000105894	-2.13449	2.37e-07	1.08e-05	PTN	7	137227341	137343865	-	1713	protein_coding	pleiotrophin [Source:HGNC Symbol;Acc:HGNC:9630]
ENSG00000146411	2.50896	2.39e-07	1.08e-05	SLC2A12	6	133988697	134052636	-	4468	protein_coding	solute carrier family 2 member 12 [Source:HGNC Symbol;Acc:HGNC:18067]
ENSG00000203485	1.12511	2.41e-07	1.09e-05	INF2	14	104689606	104722535	+	9488	protein_coding	inverted formin, FH2 and WH2 domain containing [Source:HGNC Symbol;Acc:HGNC:23791]
ENSG00000011347	-3.17482	2.46e-07	1.11e-05	SYT7	11	61515313	61581148	-	5953	protein_coding	synaptotagmin 7 [Source:HGNC Symbol;Acc:HGNC:11514]
ENSG00000116729	1.19923	2.54e-07	1.14e-05	WLS	1	68098473	68233120	-	4469	protein_coding	wntless Wnt ligand secretion mediator [Source:HGNC Symbol;Acc:HGNC:30238]
ENSG00000100209	-1.15067	2.69e-07	1.21e-05	HSCB	22	28742031	28757515	+	1462	protein_coding	HscB mitochondrial iron-sulfur cluster cochaperone [Source:HGNC Symbol;Acc:HGNC:28913]
ENSG00000157379	-1.03331	2.69e-07	1.21e-05	DHRS1	14	24290598	24299833	-	5002	protein_coding	dehydrogenase/reductase 1 [Source:HGNC Symbol;Acc:HGNC:16445]
ENSG00000176406	-6.57253	2.76e-07	1.24e-05	RIMS2	8	103500748	104256094	+	13619	protein_coding	regulating synaptic membrane exocytosis 2 [Source:HGNC Symbol;Acc:HGNC:17283]
ENSG00000244627	-1.51922	2.84e-07	1.27e-05	TPTEP2	22	38335762	38398929	-	3851	transcribed_unprocessed_pseudogene	TPTE pseudogene 2 [Source:HGNC Symbol;Acc:HGNC:53828]
ENSG00000106069	-2.42076	2.88e-07	1.28e-05	CHN2	7	29146569	29514328	+	8801	protein_coding	chimerin 2 [Source:HGNC Symbol;Acc:HGNC:1944]
ENSG00000105696	3.29617	2.88e-07	1.28e-05	TMEM59L	19	18607430	18621039	+	2626	protein_coding	transmembrane protein 59 like [Source:HGNC Symbol;Acc:HGNC:13237]
ENSG00000162068	2.81992	2.91e-07	1.29e-05	NTN3	16	2471499	2474145	+	1986	protein_coding	netrin 3 [Source:HGNC Symbol;Acc:HGNC:8030]
ENSG00000143502	-3.07173	2.97e-07	1.31e-05	SUSD4	1	223220819	223364202	-	4710	protein_coding	sushi domain containing 4 [Source:HGNC Symbol;Acc:HGNC:25470]
ENSG00000136378	1.54572	2.99e-07	1.32e-05	ADAMTS7	15	78759203	78811431	-	7730	protein_coding	ADAM metallopeptidase with thrombospondin type 1 motif 7 [Source:HGNC Symbol;Acc:HGNC:223]
ENSG00000105278	-3.31868	3.13e-07	1.37e-05	ZFR2	19	3804024	3869032	-	5944	protein_coding	zinc finger RNA binding protein 2 [Source:HGNC Symbol;Acc:HGNC:29189]
ENSG00000105427	-2.25623	3.17e-07	1.38e-05	CNFN	19	42387019	42390287	-	603	protein_coding	cornifelin [Source:HGNC Symbol;Acc:HGNC:30183]
ENSG00000176956	4.26435	3.17e-07	1.38e-05	LY6H	8	143157914	143160711	-	1881	protein_coding	lymphocyte antigen 6 family member H [Source:HGNC Symbol;Acc:HGNC:6728]
ENSG00000131459	2.03262	3.2e-07	1.39e-05	GFPT2	5	180300690	180353387	-	4780	protein_coding	glutamine-fructose-6-phosphate transaminase 2 [Source:HGNC Symbol;Acc:HGNC:4242]
ENSG00000127241	3.77424	3.25e-07	1.41e-05	MASP1	3	187217285	187292022	-	13161	protein_coding	mannan binding lectin serine peptidase 1 [Source:HGNC Symbol;Acc:HGNC:6901]
ENSG00000106804	1.53328	3.44e-07	1.49e-05	C5	9	120952335	121050276	-	6533	protein_coding	complement C5 [Source:HGNC Symbol;Acc:HGNC:1331]
ENSG00000118322	-6.77891	3.48e-07	1.5e-05	ATP10B	5	160563120	160852214	-	11310	protein_coding	ATPase phospholipid transporting 10B (putative) [Source:HGNC Symbol;Acc:HGNC:13543]
ENSG00000110002	-1.01508	3.49e-07	1.5e-05	VWA5A	11	124115362	124147721	+	6403	protein_coding	von Willebrand factor A domain containing 5A [Source:HGNC Symbol;Acc:HGNC:6658]
ENSG00000241644	3.93263	3.6e-07	1.55e-05	INMT	7	30697985	30757602	+	3376	protein_coding	indolethylamine N-methyltransferase [Source:HGNC Symbol;Acc:HGNC:6069]
ENSG00000134240	-5.76247	3.65e-07	1.56e-05	HMGCS2	1	119747996	119768905	-	2571	protein_coding	3-hydroxy-3-methylglutaryl-CoA synthase 2 [Source:HGNC Symbol;Acc:HGNC:5008]
ENSG00000120860	-1.05975	3.65e-07	1.56e-05	WASHC3	12	102012927	102062149	-	2593	protein_coding	WASH complex subunit 3 [Source:HGNC Symbol;Acc:HGNC:24256]
ENSG00000166145	-2.76976	3.7e-07	1.58e-05	SPINT1	15	40844018	40858207	+	3542	protein_coding	serine peptidase inhibitor, Kunitz type 1 [Source:HGNC Symbol;Acc:HGNC:11246]
ENSG00000140285	4.06798	3.73e-07	1.59e-05	FGF7	15	49423096	49488775	+	6657	protein_coding	fibroblast growth factor 7 [Source:HGNC Symbol;Acc:HGNC:3685]
ENSG00000100767	-1.68658	4.03e-07	1.7e-05	PAPLN	14	73237497	73274640	+	7699	protein_coding	papilin, proteoglycan like sulfated glycoprotein [Source:HGNC Symbol;Acc:HGNC:19262]
ENSG00000237517	-1.62657	4.09e-07	1.73e-05	DGCR5	22	18970514	18994628	+	5676	transcribed_unprocessed_pseudogene	DiGeorge syndrome critical region gene 5 [Source:HGNC Symbol;Acc:HGNC:16757]
ENSG00000123405	-2.31516	4.1e-07	1.73e-05	NFE2	12	54292111	54301121	-	2469	protein_coding	nuclear factor, erythroid 2 [Source:HGNC Symbol;Acc:HGNC:7780]
ENSG00000053328	1.41813	4.16e-07	1.75e-05	METTL24	6	110245928	110358272	-	1774	protein_coding	methyltransferase like 24 [Source:HGNC Symbol;Acc:HGNC:21566]
ENSG00000204219	-1.64239	4.17e-07	1.75e-05	TCEA3	1	23381061	23424740	-	3515	protein_coding	transcription elongation factor A3 [Source:HGNC Symbol;Acc:HGNC:11615]
ENSG00000115604	-1.56821	4.3e-07	1.8e-05	IL18R1	2	102311529	102398775	+	4353	protein_coding	interleukin 18 receptor 1 [Source:HGNC Symbol;Acc:HGNC:5988]
ENSG00000274956	-3.41935	4.48e-07	1.87e-05	NKAIN3-IT1	8	62977861	62984900	+	7040	lincRNA	NKAIN3 intronic transcript [Source:HGNC Symbol;Acc:HGNC:48595]
ENSG00000187017	-5.04183	4.66e-07	1.94e-05	ESPN	1	6424776	6461367	+	6952	protein_coding	espin [Source:HGNC Symbol;Acc:HGNC:13281]
ENSG00000185477	1.60096	4.74e-07	1.97e-05	GPRIN3	4	89236386	89308010	-	15205	protein_coding	GPRIN family member 3 [Source:HGNC Symbol;Acc:HGNC:27733]
ENSG00000087303	1.68019	4.76e-07	1.97e-05	NID2	14	52004803	52069228	-	6392	protein_coding	nidogen 2 [Source:HGNC Symbol;Acc:HGNC:13389]
ENSG00000139200	-3.54038	4.79e-07	1.98e-05	PIANP	12	6693792	6700800	-	3266	protein_coding	PILR alpha associated neural protein [Source:HGNC Symbol;Acc:HGNC:25338]
ENSG00000137563	1.95506	4.85e-07	2e-05	GGH	8	63015079	63039171	-	3130	protein_coding	gamma-glutamyl hydrolase [Source:HGNC Symbol;Acc:HGNC:4248]
ENSG00000118640	-1.5132	4.99e-07	2.05e-05	VAMP8	2	85561562	85582031	+	990	protein_coding	vesicle associated membrane protein 8 [Source:HGNC Symbol;Acc:HGNC:12647]
ENSG00000133131	1.0671	5.12e-07	2.09e-05	MORC4	X	106813871	107000244	-	6055	protein_coding	MORC family CW-type zinc finger 4 [Source:HGNC Symbol;Acc:HGNC:23485]
ENSG00000160471	-4.05499	5.12e-07	2.09e-05	COX6B2	19	55349306	55354814	-	3815	protein_coding	cytochrome c oxidase subunit 6B2 [Source:HGNC Symbol;Acc:HGNC:24380]
ENSG00000162641	-4.09992	5.27e-07	2.15e-05	AKNAD1	1	108815898	108858228	-	4915	protein_coding	AKNA domain containing 1 [Source:HGNC Symbol;Acc:HGNC:28398]
ENSG00000270210	-3.95102	5.28e-07	2.15e-05	AC104695.2	2	28425945	28426719	+	775	lincRNA	novel transcript
ENSG00000186088	-1.17937	5.32e-07	2.16e-05	GSAP	7	77310751	77416400	-	9001	protein_coding	gamma-secretase activating protein [Source:HGNC Symbol;Acc:HGNC:28042]
ENSG00000141574	1.47474	5.37e-07	2.17e-05	SECTM1	17	82321024	82334074	-	2961	protein_coding	secreted and transmembrane 1 [Source:HGNC Symbol;Acc:HGNC:10707]
ENSG00000162496	-1.27292	5.38e-07	2.17e-05	DHRS3	1	12567910	12617731	-	3036	protein_coding	dehydrogenase/reductase 3 [Source:HGNC Symbol;Acc:HGNC:17693]
ENSG00000230533	-5.75282	5.42e-07	2.18e-05	AL356234.2	6	137657998	137763984	+	2312	lincRNA	novel transcript
ENSG00000156804	-2.61216	5.62e-07	2.26e-05	FBXO32	8	123497889	123541206	-	7395	protein_coding	F-box protein 32 [Source:HGNC Symbol;Acc:HGNC:16731]
ENSG00000100263	-1.15339	5.75e-07	2.31e-05	RHBDD3	22	29259852	29268209	-	3014	protein_coding	rhomboid domain containing 3 [Source:HGNC Symbol;Acc:HGNC:1308]
ENSG00000091513	-5.48015	5.77e-07	2.31e-05	TF	3	133745956	133796640	+	26199	protein_coding	transferrin [Source:HGNC Symbol;Acc:HGNC:11740]
ENSG00000204388	-2.24693	5.79e-07	2.31e-05	HSPA1B	6	31827735	31830255	+	2521	protein_coding	heat shock protein family A (Hsp70) member 1B [Source:HGNC Symbol;Acc:HGNC:5233]
ENSG00000147432	6.25272	5.95e-07	2.37e-05	CHRNB3	8	42697376	42737407	+	2587	protein_coding	cholinergic receptor nicotinic beta 3 subunit [Source:HGNC Symbol;Acc:HGNC:1963]
ENSG00000167434	-3.79332	6.02e-07	2.4e-05	CA4	17	60149936	60170899	+	2424	protein_coding	carbonic anhydrase 4 [Source:HGNC Symbol;Acc:HGNC:1375]
ENSG00000164591	3.07681	6.22e-07	2.47e-05	MYOZ3	5	150660874	150679365	+	6037	protein_coding	myozenin 3 [Source:HGNC Symbol;Acc:HGNC:18565]
ENSG00000214273	5.8181	6.27e-07	2.48e-05	AGGF1P1	4	190041342	190043414	+	2073	processed_pseudogene	angiogenic factor with G-patch and FHA domains 1 pseudogene 1 [Source:HGNC Symbol;Acc:HGNC:38051]
ENSG00000130294	4.69579	6.76e-07	2.66e-05	KIF1A	2	240713761	240821036	-	16695	protein_coding	kinesin family member 1A [Source:HGNC Symbol;Acc:HGNC:888]
ENSG00000283294	5.76061	6.88e-07	2.7e-05	AP005212.4	18	14225224	14342505	+	3505	processed_transcript	novel transcript
ENSG00000168398	-2.86118	6.89e-07	2.7e-05	BDKRB2	14	96204679	96244166	+	6845	protein_coding	bradykinin receptor B2 [Source:HGNC Symbol;Acc:HGNC:1030]
ENSG00000006555	-3.79647	6.98e-07	2.73e-05	TTC22	1	54779712	54801267	-	6055	protein_coding	tetratricopeptide repeat domain 22 [Source:HGNC Symbol;Acc:HGNC:26067]
ENSG00000172824	-2.26007	7e-07	2.73e-05	CES4A	16	66988589	67009758	+	4340	protein_coding	carboxylesterase 4A [Source:HGNC Symbol;Acc:HGNC:26741]
ENSG00000171124	-5.90258	7.16e-07	2.78e-05	FUT3	19	5842888	5851474	-	3109	protein_coding	fucosyltransferase 3 (Lewis blood group) [Source:HGNC Symbol;Acc:HGNC:4014]
ENSG00000092068	-1.09731	7.26e-07	2.82e-05	SLC7A8	14	23125295	23183674	-	5991	protein_coding	solute carrier family 7 member 8 [Source:HGNC Symbol;Acc:HGNC:11066]
ENSG00000233435	4.11713	7.35e-07	2.85e-05	AGGF1P2	10	133640789	133642894	+	2106	processed_pseudogene	angiogenic factor with G-patch and FHA domains 1 pseudogene 2 [Source:HGNC Symbol;Acc:HGNC:38052]
ENSG00000196074	2.16777	7.53e-07	2.91e-05	SYCP2	20	59863563	59933655	-	6466	protein_coding	synaptonemal complex protein 2 [Source:HGNC Symbol;Acc:HGNC:11490]
ENSG00000137747	-4.68096	7.55e-07	2.91e-05	TMPRSS13	11	117900643	117929459	-	5367	protein_coding	transmembrane serine protease 13 [Source:HGNC Symbol;Acc:HGNC:29808]
ENSG00000082074	1.65025	7.67e-07	2.95e-05	FYB1	5	39105255	39274528	-	8850	protein_coding	FYN binding protein 1 [Source:HGNC Symbol;Acc:HGNC:4036]
ENSG00000120262	1.84314	7.68e-07	2.95e-05	CCDC170	6	151494030	151621193	+	5419	protein_coding	coiled-coil domain containing 170 [Source:HGNC Symbol;Acc:HGNC:21177]
ENSG00000272734	2.14754	8.04e-07	3.08e-05	ADIRF-AS1	10	86965345	86971311	-	5748	processed_transcript	ADIRF antisense RNA 1 [Source:HGNC Symbol;Acc:HGNC:45127]
ENSG00000086062	-1.57314	8.08e-07	3.09e-05	B4GALT1	9	33104082	33167356	-	4901	protein_coding	beta-1,4-galactosyltransferase 1 [Source:HGNC Symbol;Acc:HGNC:924]
ENSG00000144354	3.17734	8.09e-07	3.09e-05	CDCA7	2	173354820	173368997	+	3934	protein_coding	cell division cycle associated 7 [Source:HGNC Symbol;Acc:HGNC:14628]
ENSG00000131100	-1.06394	8.2e-07	3.13e-05	ATP6V1E1	22	17592136	17628818	-	3212	protein_coding	ATPase H+ transporting V1 subunit E1 [Source:HGNC Symbol;Acc:HGNC:857]
ENSG00000167779	-1.61205	8.22e-07	3.13e-05	IGFBP6	12	53097436	53102345	+	1346	protein_coding	insulin like growth factor binding protein 6 [Source:HGNC Symbol;Acc:HGNC:5475]
ENSG00000172331	-1.23083	8.27e-07	3.14e-05	BPGM	7	134646808	134679813	+	2539	protein_coding	bisphosphoglycerate mutase [Source:HGNC Symbol;Acc:HGNC:1093]
ENSG00000250708	-2.46036	8.28e-07	3.14e-05	LINC02269	4	173897252	173929525	+	605	lincRNA	long intergenic non-protein coding RNA 2269 [Source:HGNC Symbol;Acc:HGNC:53184]
ENSG00000107099	1.2312	8.46e-07	3.2e-05	DOCK8	9	214854	465259	+	13784	protein_coding	dedicator of cytokinesis 8 [Source:HGNC Symbol;Acc:HGNC:19191]
ENSG00000186517	1.18871	8.47e-07	3.2e-05	ARHGAP30	1	161046946	161069970	-	5064	protein_coding	Rho GTPase activating protein 30 [Source:HGNC Symbol;Acc:HGNC:27414]
ENSG00000184381	-1.50564	8.49e-07	3.2e-05	PLA2G6	22	38111495	38205690	-	6758	protein_coding	phospholipase A2 group VI [Source:HGNC Symbol;Acc:HGNC:9039]
ENSG00000141448	3.00869	8.51e-07	3.2e-05	GATA6	18	22169443	22202528	+	3945	protein_coding	GATA binding protein 6 [Source:HGNC Symbol;Acc:HGNC:4174]
ENSG00000280304	3.44306	8.74e-07	3.28e-05	AC104260.2	15	95280753	95284249	-	3497	TEC	TEC
ENSG00000105851	1.83372	8.85e-07	3.32e-05	PIK3CG	7	106865278	106907145	+	5930	protein_coding	phosphatidylinositol-4,5-bisphosphate 3-kinase catalytic subunit gamma [Source:HGNC Symbol;Acc:HGNC:8978]
ENSG00000151702	1.2686	9.06e-07	3.39e-05	FLI1	11	128686535	128813267	+	8172	protein_coding	Fli-1 proto-oncogene, ETS transcription factor [Source:HGNC Symbol;Acc:HGNC:3749]
ENSG00000260852	1.47431	9.21e-07	3.43e-05	FBXL19-AS1	16	30919319	30923269	-	3951	antisense	FBXL19 antisense RNA 1 [Source:HGNC Symbol;Acc:HGNC:27557]
ENSG00000170153	1.54238	9.42e-07	3.5e-05	RNF150	4	140859807	141212877	-	11007	protein_coding	ring finger protein 150 [Source:HGNC Symbol;Acc:HGNC:23138]
ENSG00000164294	1.0001	9.95e-07	3.69e-05	GPX8	5	55160118	55167071	+	3868	protein_coding	glutathione peroxidase 8 (putative) [Source:HGNC Symbol;Acc:HGNC:33100]
ENSG00000164292	3.18221	1e-06	3.72e-05	RHOBTB3	5	95713522	95824383	+	8833	protein_coding	Rho related BTB domain containing 3 [Source:HGNC Symbol;Acc:HGNC:18757]
ENSG00000119681	2.08202	1.03e-06	3.81e-05	LTBP2	14	74498170	74612378	-	9091	protein_coding	latent transforming growth factor beta binding protein 2 [Source:HGNC Symbol;Acc:HGNC:6715]
ENSG00000134504	-1.00551	1.04e-06	3.83e-05	KCTD1	18	26454910	26657401	-	8882	protein_coding	potassium channel tetramerization domain containing 1 [Source:HGNC Symbol;Acc:HGNC:18249]
ENSG00000105357	-1.54613	1.04e-06	3.83e-05	MYH14	19	50188186	50310544	+	10392	protein_coding	myosin heavy chain 14 [Source:HGNC Symbol;Acc:HGNC:23212]
ENSG00000197353	-4.90133	1.05e-06	3.86e-05	LYPD2	8	142750150	142752534	-	594	protein_coding	LY6/PLAUR domain containing 2 [Source:HGNC Symbol;Acc:HGNC:25215]
ENSG00000235954	-1.01617	1.05e-06	3.87e-05	TTC28-AS1	22	27919376	28008581	+	10818	processed_transcript	TTC28 antisense RNA 1 [Source:HGNC Symbol;Acc:HGNC:29336]
ENSG00000159214	-1.62187	1.06e-06	3.87e-05	CCDC24	1	43991359	43996528	+	3554	protein_coding	coiled-coil domain containing 24 [Source:HGNC Symbol;Acc:HGNC:28688]
ENSG00000145642	-8.32407	1.07e-06	3.91e-05	SHISAL2B	5	64690308	64718090	+	1348	protein_coding	shisa like 2B [Source:HGNC Symbol;Acc:HGNC:34236]
ENSG00000100387	-1.00629	1.07e-06	3.92e-05	RBX1	22	40951347	40973309	+	3092	protein_coding	ring-box 1 [Source:HGNC Symbol;Acc:HGNC:9928]
ENSG00000145103	-3.92528	1.08e-06	3.94e-05	ILDR1	3	121987323	122022258	-	3006	protein_coding	immunoglobulin like domain containing receptor 1 [Source:HGNC Symbol;Acc:HGNC:28741]
ENSG00000099338	-1.51257	1.09e-06	3.96e-05	CATSPERG	19	38335775	38370943	+	9190	protein_coding	cation channel sperm associated auxiliary subunit gamma [Source:HGNC Symbol;Acc:HGNC:25243]
ENSG00000119946	-2.14829	1.09e-06	3.98e-05	CNNM1	10	99329099	99394330	+	6413	protein_coding	cyclin and CBS domain divalent metal cation transport mediator 1 [Source:HGNC Symbol;Acc:HGNC:102]
ENSG00000164124	-1.87248	1.1e-06	3.98e-05	TMEM144	4	158201604	158255411	+	9243	protein_coding	transmembrane protein 144 [Source:HGNC Symbol;Acc:HGNC:25633]
ENSG00000115112	-2.63616	1.11e-06	4.02e-05	TFCP2L1	2	121216587	121285207	-	9372	protein_coding	transcription factor CP2 like 1 [Source:HGNC Symbol;Acc:HGNC:17925]
ENSG00000260412	-1.90274	1.12e-06	4.05e-05	AL353746.1	9	27937617	27944497	-	6881	sense_overlapping	novel transcript, overlapping LINGO2
ENSG00000144395	-2.07918	1.15e-06	4.13e-05	CCDC150	2	196639554	196763490	+	9683	protein_coding	coiled-coil domain containing 150 [Source:HGNC Symbol;Acc:HGNC:26834]
ENSG00000269893	1.12943	1.15e-06	4.13e-05	SNHG8	4	118278709	118279823	+	923	lincRNA	small nucleolar RNA host gene 8 [Source:HGNC Symbol;Acc:HGNC:33098]
ENSG00000144596	-2.02432	1.16e-06	4.18e-05	GRIP2	3	14489111	14556075	-	11885	protein_coding	glutamate receptor interacting protein 2 [Source:HGNC Symbol;Acc:HGNC:23841]
ENSG00000171368	-3.42949	1.19e-06	4.24e-05	TPPP	5	659862	693395	-	6022	protein_coding	tubulin polymerization promoting protein [Source:HGNC Symbol;Acc:HGNC:24164]
ENSG00000166165	-2.24449	1.19e-06	4.27e-05	CKB	14	103519659	103523111	-	2669	protein_coding	creatine kinase B [Source:HGNC Symbol;Acc:HGNC:1991]
ENSG00000168135	-3.63414	1.23e-06	4.36e-05	KCNJ4	22	38426327	38455199	-	2065	protein_coding	potassium voltage-gated channel subfamily J member 4 [Source:HGNC Symbol;Acc:HGNC:6265]
ENSG00000116133	-1.9132	1.23e-06	4.38e-05	DHCR24	1	54849627	54887271	-	6290	protein_coding	24-dehydrocholesterol reductase [Source:HGNC Symbol;Acc:HGNC:2859]
ENSG00000275234	-4.92353	1.25e-06	4.43e-05	AC010503.4	19	6469465	6470152	+	688	antisense	novel transcript, antisense to DENND1C
ENSG00000169403	1.74379	1.26e-06	4.43e-05	PTAFR	1	28147166	28193936	-	4706	protein_coding	platelet activating factor receptor [Source:HGNC Symbol;Acc:HGNC:9582]
ENSG00000053747	-2.19398	1.26e-06	4.45e-05	LAMA3	18	23689443	23956222	+	14678	protein_coding	laminin subunit alpha 3 [Source:HGNC Symbol;Acc:HGNC:6483]
ENSG00000248636	-2.97082	1.27e-06	4.46e-05	AC002070.1	12	119387987	119668079	-	1013	lincRNA	uncharacterized LOC105370027 [Source:NCBI gene;Acc:105370027]
ENSG00000151233	1.21969	1.3e-06	4.57e-05	GXYLT1	12	42081845	42144879	-	7497	protein_coding	glucoside xylosyltransferase 1 [Source:HGNC Symbol;Acc:HGNC:27482]
ENSG00000187957	-5.17231	1.32e-06	4.64e-05	DNER	2	229357629	229714558	-	3935	protein_coding	delta/notch like EGF repeat containing [Source:HGNC Symbol;Acc:HGNC:24456]
ENSG00000166278	-1.83967	1.33e-06	4.66e-05	C2	6	31897785	31945672	+	5536	protein_coding	complement C2 [Source:HGNC Symbol;Acc:HGNC:1248]
ENSG00000266865	1.07503	1.35e-06	4.71e-05	AC138207.8	17	31008497	31093127	+	2147	transcribed_unprocessed_pseudogene	SMAD specific E3 ubiquitin protein ligase 2 (SMURF2) pseudogene
ENSG00000074803	4.78628	1.35e-06	4.71e-05	SLC12A1	15	48178438	48304078	+	12839	protein_coding	solute carrier family 12 member 1 [Source:HGNC Symbol;Acc:HGNC:10910]
ENSG00000114013	1.26847	1.37e-06	4.76e-05	CD86	3	122055366	122121139	+	3433	protein_coding	CD86 molecule [Source:HGNC Symbol;Acc:HGNC:1705]
ENSG00000169896	1.55351	1.38e-06	4.79e-05	ITGAM	16	31259967	31332892	+	5688	protein_coding	integrin subunit alpha M [Source:HGNC Symbol;Acc:HGNC:6149]
ENSG00000176273	-1.2832	1.4e-06	4.88e-05	SLC35G1	10	93893973	93956062	+	6829	protein_coding	solute carrier family 35 member G1 [Source:HGNC Symbol;Acc:HGNC:26607]
ENSG00000196664	1.90476	1.46e-06	5.08e-05	TLR7	X	12867083	12890380	+	5209	protein_coding	toll like receptor 7 [Source:HGNC Symbol;Acc:HGNC:15631]
ENSG00000037965	6.77209	1.47e-06	5.1e-05	HOXC8	12	54009106	54012362	+	1889	protein_coding	homeobox C8 [Source:HGNC Symbol;Acc:HGNC:5129]
ENSG00000119640	-1.42164	1.48e-06	5.1e-05	ACYP1	14	75053221	75069483	-	1841	protein_coding	acylphosphatase 1 [Source:HGNC Symbol;Acc:HGNC:179]
ENSG00000170075	-2.06972	1.49e-06	5.15e-05	GPR37L1	1	202122858	202133592	+	6588	protein_coding	G protein-coupled receptor 37 like 1 [Source:HGNC Symbol;Acc:HGNC:14923]
ENSG00000158769	-1.15875	1.51e-06	5.21e-05	F11R	1	160995211	161021348	-	5066	protein_coding	F11 receptor [Source:HGNC Symbol;Acc:HGNC:14685]
ENSG00000136167	1.12298	1.51e-06	5.21e-05	LCP1	13	46125920	46211871	-	5061	protein_coding	lymphocyte cytosolic protein 1 [Source:HGNC Symbol;Acc:HGNC:6528]
ENSG00000170545	-1.56184	1.52e-06	5.21e-05	SMAGP	12	51244558	51270890	-	3558	protein_coding	small cell adhesion glycoprotein [Source:HGNC Symbol;Acc:HGNC:26918]
ENSG00000026508	-1.49431	1.55e-06	5.32e-05	CD44	11	35138870	35232402	+	10004	protein_coding	CD44 molecule (Indian blood group) [Source:HGNC Symbol;Acc:HGNC:1681]
ENSG00000152465	1.05989	1.58e-06	5.4e-05	NMT2	10	15102584	15168693	-	4700	protein_coding	N-myristoyltransferase 2 [Source:HGNC Symbol;Acc:HGNC:7858]
ENSG00000173598	1.07476	1.62e-06	5.51e-05	NUDT4	12	93377883	93408146	+	10078	protein_coding	nudix hydrolase 4 [Source:HGNC Symbol;Acc:HGNC:8051]
ENSG00000170085	1.03078	1.62e-06	5.51e-05	SIMC1	5	176238367	176345991	+	5536	protein_coding	SUMO interacting motifs containing 1 [Source:HGNC Symbol;Acc:HGNC:24779]
ENSG00000189334	-3.58592	1.62e-06	5.51e-05	S100A14	1	153614255	153616986	-	1277	protein_coding	S100 calcium binding protein A14 [Source:HGNC Symbol;Acc:HGNC:18901]
ENSG00000008394	-3.22554	1.63e-06	5.52e-05	MGST1	12	16347142	16609259	+	7440	protein_coding	microsomal glutathione S-transferase 1 [Source:HGNC Symbol;Acc:HGNC:7061]
ENSG00000167208	1.61361	1.63e-06	5.54e-05	SNX20	16	50666300	50681353	-	5754	protein_coding	sorting nexin 20 [Source:HGNC Symbol;Acc:HGNC:30390]
ENSG00000244155	6.66125	1.65e-06	5.58e-05	CYP4F34P	13	18741730	18742718	-	481	unprocessed_pseudogene	cytochrome P450 family 4 subfamily F member 34, pseudogene [Source:HGNC Symbol;Acc:HGNC:39953]
ENSG00000142227	-1.29929	1.67e-06	5.65e-05	EMP3	19	48321509	48330553	+	1667	protein_coding	epithelial membrane protein 3 [Source:HGNC Symbol;Acc:HGNC:3335]
ENSG00000165521	2.04827	1.7e-06	5.72e-05	EML5	14	88612431	88792752	-	11000	protein_coding	echinoderm microtubule associated protein like 5 [Source:HGNC Symbol;Acc:HGNC:18197]
ENSG00000244094	-7.58676	1.71e-06	5.74e-05	SPRR2F	1	153112114	153113515	-	681	protein_coding	small proline rich protein 2F [Source:HGNC Symbol;Acc:HGNC:11266]
ENSG00000169894	-3.91365	1.73e-06	5.82e-05	MUC3A	7	100949555	100968346	+	11374	protein_coding	mucin 3A, cell surface associated [Source:HGNC Symbol;Acc:HGNC:7513]
ENSG00000111110	1.35913	1.78e-06	5.99e-05	PPM1H	12	62643982	62935037	-	7063	protein_coding	protein phosphatase, Mg2+/Mn2+ dependent 1H [Source:HGNC Symbol;Acc:HGNC:18583]
ENSG00000143878	-1.32427	1.81e-06	6.06e-05	RHOB	2	20447074	20449445	+	2372	protein_coding	ras homolog family member B [Source:HGNC Symbol;Acc:HGNC:668]
ENSG00000255471	2.19732	1.82e-06	6.09e-05	AP001528.2	11	86892214	86925037	-	1218	antisense	novel transcript
ENSG00000073849	-1.5369	1.85e-06	6.17e-05	ST6GAL1	3	186930485	187078553	+	9151	protein_coding	ST6 beta-galactoside alpha-2,6-sialyltransferase 1 [Source:HGNC Symbol;Acc:HGNC:10860]
ENSG00000109466	-1.34566	1.86e-06	6.18e-05	KLHL2	4	165207618	165323156	+	3872	protein_coding	kelch like family member 2 [Source:HGNC Symbol;Acc:HGNC:6353]
ENSG00000065621	-2.68721	1.86e-06	6.19e-05	GSTO2	10	104268873	104304945	+	9921	protein_coding	glutathione S-transferase omega 2 [Source:HGNC Symbol;Acc:HGNC:23064]
ENSG00000100994	-1.36166	1.88e-06	6.23e-05	PYGB	20	25248069	25298014	+	4474	protein_coding	glycogen phosphorylase B [Source:HGNC Symbol;Acc:HGNC:9723]
ENSG00000260947	3.31191	1.89e-06	6.26e-05	AL356489.2	9	33697459	33700986	+	3528	lincRNA	novel transcript
ENSG00000163823	1.79934	1.91e-06	6.3e-05	CCR1	3	46201709	46208396	-	2731	protein_coding	C-C motif chemokine receptor 1 [Source:HGNC Symbol;Acc:HGNC:1602]
ENSG00000151474	1.05731	1.99e-06	6.52e-05	FRMD4A	10	13643706	14462142	-	14646	protein_coding	FERM domain containing 4A [Source:HGNC Symbol;Acc:HGNC:25491]
ENSG00000109072	3.5793	2.01e-06	6.56e-05	VTN	17	28367276	28373091	-	2427	protein_coding	vitronectin [Source:HGNC Symbol;Acc:HGNC:12724]
ENSG00000242756	4.19637	2.01e-06	6.56e-05	RHOT1P3	13	18837768	18838098	-	331	processed_pseudogene	ras homolog family member T1 pseudogene 3 [Source:HGNC Symbol;Acc:HGNC:37839]
ENSG00000154548	-1.23795	2.02e-06	6.6e-05	SRSF12	6	89095959	89118081	-	4548	protein_coding	serine and arginine rich splicing factor 12 [Source:HGNC Symbol;Acc:HGNC:21220]
ENSG00000123104	1.39803	2.03e-06	6.62e-05	ITPR2	12	26336515	26833198	-	12750	protein_coding	inositol 1,4,5-trisphosphate receptor type 2 [Source:HGNC Symbol;Acc:HGNC:6181]
ENSG00000179066	-3.88498	2.07e-06	6.74e-05	AC020907.1	19	35090930	35113664	+	3099	lincRNA	novel transcript
ENSG00000148219	-1.51512	2.09e-06	6.79e-05	ASTN2	9	116425225	117415070	-	8290	protein_coding	astrotactin 2 [Source:HGNC Symbol;Acc:HGNC:17021]
ENSG00000090565	-1.12348	2.11e-06	6.82e-05	RAB11FIP3	16	425619	523011	+	6317	protein_coding	RAB11 family interacting protein 3 [Source:HGNC Symbol;Acc:HGNC:17224]
ENSG00000146858	1.53369	2.18e-06	7.04e-05	ZC3HAV1L	7	139025706	139036029	-	1753	protein_coding	zinc finger CCCH-type containing, antiviral 1 like [Source:HGNC Symbol;Acc:HGNC:22423]
ENSG00000007062	5.05464	2.19e-06	7.08e-05	PROM1	4	15963076	16084378	-	7434	protein_coding	prominin 1 [Source:HGNC Symbol;Acc:HGNC:9454]
ENSG00000154265	-1.96908	2.21e-06	7.11e-05	ABCA5	17	69244311	69327244	-	13158	protein_coding	ATP binding cassette subfamily A member 5 [Source:HGNC Symbol;Acc:HGNC:35]
ENSG00000161638	-1.51974	2.26e-06	7.24e-05	ITGA5	12	54395261	54419460	-	7577	protein_coding	integrin subunit alpha 5 [Source:HGNC Symbol;Acc:HGNC:6141]
ENSG00000172296	-1.74784	2.28e-06	7.3e-05	SPTLC3	20	13008979	13169103	+	8520	protein_coding	serine palmitoyltransferase long chain base subunit 3 [Source:HGNC Symbol;Acc:HGNC:16253]
ENSG00000168329	2.27829	2.29e-06	7.31e-05	CX3CR1	3	39263494	39281735	-	3655	protein_coding	C-X3-C motif chemokine receptor 1 [Source:HGNC Symbol;Acc:HGNC:2558]
ENSG00000129455	-3.24895	2.29e-06	7.31e-05	KLK8	19	50996007	51002711	-	1865	protein_coding	kallikrein related peptidase 8 [Source:HGNC Symbol;Acc:HGNC:6369]
ENSG00000169122	1.04328	2.37e-06	7.54e-05	FAM110B	8	57994509	58204279	+	4943	protein_coding	family with sequence similarity 110 member B [Source:HGNC Symbol;Acc:HGNC:28587]
ENSG00000143554	-1.29979	2.41e-06	7.65e-05	SLC27A3	1	153774354	153780157	+	5470	protein_coding	solute carrier family 27 member 3 [Source:HGNC Symbol;Acc:HGNC:10997]
ENSG00000255642	1.96221	2.51e-06	7.95e-05	PABPC1P4	12	63822021	63823895	+	1875	processed_pseudogene	poly(A) binding protein cytoplasmic 1 pseudogene 4 [Source:HGNC Symbol;Acc:HGNC:8563]
ENSG00000163141	-6.36122	2.52e-06	7.98e-05	BNIPL	1	151036321	151047720	+	3809	protein_coding	BCL2 interacting protein like [Source:HGNC Symbol;Acc:HGNC:16976]
ENSG00000272078	-2.95289	2.59e-06	8.19e-05	AL139423.1	1	10639241	10654333	+	7923	antisense	novel transcript, antisense to CASZ1
ENSG00000255883	4.06159	2.61e-06	8.25e-05	FUNDC2P1	5	73508685	73509254	+	570	processed_pseudogene	FUN14 domain containing 2 pseudogene 1 [Source:HGNC Symbol;Acc:HGNC:17253]
ENSG00000166821	-1.48905	2.69e-06	8.47e-05	PEX11A	15	89677764	89690783	-	3171	protein_coding	peroxisomal biogenesis factor 11 alpha [Source:HGNC Symbol;Acc:HGNC:8852]
ENSG00000164574	1.05698	2.7e-06	8.47e-05	GALNT10	5	154190730	154420984	+	10496	protein_coding	polypeptide N-acetylgalactosaminyltransferase 10 [Source:HGNC Symbol;Acc:HGNC:19873]
ENSG00000261168	3.63403	2.73e-06	8.57e-05	AL592424.1	1	151130075	151131610	-	1536	sense_overlapping	novel transcript, sense overlapping SEMA6C
ENSG00000164932	2.33687	2.75e-06	8.6e-05	CTHRC1	8	103371515	103382997	+	1776	protein_coding	collagen triple helix repeat containing 1 [Source:HGNC Symbol;Acc:HGNC:18831]
ENSG00000186395	-1.85218	2.8e-06	8.73e-05	KRT10	17	40818117	40822595	-	2144	protein_coding	keratin 10 [Source:HGNC Symbol;Acc:HGNC:6413]
ENSG00000150938	1.50431	2.8e-06	8.73e-05	CRIM1	2	36355926	36551135	+	7122	protein_coding	cysteine rich transmembrane BMP regulator 1 [Source:HGNC Symbol;Acc:HGNC:2359]
ENSG00000185565	-4.65746	2.81e-06	8.73e-05	LSAMP	3	115802363	117139389	-	10330	protein_coding	limbic system associated membrane protein [Source:HGNC Symbol;Acc:HGNC:6705]
ENSG00000101916	1.71864	2.84e-06	8.82e-05	TLR8	X	12906620	12923169	+	4353	protein_coding	toll like receptor 8 [Source:HGNC Symbol;Acc:HGNC:15632]
ENSG00000105963	1.27185	2.94e-06	9.1e-05	ADAP1	7	897901	955407	-	5062	protein_coding	ArfGAP with dual PH domains 1 [Source:HGNC Symbol;Acc:HGNC:16486]
ENSG00000142784	-1.21535	2.96e-06	9.15e-05	WDTC1	1	27234516	27308633	+	6024	protein_coding	WD and tetratricopeptide repeats 1 [Source:HGNC Symbol;Acc:HGNC:29175]
ENSG00000163359	1.79282	3.01e-06	9.27e-05	COL6A3	2	237324003	237414375	-	19633	protein_coding	collagen type VI alpha 3 chain [Source:HGNC Symbol;Acc:HGNC:2213]
ENSG00000196549	3.9018	3.06e-06	9.4e-05	MME	3	155024124	155183729	+	9620	protein_coding	membrane metalloendopeptidase [Source:HGNC Symbol;Acc:HGNC:7154]
ENSG00000236028	-1.79891	3.11e-06	9.54e-05	AL354766.2	20	46901143	46901726	-	423	lincRNA	novel transcript
ENSG00000241219	4.77806	3.23e-06	9.88e-05	AC078785.2	3	113050912	113063443	-	1253	lincRNA	novel transcript
ENSG00000077943	2.79313	3.23e-06	9.88e-05	ITGA8	10	15513949	15720125	-	7528	protein_coding	integrin subunit alpha 8 [Source:HGNC Symbol;Acc:HGNC:6144]
ENSG00000182107	-1.40718	3.32e-06	0.00010126	TMEM30B	14	61277370	61281840	-	4471	protein_coding	transmembrane protein 30B [Source:HGNC Symbol;Acc:HGNC:27254]
ENSG00000175322	1.44537	3.38e-06	0.000102699	ZNF519	18	14057457	14132490	-	15787	protein_coding	zinc finger protein 519 [Source:HGNC Symbol;Acc:HGNC:30574]
ENSG00000170482	-3.72058	3.38e-06	0.000102699	SLC23A1	5	139367196	139384553	-	3203	protein_coding	solute carrier family 23 member 1 [Source:HGNC Symbol;Acc:HGNC:10974]
ENSG00000272398	-4.68015	3.39e-06	0.000102745	CD24	6	106969831	106975627	-	3097	protein_coding	CD24 molecule [Source:HGNC Symbol;Acc:HGNC:1645]
ENSG00000159212	-1.70695	3.41e-06	0.000103355	CLIC6	21	34669389	34718227	+	3860	protein_coding	chloride intracellular channel 6 [Source:HGNC Symbol;Acc:HGNC:2065]
ENSG00000109743	2.59127	3.44e-06	0.000104043	BST1	4	15702950	15738313	+	2980	protein_coding	bone marrow stromal cell antigen 1 [Source:HGNC Symbol;Acc:HGNC:1118]
ENSG00000139714	-1.91441	3.47e-06	0.000104781	MORN3	12	121648742	121672631	-	3856	protein_coding	MORN repeat containing 3 [Source:HGNC Symbol;Acc:HGNC:29807]
ENSG00000197992	2.11393	3.51e-06	0.000105802	CLEC9A	12	10030677	10066027	+	2854	protein_coding	C-type lectin domain containing 9A [Source:HGNC Symbol;Acc:HGNC:26705]
ENSG00000173517	1.66482	3.51e-06	0.00010592	PEAK1	15	77100656	77420144	-	24184	protein_coding	pseudopodium enriched atypical kinase 1 [Source:HGNC Symbol;Acc:HGNC:29431]
ENSG00000275342	-1.94083	3.53e-06	0.000106136	PRAG1	8	8317736	8386498	-	4904	protein_coding	PEAK1 related, kinase-activating pseudokinase 1 [Source:HGNC Symbol;Acc:HGNC:25438]
ENSG00000171517	-3.75722	3.63e-06	0.000109028	LPAR3	1	84811602	84893213	-	3543	protein_coding	lysophosphatidic acid receptor 3 [Source:HGNC Symbol;Acc:HGNC:14298]
ENSG00000166348	-1.20814	3.65e-06	0.000109542	USP54	10	73497538	73625953	-	9498	protein_coding	ubiquitin specific peptidase 54 [Source:HGNC Symbol;Acc:HGNC:23513]
ENSG00000164889	-1.08102	3.7e-06	0.000110826	SLC4A2	7	151057210	151076527	+	7590	protein_coding	solute carrier family 4 member 2 [Source:HGNC Symbol;Acc:HGNC:11028]
ENSG00000272288	-1.06696	3.71e-06	0.00011104	AL451165.2	6	34696317	34697470	+	771	antisense	uncharacterized LOC101929243 [Source:NCBI gene;Acc:101929243]
ENSG00000152208	5.66729	3.77e-06	0.000112732	GRID2	4	92303622	93810157	+	10951	protein_coding	glutamate ionotropic receptor delta type subunit 2 [Source:HGNC Symbol;Acc:HGNC:4576]
ENSG00000153956	-1.03152	3.82e-06	0.000114068	CACNA2D1	7	81946444	82443798	-	9010	protein_coding	calcium voltage-gated channel auxiliary subunit alpha2delta 1 [Source:HGNC Symbol;Acc:HGNC:1399]
ENSG00000133026	1.30632	3.83e-06	0.000114165	MYH10	17	8474205	8630761	-	9011	protein_coding	myosin heavy chain 10 [Source:HGNC Symbol;Acc:HGNC:7568]
ENSG00000113083	2.15585	3.88e-06	0.000115341	LOX	5	122063195	122078360	-	5547	protein_coding	lysyl oxidase [Source:HGNC Symbol;Acc:HGNC:6664]
ENSG00000168615	-1.13966	3.94e-06	0.000116804	ADAM9	8	38996869	39105144	+	6913	protein_coding	ADAM metallopeptidase domain 9 [Source:HGNC Symbol;Acc:HGNC:216]
ENSG00000121743	4.60763	4.03e-06	0.000118927	GJA3	13	20138255	20161049	-	5211	protein_coding	gap junction protein alpha 3 [Source:HGNC Symbol;Acc:HGNC:4277]
ENSG00000165140	-1.61879	4.03e-06	0.000118927	FBP1	9	94603133	94640249	-	1739	protein_coding	fructose-bisphosphatase 1 [Source:HGNC Symbol;Acc:HGNC:3606]
ENSG00000167767	-7.01527	4.14e-06	0.000121641	KRT80	12	52168996	52192000	-	4350	protein_coding	keratin 80 [Source:HGNC Symbol;Acc:HGNC:27056]
ENSG00000121807	2.09468	4.15e-06	0.000121795	CCR2	3	46353734	46360928	+	3733	protein_coding	C-C motif chemokine receptor 2 [Source:HGNC Symbol;Acc:HGNC:1603]
ENSG00000168356	-2.75041	4.25e-06	0.000124042	SCN11A	3	38845769	38950561	-	7703	protein_coding	sodium voltage-gated channel alpha subunit 11 [Source:HGNC Symbol;Acc:HGNC:10583]
ENSG00000178233	4.84236	4.28e-06	0.000124336	TMEM151B	6	44270466	44307506	+	5459	protein_coding	transmembrane protein 151B [Source:HGNC Symbol;Acc:HGNC:21315]
ENSG00000137575	-1.1257	4.32e-06	0.000125121	SDCBP	8	58552924	58582860	+	4778	protein_coding	syndecan binding protein [Source:HGNC Symbol;Acc:HGNC:10662]
ENSG00000231389	1.57875	4.34e-06	0.000125527	HLA-DPA1	6	33064569	33080775	-	5748	protein_coding	major histocompatibility complex, class II, DP alpha 1 [Source:HGNC Symbol;Acc:HGNC:4938]
ENSG00000143119	1.13305	4.34e-06	0.000125593	CD53	1	110871188	110899928	+	2152	protein_coding	CD53 molecule [Source:HGNC Symbol;Acc:HGNC:1686]
ENSG00000017483	-2.46854	4.36e-06	0.000125937	SLC38A5	X	48458537	48470256	-	4014	protein_coding	solute carrier family 38 member 5 [Source:HGNC Symbol;Acc:HGNC:18070]
ENSG00000198795	2.99638	4.44e-06	0.000127722	ZNF521	18	25061926	25352190	-	6223	protein_coding	zinc finger protein 521 [Source:HGNC Symbol;Acc:HGNC:24605]
ENSG00000137807	1.35034	4.51e-06	0.000129498	KIF23	15	69414246	69448427	+	6576	protein_coding	kinesin family member 23 [Source:HGNC Symbol;Acc:HGNC:6392]
ENSG00000117595	-2.90671	4.65e-06	0.000132919	IRF6	1	209785623	209806175	-	4965	protein_coding	interferon regulatory factor 6 [Source:HGNC Symbol;Acc:HGNC:6121]
ENSG00000181631	1.70308	4.67e-06	0.000133439	P2RY13	3	151326312	151329548	-	2764	protein_coding	purinergic receptor P2Y13 [Source:HGNC Symbol;Acc:HGNC:4537]
ENSG00000167549	-2.29443	4.81e-06	0.00013737	CORO6	17	29614756	29622907	-	4321	protein_coding	coronin 6 [Source:HGNC Symbol;Acc:HGNC:21356]
ENSG00000064205	2.78726	4.85e-06	0.000138195	WISP2	20	44714844	44728509	+	4981	protein_coding	WNT1 inducible signaling pathway protein 2 [Source:HGNC Symbol;Acc:HGNC:12770]
ENSG00000163517	-1.02017	4.89e-06	0.000139	HDAC11	3	13479724	13506424	+	5281	protein_coding	histone deacetylase 11 [Source:HGNC Symbol;Acc:HGNC:19086]
ENSG00000198542	1.31721	4.89e-06	0.000139	ITGBL1	13	101452593	101720856	+	6174	protein_coding	integrin subunit beta like 1 [Source:HGNC Symbol;Acc:HGNC:6164]
ENSG00000165025	1.28366	4.96e-06	0.000140592	SYK	9	90801787	90898549	+	5210	protein_coding	spleen associated tyrosine kinase [Source:HGNC Symbol;Acc:HGNC:11491]
ENSG00000184515	-2.64075	4.98e-06	0.000140911	BEX5	X	102153708	102156057	-	1063	protein_coding	brain expressed X-linked 5 [Source:HGNC Symbol;Acc:HGNC:27990]
ENSG00000171940	1.00586	5.22e-06	0.00014732	ZNF217	20	53567065	53609907	-	6181	protein_coding	zinc finger protein 217 [Source:HGNC Symbol;Acc:HGNC:13009]
ENSG00000171159	-1.35797	5.29e-06	0.000149058	C9orf16	9	128160260	128163928	+	1662	protein_coding	chromosome 9 open reading frame 16 [Source:HGNC Symbol;Acc:HGNC:17823]
ENSG00000163285	-3.74316	5.29e-06	0.000149058	GABRG1	4	46035769	46124081	-	6785	protein_coding	gamma-aminobutyric acid type A receptor gamma1 subunit [Source:HGNC Symbol;Acc:HGNC:4086]
ENSG00000174628	-1.1149	5.47e-06	0.000153767	IQCK	16	19716456	19858467	+	4993	protein_coding	IQ motif containing K [Source:HGNC Symbol;Acc:HGNC:28556]
ENSG00000247679	1.29834	5.5e-06	0.000154577	AC139795.2	5	177611253	177619754	+	1751	antisense	novel transcript
ENSG00000179542	2.4573	5.57e-06	0.000155989	SLITRK4	X	143622790	143635777	-	8914	protein_coding	SLIT and NTRK like family member 4 [Source:HGNC Symbol;Acc:HGNC:23502]
ENSG00000274173	-5.66995	5.66e-06	0.00015852	AL035661.1	20	24931840	24932983	+	1144	lincRNA	novel transcript
ENSG00000119714	3.27431	5.7e-06	0.000159092	GPR68	14	91232532	91253925	-	3278	protein_coding	G protein-coupled receptor 68 [Source:HGNC Symbol;Acc:HGNC:4519]
ENSG00000154175	3.0072	5.86e-06	0.000163435	ABI3BP	3	100749156	100993515	-	10978	protein_coding	ABI family member 3 binding protein [Source:HGNC Symbol;Acc:HGNC:17265]
ENSG00000234043	3.62449	5.92e-06	0.000164866	NUDT9P1	10	91152605	91153349	-	745	processed_pseudogene	nudix hydrolase 9 pseudogene 1 [Source:HGNC Symbol;Acc:HGNC:28523]
ENSG00000170500	1.0429	5.93e-06	0.000164927	LONRF2	2	100273291	100322733	-	13933	protein_coding	LON peptidase N-terminal domain and ring finger 2 [Source:HGNC Symbol;Acc:HGNC:24788]
ENSG00000066294	1.4671	5.96e-06	0.000165555	CD84	1	160541095	160579516	-	9255	protein_coding	CD84 molecule [Source:HGNC Symbol;Acc:HGNC:1704]
ENSG00000102854	-3.3778	5.98e-06	0.000165945	MSLN	16	760762	768865	+	2560	protein_coding	mesothelin [Source:HGNC Symbol;Acc:HGNC:7371]
ENSG00000135318	-1.27281	6.01e-06	0.000166455	NT5E	6	85449584	85495791	+	4533	protein_coding	5'-nucleotidase ecto [Source:HGNC Symbol;Acc:HGNC:8021]
ENSG00000126218	2.20267	6.13e-06	0.000169299	F10	13	113122814	113149529	+	2356	protein_coding	coagulation factor X [Source:HGNC Symbol;Acc:HGNC:3528]
ENSG00000171608	1.35449	6.18e-06	0.000170633	PIK3CD	1	9651732	9729114	+	6332	protein_coding	phosphatidylinositol-4,5-bisphosphate 3-kinase catalytic subunit delta [Source:HGNC Symbol;Acc:HGNC:8977]
ENSG00000079277	-1.03074	6.25e-06	0.000172233	MKNK1	1	46557408	46616843	-	8070	protein_coding	MAP kinase interacting serine/threonine kinase 1 [Source:HGNC Symbol;Acc:HGNC:7110]
ENSG00000228672	-1.03188	6.26e-06	0.000172365	PROB1	5	139390592	139395713	-	5122	protein_coding	proline rich basic protein 1 [Source:HGNC Symbol;Acc:HGNC:41906]
ENSG00000182108	1.25276	6.32e-06	0.000173716	DEXI	16	10928891	10942460	-	6684	protein_coding	Dexi homolog [Source:HGNC Symbol;Acc:HGNC:13267]
ENSG00000130876	-4.03249	6.33e-06	0.000173805	SLC7A10	19	33208664	33225850	-	3111	protein_coding	solute carrier family 7 member 10 [Source:HGNC Symbol;Acc:HGNC:11058]
ENSG00000140807	3.6056	6.36e-06	0.000174422	NKD1	16	50548330	50649249	+	17425	protein_coding	naked cuticle homolog 1 [Source:HGNC Symbol;Acc:HGNC:17045]
ENSG00000136155	-4.40134	6.45e-06	0.000176493	SCEL	13	77535674	77645263	+	4205	protein_coding	sciellin [Source:HGNC Symbol;Acc:HGNC:10573]
ENSG00000197632	-10.1257	6.54e-06	0.000177951	SERPINB2	18	63871692	63903890	+	2748	protein_coding	serpin family B member 2 [Source:HGNC Symbol;Acc:HGNC:8584]
ENSG00000141542	-1.04864	6.58e-06	0.000179025	RAB40B	17	82654973	82698728	-	6194	protein_coding	RAB40B, member RAS oncogene family [Source:HGNC Symbol;Acc:HGNC:18284]
ENSG00000100490	1.63055	6.7e-06	0.000181816	CDKL1	14	50329404	50416461	-	6149	protein_coding	cyclin dependent kinase like 1 [Source:HGNC Symbol;Acc:HGNC:1781]
ENSG00000117143	-1.04645	6.7e-06	0.000181816	UAP1	1	162561506	162599842	+	3437	protein_coding	UDP-N-acetylglucosamine pyrophosphorylase 1 [Source:HGNC Symbol;Acc:HGNC:12457]
ENSG00000159527	-10.058	6.71e-06	0.000181868	PGLYRP3	1	153297862	153310718	-	1173	protein_coding	peptidoglycan recognition protein 3 [Source:HGNC Symbol;Acc:HGNC:30014]
ENSG00000159184	6.29249	6.72e-06	0.000181868	HOXB13	17	48724763	48729178	-	3467	protein_coding	homeobox B13 [Source:HGNC Symbol;Acc:HGNC:5112]
ENSG00000117450	-1.0381	6.88e-06	0.000185888	PRDX1	1	45511036	45523047	-	1522	protein_coding	peroxiredoxin 1 [Source:HGNC Symbol;Acc:HGNC:9352]
ENSG00000127863	1.67583	6.93e-06	0.000186974	TNFRSF19	13	23570370	23676104	+	5113	protein_coding	TNF receptor superfamily member 19 [Source:HGNC Symbol;Acc:HGNC:11915]
ENSG00000185070	2.43943	6.94e-06	0.000186974	FLRT2	14	85530144	85654426	+	34899	protein_coding	fibronectin leucine rich transmembrane protein 2 [Source:HGNC Symbol;Acc:HGNC:3761]
ENSG00000254027	3.1255	6.99e-06	0.000187864	AC009902.2	8	81279871	81281446	-	701	antisense	novel transcript
ENSG00000086730	1.20324	7.02e-06	0.000188691	LAT2	7	74199652	74229834	+	4545	protein_coding	linker for activation of T cells family member 2 [Source:HGNC Symbol;Acc:HGNC:12749]
ENSG00000128573	3.57044	7.1e-06	0.000190327	FOXP2	7	114086327	114693772	+	16152	protein_coding	forkhead box P2 [Source:HGNC Symbol;Acc:HGNC:13875]
ENSG00000233493	-2.15518	7.1e-06	0.000190327	TMEM238	19	55379245	55384598	-	1000	protein_coding	transmembrane protein 238 [Source:HGNC Symbol;Acc:HGNC:40042]
ENSG00000142632	-1.33464	7.16e-06	0.000191326	ARHGEF19	1	16197854	16212609	-	3745	protein_coding	Rho guanine nucleotide exchange factor 19 [Source:HGNC Symbol;Acc:HGNC:26604]
ENSG00000186818	1.31711	7.18e-06	0.000191469	LILRB4	19	54643889	54670359	+	6328	protein_coding	leukocyte immunoglobulin like receptor B4 [Source:HGNC Symbol;Acc:HGNC:6608]
ENSG00000136205	1.85579	7.18e-06	0.000191469	TNS3	7	47275154	47582558	-	11797	protein_coding	tensin 3 [Source:HGNC Symbol;Acc:HGNC:21616]
ENSG00000112541	3.02951	7.21e-06	0.000191995	PDE10A	6	165327287	165988078	-	22022	protein_coding	phosphodiesterase 10A [Source:HGNC Symbol;Acc:HGNC:8772]
ENSG00000166183	4.98889	7.23e-06	0.000192319	ASPG	14	104085679	104115581	+	6125	protein_coding	asparaginase [Source:HGNC Symbol;Acc:HGNC:20123]
ENSG00000167183	-3.95524	7.25e-06	0.00019254	PRR15L	17	47951967	47957878	-	1519	protein_coding	proline rich 15 like [Source:HGNC Symbol;Acc:HGNC:28149]
ENSG00000109436	1.08705	7.27e-06	0.000192738	TBC1D9	4	140620765	140756120	-	5603	protein_coding	TBC1 domain family member 9 [Source:HGNC Symbol;Acc:HGNC:21710]
ENSG00000184144	2.28871	7.32e-06	0.000193671	CNTN2	1	205042937	205078284	+	17785	protein_coding	contactin 2 [Source:HGNC Symbol;Acc:HGNC:2172]
ENSG00000185774	-3.16478	7.54e-06	0.000198942	KCNIP4	4	20728616	21948799	-	4256	protein_coding	potassium voltage-gated channel interacting protein 4 [Source:HGNC Symbol;Acc:HGNC:30083]
ENSG00000168631	-3.58204	7.58e-06	0.000199606	MUCL3	6	30934523	30954221	+	5682	protein_coding	mucin like 3 [Source:HGNC Symbol;Acc:HGNC:21666]
ENSG00000185920	1.81406	7.59e-06	0.000199606	PTCH1	9	95442980	95517057	-	16591	protein_coding	patched 1 [Source:HGNC Symbol;Acc:HGNC:9585]
ENSG00000152990	1.08309	7.72e-06	0.000202896	ADGRA3	4	22345071	22516054	-	9250	protein_coding	adhesion G protein-coupled receptor A3 [Source:HGNC Symbol;Acc:HGNC:13839]
ENSG00000145730	-1.20444	7.79e-06	0.000204607	PAM	5	102753981	103031105	+	8846	protein_coding	peptidylglycine alpha-amidating monooxygenase [Source:HGNC Symbol;Acc:HGNC:8596]
ENSG00000149090	-2.54757	7.83e-06	0.000205382	PAMR1	11	35431823	35530300	-	3863	protein_coding	peptidase domain containing associated with muscle regeneration 1 [Source:HGNC Symbol;Acc:HGNC:24554]
ENSG00000139926	1.17043	7.84e-06	0.000205382	FRMD6	14	51489100	51730727	+	9416	protein_coding	FERM domain containing 6 [Source:HGNC Symbol;Acc:HGNC:19839]
ENSG00000185022	-2.83622	8.01e-06	0.000209657	MAFF	22	38200767	38216511	+	5615	protein_coding	MAF bZIP transcription factor F [Source:HGNC Symbol;Acc:HGNC:6780]
ENSG00000114638	-3.33336	8.26e-06	0.000215258	UPK1B	3	119173517	119205153	+	2266	protein_coding	uroplakin 1B [Source:HGNC Symbol;Acc:HGNC:12578]
ENSG00000143469	3.57714	8.26e-06	0.000215258	SYT14	1	209938174	210171389	+	13926	protein_coding	synaptotagmin 14 [Source:HGNC Symbol;Acc:HGNC:23143]
ENSG00000131037	-2.61974	8.29e-06	0.000215718	EPS8L1	19	55072020	55087923	+	5341	protein_coding	EPS8 like 1 [Source:HGNC Symbol;Acc:HGNC:21295]
ENSG00000143595	-3.51661	8.36e-06	0.000217386	AQP10	1	154321090	154325325	+	2292	protein_coding	aquaporin 10 [Source:HGNC Symbol;Acc:HGNC:16029]
ENSG00000169213	-2.78815	8.43e-06	0.00021861	RAB3B	1	51907956	51990764	-	12844	protein_coding	RAB3B, member RAS oncogene family [Source:HGNC Symbol;Acc:HGNC:9778]
ENSG00000265787	5.5401	8.51e-06	0.000220169	CYP4F35P	18	14337423	14342524	+	2876	transcribed_unprocessed_pseudogene	cytochrome P450 family 4 subfamily F member 35, pseudogene [Source:HGNC Symbol;Acc:HGNC:39954]
ENSG00000204544	-8.59655	8.6e-06	0.000222209	MUC21	6	30983718	30989903	+	3793	protein_coding	mucin 21, cell surface associated [Source:HGNC Symbol;Acc:HGNC:21661]
ENSG00000170421	-2.6652	8.63e-06	0.000222955	KRT8	12	52897187	52949954	-	6881	protein_coding	keratin 8 [Source:HGNC Symbol;Acc:HGNC:6446]
ENSG00000198829	2.11928	8.66e-06	0.000223227	SUCNR1	3	151873643	151884619	+	4181	protein_coding	succinate receptor 1 [Source:HGNC Symbol;Acc:HGNC:4542]
ENSG00000189420	1.35122	8.67e-06	0.000223465	ZFP92	X	153418322	153426481	+	6105	protein_coding	ZFP92 zinc finger protein [Source:HGNC Symbol;Acc:HGNC:12865]
ENSG00000134516	1.3499	8.69e-06	0.000223556	DOCK2	5	169637247	170083382	+	13210	protein_coding	dedicator of cytokinesis 2 [Source:HGNC Symbol;Acc:HGNC:2988]
ENSG00000122691	-1.24372	8.78e-06	0.000225726	TWIST1	7	19020991	19117672	-	2033	protein_coding	twist family bHLH transcription factor 1 [Source:HGNC Symbol;Acc:HGNC:12428]
ENSG00000261308	4.8123	8.87e-06	0.00022737	FIGNL2	12	51817840	51848766	-	4973	protein_coding	fidgetin like 2 [Source:HGNC Symbol;Acc:HGNC:13287]
ENSG00000218416	-2.5682	8.89e-06	0.00022772	AC110619.1	2	240449315	240456714	-	3235	processed_transcript	uncharacterized LOC100130449 [Source:NCBI gene;Acc:100130449]
ENSG00000100379	-1.27857	8.99e-06	0.000230082	KCTD17	22	37051736	37063390	+	2786	protein_coding	potassium channel tetramerization domain containing 17 [Source:HGNC Symbol;Acc:HGNC:25705]
ENSG00000132031	2.35577	9.19e-06	0.000234183	MATN3	2	19992111	20012694	-	3118	protein_coding	matrilin 3 [Source:HGNC Symbol;Acc:HGNC:6909]
ENSG00000170915	1.32529	9.2e-06	0.000234371	PAQR8	6	52361421	52407777	+	5057	protein_coding	progestin and adipoQ receptor family member 8 [Source:HGNC Symbol;Acc:HGNC:15708]
ENSG00000167733	-1.28261	9.24e-06	0.000234834	HSD11B1L	19	5680604	5688523	+	2991	protein_coding	hydroxysteroid 11-beta dehydrogenase 1 like [Source:HGNC Symbol;Acc:HGNC:30419]
ENSG00000165490	1.77701	9.36e-06	0.000237142	DDIAS	11	82899975	82958277	+	5339	protein_coding	DNA damage induced apoptosis suppressor [Source:HGNC Symbol;Acc:HGNC:26351]
ENSG00000146216	-3.09745	9.38e-06	0.000237508	TTBK1	6	43243680	43288259	+	10033	protein_coding	tau tubulin kinase 1 [Source:HGNC Symbol;Acc:HGNC:19140]
ENSG00000197943	1.09131	9.41e-06	0.000237675	PLCG2	16	81739097	81962693	+	13416	protein_coding	phospholipase C gamma 2 [Source:HGNC Symbol;Acc:HGNC:9066]
ENSG00000142961	-1.02624	9.44e-06	0.000238077	MOB3C	1	46607715	46616891	-	5916	protein_coding	MOB kinase activator 3C [Source:HGNC Symbol;Acc:HGNC:29800]
ENSG00000183580	1.16248	9.46e-06	0.00023848	FBXL7	5	15500196	15939795	+	4854	protein_coding	F-box and leucine rich repeat protein 7 [Source:HGNC Symbol;Acc:HGNC:13604]
ENSG00000157613	-1.28632	9.52e-06	0.000239587	CREB3L1	11	46277661	46321422	+	4037	protein_coding	cAMP responsive element binding protein 3 like 1 [Source:HGNC Symbol;Acc:HGNC:18856]
ENSG00000167641	-1.96793	9.54e-06	0.000239968	PPP1R14A	19	38251237	38256591	-	1501	protein_coding	protein phosphatase 1 regulatory inhibitor subunit 14A [Source:HGNC Symbol;Acc:HGNC:14871]
ENSG00000104237	-2.74594	9.61e-06	0.000241455	RP1	8	54509422	54871720	+	15273	protein_coding	RP1, axonemal microtubule associated [Source:HGNC Symbol;Acc:HGNC:10263]
ENSG00000106484	1.94507	9.64e-06	0.00024178	MEST	7	130486171	130506465	+	4794	protein_coding	mesoderm specific transcript [Source:HGNC Symbol;Acc:HGNC:7028]
ENSG00000126882	1.16484	9.9e-06	0.000247373	FAM78A	9	131258076	131276547	-	5499	protein_coding	family with sequence similarity 78 member A [Source:HGNC Symbol;Acc:HGNC:25465]
ENSG00000176438	1.57653	1e-05	0.000250005	SYNE3	14	95407266	95475836	-	18164	protein_coding	spectrin repeat containing nuclear envelope family member 3 [Source:HGNC Symbol;Acc:HGNC:19861]
ENSG00000100055	1.52827	1.01e-05	0.000250589	CYTH4	22	37282027	37315345	+	6161	protein_coding	cytohesin 4 [Source:HGNC Symbol;Acc:HGNC:9505]
ENSG00000258169	7.97791	1.01e-05	0.000250819	LINC00485	12	102809280	102824399	-	3722	lincRNA	long intergenic non-protein coding RNA 485 [Source:HGNC Symbol;Acc:HGNC:27476]
ENSG00000186765	1.61107	1.01e-05	0.000250924	FSCN2	17	81528396	81537130	+	2019	protein_coding	fascin actin-bundling protein 2, retinal [Source:HGNC Symbol;Acc:HGNC:3960]
ENSG00000171345	-2.65056	1.02e-05	0.000252265	KRT19	17	41523617	41528308	-	2336	protein_coding	keratin 19 [Source:HGNC Symbol;Acc:HGNC:6436]
ENSG00000128342	-1.74134	1.02e-05	0.000252741	LIF	22	30240447	30246851	-	3969	protein_coding	LIF, interleukin 6 family cytokine [Source:HGNC Symbol;Acc:HGNC:6596]
ENSG00000134242	1.85785	1.02e-05	0.000252741	PTPN22	1	113813811	113871759	-	4503	protein_coding	protein tyrosine phosphatase, non-receptor type 22 [Source:HGNC Symbol;Acc:HGNC:9652]
ENSG00000162522	-1.32259	1.03e-05	0.000254449	KIAA1522	1	32741885	32774970	+	5965	protein_coding	KIAA1522 [Source:HGNC Symbol;Acc:HGNC:29301]
ENSG00000125384	-2.47138	1.03e-05	0.000254449	PTGER2	14	52314305	52328606	+	2473	protein_coding	prostaglandin E receptor 2 [Source:HGNC Symbol;Acc:HGNC:9594]
ENSG00000127824	-1.74151	1.04e-05	0.000255205	TUBA4A	2	219249711	219278170	-	4079	protein_coding	tubulin alpha 4a [Source:HGNC Symbol;Acc:HGNC:12407]
ENSG00000165801	1.04341	1.04e-05	0.000255661	ARHGEF40	14	21070270	21090240	+	8189	protein_coding	Rho guanine nucleotide exchange factor 40 [Source:HGNC Symbol;Acc:HGNC:25516]
ENSG00000171219	-2.11753	1.05e-05	0.000257442	CDC42BPG	11	64823387	64844569	-	6112	protein_coding	CDC42 binding protein kinase gamma [Source:HGNC Symbol;Acc:HGNC:29829]
ENSG00000197769	2.92161	1.05e-05	0.000258995	MAP1LC3C	1	241995490	241999073	-	1182	protein_coding	microtubule associated protein 1 light chain 3 gamma [Source:HGNC Symbol;Acc:HGNC:13353]
ENSG00000235162	-1.83701	1.07e-05	0.000261417	C12orf75	12	105235290	105396097	+	2693	protein_coding	chromosome 12 open reading frame 75 [Source:HGNC Symbol;Acc:HGNC:35164]
ENSG00000130540	-1.92462	1.07e-05	0.000262921	SULT4A1	22	43824509	43862503	-	2849	protein_coding	sulfotransferase family 4A member 1 [Source:HGNC Symbol;Acc:HGNC:14903]
ENSG00000197927	1.7354	1.08e-05	0.000263787	C2orf27A	2	131722375	131767404	+	2566	transcribed_unprocessed_pseudogene	chromosome 2 open reading frame 27A [Source:HGNC Symbol;Acc:HGNC:25077]
ENSG00000246596	1.56096	1.08e-05	0.00026455	AC139795.1	5	177619059	177672209	-	2230	transcribed_unprocessed_pseudogene	SUMO interacting motifs containing 1 (SIMC1) pseudogene
ENSG00000135824	-3.84738	1.08e-05	0.00026455	RGS8	1	182641816	182684576	-	6685	protein_coding	regulator of G protein signaling 8 [Source:HGNC Symbol;Acc:HGNC:16810]
ENSG00000106258	-2.26725	1.09e-05	0.000265663	CYP3A5	7	99648194	99680026	-	6759	protein_coding	cytochrome P450 family 3 subfamily A member 5 [Source:HGNC Symbol;Acc:HGNC:2638]
ENSG00000163817	3.31726	1.1e-05	0.000266563	SLC6A20	3	45755450	45796535	-	6651	protein_coding	solute carrier family 6 member 20 [Source:HGNC Symbol;Acc:HGNC:30927]
ENSG00000128849	2.18997	1.11e-05	0.00026891	CGNL1	15	57375967	57550727	+	8663	protein_coding	cingulin like 1 [Source:HGNC Symbol;Acc:HGNC:25931]
ENSG00000162630	-2.72828	1.12e-05	0.000272406	B3GALT2	1	193179045	193186654	-	3274	protein_coding	beta-1,3-galactosyltransferase 2 [Source:HGNC Symbol;Acc:HGNC:917]
ENSG00000247271	-1.30563	1.14e-05	0.000274653	ZBED5-AS1	11	10858259	10906802	+	1995	antisense	ZBED5 antisense RNA 1 [Source:HGNC Symbol;Acc:HGNC:48646]
ENSG00000169035	-3.50448	1.17e-05	0.000281293	KLK7	19	50976482	50984099	-	2434	protein_coding	kallikrein related peptidase 7 [Source:HGNC Symbol;Acc:HGNC:6368]
ENSG00000161992	-4.10254	1.18e-05	0.000282547	PRR35	16	560422	565528	+	2216	protein_coding	proline rich 35 [Source:HGNC Symbol;Acc:HGNC:14139]
ENSG00000155066	-4.45949	1.18e-05	0.000283115	PROM2	2	95274453	95291308	+	6063	protein_coding	prominin 2 [Source:HGNC Symbol;Acc:HGNC:20685]
ENSG00000168505	3.99813	1.18e-05	0.000283545	GBX2	2	236165236	236168369	-	2315	protein_coding	gastrulation brain homeobox 2 [Source:HGNC Symbol;Acc:HGNC:4186]
ENSG00000261716	2.02309	1.19e-05	0.000283996	HIST2H2BC	1	149844498	149850937	-	6440	transcribed_unprocessed_pseudogene	histone cluster 2 H2B family member c (pseudogene) [Source:NCBI gene;Acc:337873]
ENSG00000174473	-4.83887	1.2e-05	0.00028654	GALNTL6	4	171812254	173041559	+	9242	protein_coding	polypeptide N-acetylgalactosaminyltransferase like 6 [Source:HGNC Symbol;Acc:HGNC:33844]
ENSG00000237181	1.99337	1.2e-05	0.000288011	AC147651.3	7	603185	608482	+	731	antisense	novel transcript
ENSG00000139182	-1.15054	1.22e-05	0.000289595	CLSTN3	12	7129698	7158945	+	6902	protein_coding	calsyntenin 3 [Source:HGNC Symbol;Acc:HGNC:18371]
ENSG00000188112	-3.53826	1.22e-05	0.000290131	C6orf132	6	42101118	42142619	-	6852	protein_coding	chromosome 6 open reading frame 132 [Source:HGNC Symbol;Acc:HGNC:21288]
ENSG00000285805	2.07351	1.23e-05	0.000292722	AC012378.2	15	55588666	55589811	+	663	antisense	novel transcript, antisense to PYGO1
ENSG00000188037	-2.67927	1.24e-05	0.000293316	CLCN1	7	143316126	143352083	+	3306	protein_coding	chloride voltage-gated channel 1 [Source:HGNC Symbol;Acc:HGNC:2019]
ENSG00000175489	1.31679	1.24e-05	0.000293316	LRRC25	19	18391144	18397617	-	2415	protein_coding	leucine rich repeat containing 25 [Source:HGNC Symbol;Acc:HGNC:29806]
ENSG00000164620	-1.17372	1.25e-05	0.000294616	RELL2	5	141636950	141641077	+	2596	protein_coding	RELT like 2 [Source:HGNC Symbol;Acc:HGNC:26902]
ENSG00000138336	1.56361	1.26e-05	0.000297899	TET1	10	68560656	68694482	+	9288	protein_coding	tet methylcytosine dioxygenase 1 [Source:HGNC Symbol;Acc:HGNC:29484]
ENSG00000173585	4.46806	1.28e-05	0.000300243	CCR9	3	45886504	45903177	+	2809	protein_coding	C-C motif chemokine receptor 9 [Source:HGNC Symbol;Acc:HGNC:1610]
ENSG00000204060	-1.89039	1.28e-05	0.000300243	FOXO6	1	41361922	41383590	+	2398	protein_coding	forkhead box O6 [Source:HGNC Symbol;Acc:HGNC:24814]
ENSG00000099260	-2.18527	1.28e-05	0.000300243	PALMD	1	99645943	99694541	+	8244	protein_coding	palmdelphin [Source:HGNC Symbol;Acc:HGNC:15846]
ENSG00000137364	-1.16118	1.29e-05	0.000302785	TPMT	6	18128311	18155074	-	3181	protein_coding	thiopurine S-methyltransferase [Source:HGNC Symbol;Acc:HGNC:12014]
ENSG00000268006	1.8414	1.29e-05	0.000303252	PTOV1-AS1	19	49838639	49851676	-	4203	antisense	PTOV1 antisense RNA 1 [Source:HGNC Symbol;Acc:HGNC:44174]
ENSG00000140030	1.94209	1.31e-05	0.000305831	GPR65	14	88005124	88014811	+	4522	protein_coding	G protein-coupled receptor 65 [Source:HGNC Symbol;Acc:HGNC:4517]
ENSG00000204287	1.63782	1.31e-05	0.000306044	HLA-DRA	6	32439842	32445046	+	1280	protein_coding	major histocompatibility complex, class II, DR alpha [Source:HGNC Symbol;Acc:HGNC:4947]
ENSG00000128203	-2.02052	1.31e-05	0.000306673	ASPHD2	22	26429273	26445015	+	3357	protein_coding	aspartate beta-hydroxylase domain containing 2 [Source:HGNC Symbol;Acc:HGNC:30437]
ENSG00000169247	1.94802	1.32e-05	0.000307164	SH3TC2	5	148923639	149063163	-	15165	protein_coding	SH3 domain and tetratricopeptide repeats 2 [Source:HGNC Symbol;Acc:HGNC:29427]
ENSG00000184384	1.29418	1.33e-05	0.000310505	MAML2	11	95976598	96343180	-	7109	protein_coding	mastermind like transcriptional coactivator 2 [Source:HGNC Symbol;Acc:HGNC:16259]
ENSG00000163947	-1.52952	1.34e-05	0.000311512	ARHGEF3	3	56727418	57079329	-	6594	protein_coding	Rho guanine nucleotide exchange factor 3 [Source:HGNC Symbol;Acc:HGNC:683]
ENSG00000136943	2.38249	1.35e-05	0.000313459	CTSV	9	97029679	97039643	-	4700	protein_coding	cathepsin V [Source:HGNC Symbol;Acc:HGNC:2538]
ENSG00000235374	1.52072	1.37e-05	0.000317391	SSR4P1	21	45070952	45074165	-	2636	transcribed_processed_pseudogene	signal sequence receptor subunit 4 pseudogene 1 [Source:HGNC Symbol;Acc:HGNC:23131]
ENSG00000071246	1.00027	1.37e-05	0.000317458	VASH1	14	76762189	76783015	+	6502	protein_coding	vasohibin 1 [Source:HGNC Symbol;Acc:HGNC:19964]
ENSG00000147606	-3.32045	1.38e-05	0.000319624	SLC26A7	8	91209494	91398152	+	6273	protein_coding	solute carrier family 26 member 7 [Source:HGNC Symbol;Acc:HGNC:14467]
ENSG00000259705	1.53177	1.39e-05	0.000320571	AC084757.3	15	48645951	48652016	+	1943	lincRNA	uncharacterized LOC105370809 [Source:NCBI gene;Acc:105370809]
ENSG00000175356	2.34338	1.39e-05	0.000320989	SCUBE2	11	9019498	9138114	-	7992	protein_coding	signal peptide, CUB domain and EGF like domain containing 2 [Source:HGNC Symbol;Acc:HGNC:30425]
ENSG00000260231	1.36392	1.4e-05	0.000321749	KDM7A-DT	7	140177184	140179640	+	2457	bidirectional_promoter_lncRNA	KDM7A divergent transcript [Source:HGNC Symbol;Acc:HGNC:48959]
ENSG00000112796	-1.29618	1.42e-05	0.000325459	ENPP5	6	46159187	46170971	-	4264	protein_coding	ectonucleotide pyrophosphatase/phosphodiesterase 5 (putative) [Source:HGNC Symbol;Acc:HGNC:13717]
ENSG00000272927	-2.62217	1.42e-05	0.00032665	AC107464.3	4	661209	661945	-	737	antisense	novel transcript, antisense to PDE6B
ENSG00000165030	-1.59614	1.43e-05	0.000327824	NFIL3	9	91409045	91423862	-	2085	protein_coding	nuclear factor, interleukin 3 regulated [Source:HGNC Symbol;Acc:HGNC:7787]
ENSG00000117318	-1.23337	1.46e-05	0.00033418	ID3	1	23557918	23559794	-	1797	protein_coding	inhibitor of DNA binding 3, HLH protein [Source:HGNC Symbol;Acc:HGNC:5362]
ENSG00000280219	1.89934	1.46e-05	0.000334992	AC093908.1	4	147487971	147496062	+	8092	TEC	TEC
ENSG00000168961	-1.27782	1.47e-05	0.000336054	LGALS9	17	27629798	27649560	+	5714	protein_coding	galectin 9 [Source:HGNC Symbol;Acc:HGNC:6570]
ENSG00000280161	2.40578	1.49e-05	0.000340407	AC022413.1	5	180810401	180811384	+	984	TEC	TEC
ENSG00000105784	-2.49098	1.5e-05	0.000341891	RUNDC3B	7	87627548	87832296	+	4710	protein_coding	RUN domain containing 3B [Source:HGNC Symbol;Acc:HGNC:30286]
ENSG00000140968	1.97757	1.53e-05	0.000347188	IRF8	16	85898803	85922609	+	5162	protein_coding	interferon regulatory factor 8 [Source:HGNC Symbol;Acc:HGNC:5358]
ENSG00000113810	1.1165	1.53e-05	0.000347317	SMC4	3	160399274	160434962	+	8457	protein_coding	structural maintenance of chromosomes 4 [Source:HGNC Symbol;Acc:HGNC:14013]
ENSG00000137193	1.70712	1.55e-05	0.000350728	PIM1	6	37170203	37175426	+	2977	protein_coding	Pim-1 proto-oncogene, serine/threonine kinase [Source:HGNC Symbol;Acc:HGNC:8986]
ENSG00000224613	-3.22933	1.55e-05	0.000350728	AC095032.1	1	103418079	103525483	-	638	bidirectional_promoter_lncRNA	uncharacterized LOC101928436 [Source:NCBI gene;Acc:101928436]
ENSG00000179954	-1.67953	1.55e-05	0.000351116	SSC5D	19	55488404	55519098	+	7314	protein_coding	scavenger receptor cysteine rich family member with 5 domains [Source:HGNC Symbol;Acc:HGNC:26641]
ENSG00000277559	3.31387	1.55e-05	0.000351122	AC018553.1	16	54290965	54292422	+	1458	lincRNA	novel transcript
ENSG00000185499	-1.22745	1.58e-05	0.000356164	MUC1	1	155185824	155192916	-	4717	protein_coding	mucin 1, cell surface associated [Source:HGNC Symbol;Acc:HGNC:7508]
ENSG00000083307	-6.48167	1.59e-05	0.000356656	GRHL2	8	101492432	101669726	+	6060	protein_coding	grainyhead like transcription factor 2 [Source:HGNC Symbol;Acc:HGNC:2799]
ENSG00000186766	-3.78238	1.59e-05	0.000357377	FOXI2	10	127737235	127741186	+	3217	protein_coding	forkhead box I2 [Source:HGNC Symbol;Acc:HGNC:32448]
ENSG00000086544	-1.18703	1.62e-05	0.000364267	ITPKC	19	40717103	40740860	+	3385	protein_coding	inositol-trisphosphate 3-kinase C [Source:HGNC Symbol;Acc:HGNC:14897]
ENSG00000177103	-3.76022	1.63e-05	0.000364967	DSCAML1	11	117427773	117817525	-	7035	protein_coding	DS cell adhesion molecule like 1 [Source:HGNC Symbol;Acc:HGNC:14656]
ENSG00000126106	-1.24323	1.64e-05	0.000367328	TMEM53	1	44635238	44674555	-	3635	protein_coding	transmembrane protein 53 [Source:HGNC Symbol;Acc:HGNC:26186]
ENSG00000196542	-5.21279	1.64e-05	0.000367872	SPTSSB	3	161344792	161372880	-	3745	protein_coding	serine palmitoyltransferase small subunit B [Source:HGNC Symbol;Acc:HGNC:24045]
ENSG00000182389	1.51415	1.66e-05	0.000370061	CACNB4	2	151832768	152099475	-	36268	protein_coding	calcium voltage-gated channel auxiliary subunit beta 4 [Source:HGNC Symbol;Acc:HGNC:1404]
ENSG00000134955	1.41702	1.66e-05	0.000370291	SLC37A2	11	125063067	125090312	+	6371	protein_coding	solute carrier family 37 member 2 [Source:HGNC Symbol;Acc:HGNC:20644]
ENSG00000158315	-1.55947	1.69e-05	0.000375579	RHBDL2	1	38885807	38941799	-	2795	protein_coding	rhomboid like 2 [Source:HGNC Symbol;Acc:HGNC:16083]
ENSG00000120332	1.9172	1.7e-05	0.000377074	TNN	1	175067858	175148066	+	5008	protein_coding	tenascin N [Source:HGNC Symbol;Acc:HGNC:22942]
ENSG00000143512	-3.18604	1.7e-05	0.000377074	HHIPL2	1	222522258	222548103	-	3289	protein_coding	HHIP like 2 [Source:HGNC Symbol;Acc:HGNC:25842]
ENSG00000137843	-1.81745	1.7e-05	0.000377074	PAK6	15	40238759	40277487	+	6457	protein_coding	p21 (RAC1) activated kinase 6 [Source:HGNC Symbol;Acc:HGNC:16061]
ENSG00000187474	1.865	1.72e-05	0.000381666	FPR3	19	51795163	51826189	+	2772	protein_coding	formyl peptide receptor 3 [Source:HGNC Symbol;Acc:HGNC:3828]
ENSG00000156463	-2.24809	1.74e-05	0.00038432	SH3RF2	5	145936579	146081791	+	7232	protein_coding	SH3 domain containing ring finger 2 [Source:HGNC Symbol;Acc:HGNC:26299]
ENSG00000121005	1.14629	1.76e-05	0.000388909	CRISPLD1	8	74984515	75034558	+	4543	protein_coding	cysteine rich secretory protein LCCL domain containing 1 [Source:HGNC Symbol;Acc:HGNC:18206]
ENSG00000235770	2.40102	1.78e-05	0.000391028	LINC00607	2	215611563	215843722	-	5628	lincRNA	long intergenic non-protein coding RNA 607 [Source:HGNC Symbol;Acc:HGNC:43944]
ENSG00000143217	-4.36104	1.86e-05	0.000408096	NECTIN4	1	161070995	161089599	-	3502	protein_coding	nectin cell adhesion molecule 4 [Source:HGNC Symbol;Acc:HGNC:19688]
ENSG00000254585	2.76124	1.86e-05	0.000408096	MAGEL2	15	23643549	23647867	-	4319	protein_coding	MAGE family member L2 [Source:HGNC Symbol;Acc:HGNC:6814]
ENSG00000159399	1.09172	1.86e-05	0.000408096	HK2	2	74833981	74893359	+	6064	protein_coding	hexokinase 2 [Source:HGNC Symbol;Acc:HGNC:4923]
ENSG00000139874	-4.08461	1.89e-05	0.000413157	SSTR1	14	38207999	38213067	+	4295	protein_coding	somatostatin receptor 1 [Source:HGNC Symbol;Acc:HGNC:11330]
ENSG00000135835	1.42001	1.9e-05	0.000415599	KIAA1614	1	180913154	180951614	+	10195	protein_coding	KIAA1614 [Source:HGNC Symbol;Acc:HGNC:29327]
ENSG00000125247	1.22	1.91e-05	0.000416181	TMTC4	13	100603927	100675093	-	6272	protein_coding	transmembrane and tetratricopeptide repeat containing 4 [Source:HGNC Symbol;Acc:HGNC:25904]
ENSG00000187553	3.8783	1.91e-05	0.000416916	CYP26C1	10	93060808	93069536	+	4364	protein_coding	cytochrome P450 family 26 subfamily C member 1 [Source:HGNC Symbol;Acc:HGNC:20577]
ENSG00000138160	1.49499	1.94e-05	0.000421507	KIF11	10	92593286	92655395	+	4860	protein_coding	kinesin family member 11 [Source:HGNC Symbol;Acc:HGNC:6388]
ENSG00000143194	-3.25339	1.96e-05	0.000425496	MAEL	1	166975582	167022214	+	3148	protein_coding	maelstrom spermatogenic transposon silencer [Source:HGNC Symbol;Acc:HGNC:25929]
ENSG00000146250	-1.66765	1.97e-05	0.000427557	PRSS35	6	83512538	83525704	+	2440	protein_coding	serine protease 35 [Source:HGNC Symbol;Acc:HGNC:21387]
ENSG00000131746	-7.4438	1.98e-05	0.000429044	TNS4	17	40475828	40501597	-	4847	protein_coding	tensin 4 [Source:HGNC Symbol;Acc:HGNC:24352]
ENSG00000161509	1.90728	1.98e-05	0.000429044	GRIN2C	17	74842023	74861504	-	8574	protein_coding	glutamate ionotropic receptor NMDA type subunit 2C [Source:HGNC Symbol;Acc:HGNC:4587]
ENSG00000129355	-1.34298	2.01e-05	0.000434981	CDKN2D	19	10566462	10569059	-	1503	protein_coding	cyclin dependent kinase inhibitor 2D [Source:HGNC Symbol;Acc:HGNC:1790]
ENSG00000155275	1.00015	2.02e-05	0.000435005	TRMT44	4	8436140	8493531	+	7724	protein_coding	tRNA methyltransferase 44 homolog [Source:HGNC Symbol;Acc:HGNC:26653]
ENSG00000166825	-1.20577	2.04e-05	0.000439036	ANPEP	15	89784889	89815401	-	4871	protein_coding	alanyl aminopeptidase, membrane [Source:HGNC Symbol;Acc:HGNC:500]
ENSG00000163563	1.2459	2.04e-05	0.000440154	MNDA	1	158831317	158849506	+	2059	protein_coding	myeloid cell nuclear differentiation antigen [Source:HGNC Symbol;Acc:HGNC:7183]
ENSG00000072694	2.03323	2.05e-05	0.000440255	FCGR2B	1	161663147	161678654	+	6651	protein_coding	Fc fragment of IgG receptor IIb [Source:HGNC Symbol;Acc:HGNC:3618]
ENSG00000197629	1.54056	2.07e-05	0.000443705	MPEG1	11	59208510	59212951	-	4442	protein_coding	macrophage expressed 1 [Source:HGNC Symbol;Acc:HGNC:29619]
ENSG00000137265	2.51664	2.07e-05	0.00044491	IRF4	6	391739	411447	+	5898	protein_coding	interferon regulatory factor 4 [Source:HGNC Symbol;Acc:HGNC:6119]
ENSG00000171864	4.79984	2.08e-05	0.000446839	PRND	20	4721910	4728460	+	3980	protein_coding	prion like protein doppel [Source:HGNC Symbol;Acc:HGNC:15748]
ENSG00000111817	1.27072	2.09e-05	0.000447927	DSE	6	116254173	116444860	+	19193	protein_coding	dermatan sulfate epimerase [Source:HGNC Symbol;Acc:HGNC:21144]
ENSG00000224905	3.09952	2.1e-05	0.00044893	AP001347.1	21	14027421	14144468	+	1770	antisense	novel transcript, antisense to LIPI
ENSG00000163584	1.45982	2.13e-05	0.000454498	RPL22L1	3	170864875	170870483	-	2326	protein_coding	ribosomal protein L22 like 1 [Source:HGNC Symbol;Acc:HGNC:27610]
ENSG00000173611	-1.31406	2.16e-05	0.00046097	SCAI	9	124942608	125143506	-	13014	protein_coding	suppressor of cancer cell invasion [Source:HGNC Symbol;Acc:HGNC:26709]
ENSG00000118194	2.59599	2.19e-05	0.000465929	TNNT2	1	201359008	201377762	-	7259	protein_coding	troponin T2, cardiac type [Source:HGNC Symbol;Acc:HGNC:11949]
ENSG00000179178	-1.91675	2.25e-05	0.000478162	TMEM125	1	43269994	43274002	+	2127	protein_coding	transmembrane protein 125 [Source:HGNC Symbol;Acc:HGNC:28275]
ENSG00000105523	-3.59995	2.25e-05	0.000479024	FAM83E	19	48600810	48614854	-	2529	protein_coding	family with sequence similarity 83 member E [Source:HGNC Symbol;Acc:HGNC:25972]
ENSG00000164291	1.10011	2.28e-05	0.000482891	ARSK	5	95555074	95605064	+	4314	protein_coding	arylsulfatase family member K [Source:HGNC Symbol;Acc:HGNC:25239]
ENSG00000271155	2.23872	2.28e-05	0.000482891	AL161729.1	9	95506235	95507636	+	1402	antisense	novel transcript, antisense to PTCH1
ENSG00000142765	-2.09637	2.29e-05	0.00048572	SYTL1	1	27342020	27353937	+	5584	protein_coding	synaptotagmin like 1 [Source:HGNC Symbol;Acc:HGNC:15584]
ENSG00000173175	1.65633	2.31e-05	0.000489306	ADCY5	3	123282296	123449758	-	8873	protein_coding	adenylate cyclase 5 [Source:HGNC Symbol;Acc:HGNC:236]
ENSG00000092820	-1.5576	2.33e-05	0.000493303	EZR	6	158765741	158819412	-	3342	protein_coding	ezrin [Source:HGNC Symbol;Acc:HGNC:12691]
ENSG00000137841	1.1808	2.37e-05	0.000498742	PLCB2	15	40278176	40307935	-	7350	protein_coding	phospholipase C beta 2 [Source:HGNC Symbol;Acc:HGNC:9055]
ENSG00000163145	3.47836	2.37e-05	0.000498742	C1QTNF7	4	15339818	15446166	+	5583	protein_coding	C1q and TNF related 7 [Source:HGNC Symbol;Acc:HGNC:14342]
ENSG00000076641	1.82319	2.37e-05	0.000498984	PAG1	8	80967810	81112068	-	11023	protein_coding	phosphoprotein membrane anchor with glycosphingolipid microdomains 1 [Source:HGNC Symbol;Acc:HGNC:30043]
ENSG00000130762	-2.84636	2.38e-05	0.000499557	ARHGEF16	1	3454426	3481113	+	5563	protein_coding	Rho guanine nucleotide exchange factor 16 [Source:HGNC Symbol;Acc:HGNC:15515]
ENSG00000267530	1.47491	2.41e-05	0.000506519	LINC01836	19	782755	785080	+	870	lincRNA	long intergenic non-protein coding RNA 1836 [Source:HGNC Symbol;Acc:HGNC:52652]
ENSG00000106392	1.27829	2.41e-05	0.000506519	C1GALT1	7	7156934	7248651	+	7805	protein_coding	core 1 synthase, glycoprotein-N-acetylgalactosamine 3-beta-galactosyltransferase 1 [Source:HGNC Symbol;Acc:HGNC:24337]
ENSG00000168542	1.56313	2.42e-05	0.000506807	COL3A1	2	188974320	189012746	+	6811	protein_coding	collagen type III alpha 1 chain [Source:HGNC Symbol;Acc:HGNC:2201]
ENSG00000171488	1.49195	2.43e-05	0.000508229	LRRC8C	1	89633072	89769903	+	11724	protein_coding	leucine rich repeat containing 8 VRAC subunit C [Source:HGNC Symbol;Acc:HGNC:25075]
ENSG00000170802	1.04369	2.45e-05	0.000512077	FOXN2	2	48314637	48379294	+	5481	protein_coding	forkhead box N2 [Source:HGNC Symbol;Acc:HGNC:5281]
ENSG00000157303	1.94801	2.46e-05	0.000514585	SUSD3	9	93058688	93085138	+	1263	protein_coding	sushi domain containing 3 [Source:HGNC Symbol;Acc:HGNC:28391]
ENSG00000110881	-1.884	2.47e-05	0.000515576	ASIC1	12	50057548	50083611	+	5745	protein_coding	acid sensing ion channel subunit 1 [Source:HGNC Symbol;Acc:HGNC:100]
ENSG00000027644	2.83398	2.48e-05	0.000516176	INSRR	1	156840063	156859018	-	5101	protein_coding	insulin receptor related receptor [Source:HGNC Symbol;Acc:HGNC:6093]
ENSG00000105711	-1.34576	2.49e-05	0.00051869	SCN1B	19	35030466	35040449	+	7993	protein_coding	sodium voltage-gated channel beta subunit 1 [Source:HGNC Symbol;Acc:HGNC:10586]
ENSG00000070018	1.16156	2.51e-05	0.000521167	LRP6	12	12116025	12267012	-	10337	protein_coding	LDL receptor related protein 6 [Source:HGNC Symbol;Acc:HGNC:6698]
ENSG00000174600	1.31924	2.52e-05	0.000522475	CMKLR1	12	108288044	108339341	-	5690	protein_coding	chemerin chemokine-like receptor 1 [Source:HGNC Symbol;Acc:HGNC:2121]
ENSG00000164904	1.11219	2.61e-05	0.000541508	ALDH7A1	5	126531200	126595418	-	17970	protein_coding	aldehyde dehydrogenase 7 family member A1 [Source:HGNC Symbol;Acc:HGNC:877]
ENSG00000185862	1.19043	2.62e-05	0.000543134	EVI2B	17	31303766	31314112	-	2072	protein_coding	ecotropic viral integration site 2B [Source:HGNC Symbol;Acc:HGNC:3500]
ENSG00000164764	2.91928	2.69e-05	0.000554429	SBSPON	8	73064540	73124088	-	4383	protein_coding	somatomedin B and thrombospondin type 1 domain containing [Source:HGNC Symbol;Acc:HGNC:30362]
ENSG00000090006	1.30679	2.74e-05	0.000564283	LTBP4	19	40592883	40629818	+	8108	protein_coding	latent transforming growth factor beta binding protein 4 [Source:HGNC Symbol;Acc:HGNC:6717]
ENSG00000164823	1.23629	2.74e-05	0.000564283	OSGIN2	8	89901849	89927888	+	4691	protein_coding	oxidative stress induced growth inhibitor family member 2 [Source:HGNC Symbol;Acc:HGNC:1355]
ENSG00000237265	-4.13234	2.74e-05	0.000564283	BX276092.7	X	71662998	71666767	-	1995	transcribed_unprocessed_pseudogene	chromosome X open reading frame 49 pseudogene [Source:NCBI gene;Acc:100129291]
ENSG00000164850	-1.4843	2.76e-05	0.000566384	GPER1	7	1082208	1093815	+	3149	protein_coding	G protein-coupled estrogen receptor 1 [Source:HGNC Symbol;Acc:HGNC:4485]
ENSG00000183160	2.18872	2.76e-05	0.000566554	TMEM119	12	108589846	108598320	-	3189	protein_coding	transmembrane protein 119 [Source:HGNC Symbol;Acc:HGNC:27884]
ENSG00000166689	-1.45797	2.79e-05	0.000571704	PLEKHA7	11	16777317	17014443	-	10987	protein_coding	pleckstrin homology domain containing A7 [Source:HGNC Symbol;Acc:HGNC:27049]
ENSG00000175866	-1.11514	2.8e-05	0.000572574	BAIAP2	17	81035122	81117432	+	10288	protein_coding	BAI1 associated protein 2 [Source:HGNC Symbol;Acc:HGNC:947]
ENSG00000158806	-1.96838	2.81e-05	0.000574319	NPM2	8	22024125	22036897	+	2063	protein_coding	nucleophosmin/nucleoplasmin 2 [Source:HGNC Symbol;Acc:HGNC:7930]
ENSG00000065618	-6.60561	2.82e-05	0.00057624	COL17A1	10	104031286	104085957	-	7066	protein_coding	collagen type XVII alpha 1 chain [Source:HGNC Symbol;Acc:HGNC:2194]
ENSG00000259250	-2.14809	2.85e-05	0.000582088	AC018904.1	15	58587507	58591676	+	542	antisense	novel transcript, antisense to ADAM10
ENSG00000204889	-6.05829	2.87e-05	0.000586383	KRT40	17	40977716	40987135	-	2225	protein_coding	keratin 40 [Source:HGNC Symbol;Acc:HGNC:26707]
ENSG00000248290	-2.90744	2.89e-05	0.00058957	TNXA	6	32008614	32012472	-	2038	unprocessed_pseudogene	tenascin XA (pseudogene) [Source:HGNC Symbol;Acc:HGNC:11975]
ENSG00000085514	1.50114	2.93e-05	0.000596633	PILRA	7	100367530	100400099	+	2006	protein_coding	paired immunoglobin like type 2 receptor alpha [Source:HGNC Symbol;Acc:HGNC:20396]
ENSG00000134594	-2.44504	2.94e-05	0.000596864	RAB33A	X	130171649	130184870	+	1258	protein_coding	RAB33A, member RAS oncogene family [Source:HGNC Symbol;Acc:HGNC:9773]
ENSG00000141682	-2.59286	3e-05	0.000607627	PMAIP1	18	59899948	59904306	+	2235	protein_coding	phorbol-12-myristate-13-acetate-induced protein 1 [Source:HGNC Symbol;Acc:HGNC:9108]
ENSG00000185339	-1.71171	3.02e-05	0.000611256	TCN2	22	30606838	30627278	+	3122	protein_coding	transcobalamin 2 [Source:HGNC Symbol;Acc:HGNC:11653]
ENSG00000138944	-2.42454	3.05e-05	0.000616185	SHISAL1	22	44243667	44312851	-	6751	protein_coding	shisa like 1 [Source:HGNC Symbol;Acc:HGNC:29335]
ENSG00000206527	1.19177	3.05e-05	0.000616185	HACD2	3	123490820	123585185	-	5351	protein_coding	3-hydroxyacyl-CoA dehydratase 2 [Source:HGNC Symbol;Acc:HGNC:9640]
ENSG00000111087	3.06347	3.06e-05	0.000617143	GLI1	12	57460135	57472262	+	4204	protein_coding	GLI family zinc finger 1 [Source:HGNC Symbol;Acc:HGNC:4317]
ENSG00000245848	1.57615	3.08e-05	0.000620871	CEBPA	19	33299934	33302564	-	2631	protein_coding	CCAAT enhancer binding protein alpha [Source:HGNC Symbol;Acc:HGNC:1833]
ENSG00000159189	1.22845	3.08e-05	0.000620871	C1QC	1	22643630	22648110	+	1335	protein_coding	complement C1q C chain [Source:HGNC Symbol;Acc:HGNC:1245]
ENSG00000116329	-3.11924	3.1e-05	0.000623702	OPRD1	1	28812142	28871267	+	9345	protein_coding	opioid receptor delta 1 [Source:HGNC Symbol;Acc:HGNC:8153]
ENSG00000134245	-3.11315	3.11e-05	0.000624927	WNT2B	1	112466541	112530165	+	12561	protein_coding	Wnt family member 2B [Source:HGNC Symbol;Acc:HGNC:12781]
ENSG00000270504	1.48268	3.11e-05	0.000625551	AL391422.4	6	3751111	3753871	+	2761	antisense	novel transcript, antisense to PXDC1
ENSG00000198354	-3.55644	3.14e-05	0.000629182	DCAF12L2	X	126163499	126166097	-	2599	protein_coding	DDB1 and CUL4 associated factor 12 like 2 [Source:HGNC Symbol;Acc:HGNC:32950]
ENSG00000204580	-1.31783	3.19e-05	0.000637666	DDR1	6	30876421	30900156	+	9122	protein_coding	discoidin domain receptor tyrosine kinase 1 [Source:HGNC Symbol;Acc:HGNC:2730]
ENSG00000169862	-5.7596	3.2e-05	0.00063868	CTNND2	5	10971840	11904043	-	6863	protein_coding	catenin delta 2 [Source:HGNC Symbol;Acc:HGNC:2516]
ENSG00000178248	-4.64307	3.21e-05	0.000638696	LINC01658	22	23462086	23486980	-	1578	lincRNA	long intergenic non-protein coding RNA 1658 [Source:HGNC Symbol;Acc:HGNC:52446]
ENSG00000104967	-2.42775	3.21e-05	0.000638696	NOVA2	19	45933734	45973546	-	8684	protein_coding	NOVA alternative splicing regulator 2 [Source:HGNC Symbol;Acc:HGNC:7887]
ENSG00000111729	2.65415	3.22e-05	0.000641552	CLEC4A	12	8123632	8138607	+	1281	protein_coding	C-type lectin domain family 4 member A [Source:HGNC Symbol;Acc:HGNC:13257]
ENSG00000223802	-1.8365	3.24e-05	0.000643438	CERS1	19	18868545	18896727	-	3753	protein_coding	ceramide synthase 1 [Source:HGNC Symbol;Acc:HGNC:14253]
ENSG00000179583	2.2361	3.24e-05	0.000643438	CIITA	16	10866222	10943021	+	20757	protein_coding	class II major histocompatibility complex transactivator [Source:HGNC Symbol;Acc:HGNC:7067]
ENSG00000101336	1.25785	3.25e-05	0.000644467	HCK	20	32052188	32101856	+	3092	protein_coding	HCK proto-oncogene, Src family tyrosine kinase [Source:HGNC Symbol;Acc:HGNC:4840]
ENSG00000171174	-1.10649	3.29e-05	0.000650846	RBKS	2	27781364	27891098	-	3585	protein_coding	ribokinase [Source:HGNC Symbol;Acc:HGNC:30325]
ENSG00000033122	2.99196	3.32e-05	0.000655284	LRRC7	1	69568398	70151945	+	14652	protein_coding	leucine rich repeat containing 7 [Source:HGNC Symbol;Acc:HGNC:18531]
ENSG00000186480	-1.0798	3.33e-05	0.000656802	INSIG1	7	155297776	155310235	+	3650	protein_coding	insulin induced gene 1 [Source:HGNC Symbol;Acc:HGNC:6083]
ENSG00000225850	3.73588	3.33e-05	0.000656968	AL355490.1	10	97334564	97343203	+	805	bidirectional_promoter_lncRNA	novel transcript
ENSG00000119782	-1.71483	3.37e-05	0.000663177	FKBP1B	2	24049701	24063681	+	1677	protein_coding	FK506 binding protein 1B [Source:HGNC Symbol;Acc:HGNC:3712]
ENSG00000179841	-1.98174	3.38e-05	0.000663609	AKAP5	14	64465499	64474503	+	7512	protein_coding	A-kinase anchoring protein 5 [Source:HGNC Symbol;Acc:HGNC:375]
ENSG00000175707	-4.59875	3.39e-05	0.000666132	KDF1	1	26949562	26960406	-	1793	protein_coding	keratinocyte differentiation factor 1 [Source:HGNC Symbol;Acc:HGNC:26624]
ENSG00000105388	-11.5217	3.4e-05	0.000666311	CEACAM5	19	41708585	41729798	+	3351	protein_coding	carcinoembryonic antigen related cell adhesion molecule 5 [Source:HGNC Symbol;Acc:HGNC:1817]
ENSG00000224687	1.35776	3.4e-05	0.000667106	RASAL2-AS1	1	178091508	178093984	-	2356	lincRNA	RASAL2 antisense RNA 1 [Source:HGNC Symbol;Acc:HGNC:44170]
ENSG00000109339	-1.24725	3.41e-05	0.000667746	MAPK10	4	85990007	86594625	-	42646	protein_coding	mitogen-activated protein kinase 10 [Source:HGNC Symbol;Acc:HGNC:6872]
ENSG00000142949	-1.11231	3.49e-05	0.000680858	PTPRF	1	43525187	43623666	+	10712	protein_coding	protein tyrosine phosphatase, receptor type F [Source:HGNC Symbol;Acc:HGNC:9670]
ENSG00000177464	-1.40289	3.5e-05	0.00068251	GPR4	19	45589764	45602208	-	3145	protein_coding	G protein-coupled receptor 4 [Source:HGNC Symbol;Acc:HGNC:4497]
ENSG00000172554	-2.96239	3.54e-05	0.000690072	SNTG2	2	950868	1367613	+	4469	protein_coding	syntrophin gamma 2 [Source:HGNC Symbol;Acc:HGNC:13741]
ENSG00000119411	-4.99571	3.56e-05	0.000693407	BSPRY	9	113349541	113371233	+	2339	protein_coding	B-box and SPRY domain containing [Source:HGNC Symbol;Acc:HGNC:18232]
ENSG00000261786	-2.80561	3.6e-05	0.000699499	AC006058.1	3	44117299	44122365	+	5067	lincRNA	novel transcript
ENSG00000142669	-1.1296	3.61e-05	0.000700786	SH3BGRL3	1	26279176	26281522	+	1786	protein_coding	SH3 domain binding glutamate rich protein like 3 [Source:HGNC Symbol;Acc:HGNC:15568]
ENSG00000231064	-2.14607	3.64e-05	0.000705737	AC234582.1	1	155195004	155205495	+	2466	antisense	novel transcript, antisense to THBS3
ENSG00000204257	1.0393	3.64e-05	0.00070616	HLA-DMA	6	32948613	32969094	-	2534	protein_coding	major histocompatibility complex, class II, DM alpha [Source:HGNC Symbol;Acc:HGNC:4934]
ENSG00000100385	1.27741	3.69e-05	0.000713803	IL2RB	22	37125838	37175054	-	4700	protein_coding	interleukin 2 receptor subunit beta [Source:HGNC Symbol;Acc:HGNC:6009]
ENSG00000230838	2.41782	3.7e-05	0.000714583	LINC01614	2	215718043	215719424	+	648	lincRNA	long intergenic non-protein coding RNA 1614 [Source:HGNC Symbol;Acc:HGNC:51847]
ENSG00000132965	1.11602	3.71e-05	0.00071677	ALOX5AP	13	30713478	30764426	+	1715	protein_coding	arachidonate 5-lipoxygenase activating protein [Source:HGNC Symbol;Acc:HGNC:436]
ENSG00000167613	1.37918	3.77e-05	0.000727284	LAIR1	19	54351384	54370558	-	8071	protein_coding	leukocyte associated immunoglobulin like receptor 1 [Source:HGNC Symbol;Acc:HGNC:6477]
ENSG00000176788	1.99002	3.83e-05	0.000738645	BASP1	5	17065598	17276843	+	2217	protein_coding	brain abundant membrane attached signal protein 1 [Source:HGNC Symbol;Acc:HGNC:957]
ENSG00000130045	-1.2026	3.87e-05	0.00074511	NXNL2	9	88534033	88584274	+	2498	protein_coding	nucleoredoxin like 2 [Source:HGNC Symbol;Acc:HGNC:30482]
ENSG00000124466	-2.28486	3.93e-05	0.00075415	LYPD3	19	43460787	43465660	-	2519	protein_coding	LY6/PLAUR domain containing 3 [Source:HGNC Symbol;Acc:HGNC:24880]
ENSG00000213903	-1.24272	3.93e-05	0.00075509	LTB4R	14	24311450	24318036	+	4465	protein_coding	leukotriene B4 receptor [Source:HGNC Symbol;Acc:HGNC:6713]
ENSG00000086548	-9.53854	3.94e-05	0.000755828	CEACAM6	19	41750977	41772208	+	3052	protein_coding	carcinoembryonic antigen related cell adhesion molecule 6 [Source:HGNC Symbol;Acc:HGNC:1818]
ENSG00000081026	-1.32852	3.95e-05	0.000756416	MAGI3	1	113390749	113685923	+	8180	protein_coding	membrane associated guanylate kinase, WW and PDZ domain containing 3 [Source:HGNC Symbol;Acc:HGNC:29647]
ENSG00000115616	-2.93321	3.98e-05	0.000761353	SLC9A2	2	102619707	102711318	+	5984	protein_coding	solute carrier family 9 member A2 [Source:HGNC Symbol;Acc:HGNC:11072]
ENSG00000100003	-1.86523	4.02e-05	0.000767593	SEC14L2	22	30396857	30425317	+	5985	protein_coding	SEC14 like lipid binding 2 [Source:HGNC Symbol;Acc:HGNC:10699]
ENSG00000175793	-4.49227	4.03e-05	0.000769533	SFN	1	26863138	26864457	+	1320	protein_coding	stratifin [Source:HGNC Symbol;Acc:HGNC:10773]
ENSG00000069011	4.6965	4.07e-05	0.000776755	PITX1	5	135027735	135034813	-	3511	protein_coding	paired like homeodomain 1 [Source:HGNC Symbol;Acc:HGNC:9004]
ENSG00000154451	1.88571	4.11e-05	0.000782061	GBP5	1	89258950	89272804	-	8143	protein_coding	guanylate binding protein 5 [Source:HGNC Symbol;Acc:HGNC:19895]
ENSG00000169908	1.2051	4.22e-05	0.000798456	TM4SF1	3	149369022	149377865	-	3668	protein_coding	transmembrane 4 L six family member 1 [Source:HGNC Symbol;Acc:HGNC:11853]
ENSG00000157214	-1.86443	4.25e-05	0.000803209	STEAP2	7	90167590	90238137	+	8715	protein_coding	STEAP2 metalloreductase [Source:HGNC Symbol;Acc:HGNC:17885]
ENSG00000079215	1.42261	4.27e-05	0.000805484	SLC1A3	5	36606355	36688334	+	6265	protein_coding	solute carrier family 1 member 3 [Source:HGNC Symbol;Acc:HGNC:10941]
ENSG00000124813	2.11813	4.29e-05	0.000808523	RUNX2	6	45328157	45664349	+	8192	protein_coding	runt related transcription factor 2 [Source:HGNC Symbol;Acc:HGNC:10472]
ENSG00000206192	6.99713	4.3e-05	0.00081086	ANKRD20A9P	13	18816718	18871967	-	2978	unprocessed_pseudogene	ankyrin repeat domain 20 family member A9, pseudogene [Source:HGNC Symbol;Acc:HGNC:42023]
ENSG00000110047	-1.01627	4.33e-05	0.000814351	EHD1	11	64851642	64888296	-	7101	protein_coding	EH domain containing 1 [Source:HGNC Symbol;Acc:HGNC:3242]
ENSG00000155962	-1.18064	4.38e-05	0.000823309	CLIC2	X	155276211	155334657	-	2840	protein_coding	chloride intracellular channel 2 [Source:HGNC Symbol;Acc:HGNC:2063]
ENSG00000125850	-5.86317	4.39e-05	0.000824318	OVOL2	20	17956979	18059188	-	2175	protein_coding	ovo like zinc finger 2 [Source:HGNC Symbol;Acc:HGNC:15804]
ENSG00000104894	1.24967	4.42e-05	0.000829004	CD37	19	49335171	49343335	+	4161	protein_coding	CD37 molecule [Source:HGNC Symbol;Acc:HGNC:1666]
ENSG00000133134	-2.02033	4.43e-05	0.000830087	BEX2	X	103309346	103311046	-	1176	protein_coding	brain expressed X-linked 2 [Source:HGNC Symbol;Acc:HGNC:30933]
ENSG00000280339	1.84327	4.51e-05	0.000843332	AP001528.3	11	86908990	86912238	-	3249	TEC	novel transcript
ENSG00000107562	2.20423	4.53e-05	0.000845315	CXCL12	10	44370165	44386493	-	6077	protein_coding	C-X-C motif chemokine ligand 12 [Source:HGNC Symbol;Acc:HGNC:10672]
ENSG00000272425	3.58204	4.57e-05	0.000851275	AC009902.3	8	81275399	81277570	-	2172	lincRNA	novel transcript
ENSG00000254447	-2.12552	4.67e-05	0.000865467	OR7E11P	11	67735600	67784229	-	2041	processed_transcript	olfactory receptor family 7 subfamily E member 11 pseudogene [Source:HGNC Symbol;Acc:HGNC:8382]
ENSG00000135077	1.18443	4.68e-05	0.000867365	HAVCR2	5	157085832	157142869	-	3804	protein_coding	hepatitis A virus cellular receptor 2 [Source:HGNC Symbol;Acc:HGNC:18437]
ENSG00000269821	1.34332	4.7e-05	0.000870181	KCNQ1OT1	11	2608328	2699994	-	91667	antisense	KCNQ1 opposite strand/antisense transcript 1 [Source:HGNC Symbol;Acc:HGNC:6295]
ENSG00000178078	-1.38345	4.71e-05	0.000870958	STAP2	19	4324043	4342786	-	2766	protein_coding	signal transducing adaptor family member 2 [Source:HGNC Symbol;Acc:HGNC:30430]
ENSG00000169583	-1.90889	4.75e-05	0.000877386	CLIC3	9	136994635	136996803	-	1177	protein_coding	chloride intracellular channel 3 [Source:HGNC Symbol;Acc:HGNC:2064]
ENSG00000198483	-1.56901	4.75e-05	0.000877386	ANKRD35	1	145866560	145885866	-	3363	protein_coding	ankyrin repeat domain 35 [Source:HGNC Symbol;Acc:HGNC:26323]
ENSG00000174963	1.29828	4.83e-05	0.000889399	ZIC4	3	147386046	147406860	-	8568	protein_coding	Zic family member 4 [Source:HGNC Symbol;Acc:HGNC:20393]
ENSG00000197977	2.12367	4.89e-05	0.000899753	ELOVL2	6	10980759	11044314	-	3997	protein_coding	ELOVL fatty acid elongase 2 [Source:HGNC Symbol;Acc:HGNC:14416]
ENSG00000124429	-5.49452	4.91e-05	0.00090382	POF1B	X	85277396	85379743	-	4029	protein_coding	POF1B, actin binding protein [Source:HGNC Symbol;Acc:HGNC:13711]
ENSG00000185352	-2.43203	4.94e-05	0.000907661	HS6ST3	13	96090839	96839562	+	7806	protein_coding	heparan sulfate 6-O-sulfotransferase 3 [Source:HGNC Symbol;Acc:HGNC:19134]
ENSG00000272721	2.02027	4.97e-05	0.000912156	AC131235.3	3	184134019	184135238	-	386	antisense	novel transcript, antisense to EIF2B5
ENSG00000198846	2.55626	5.02e-05	0.000920048	TOX	8	58805418	59119208	-	4131	protein_coding	thymocyte selection associated high mobility group box [Source:HGNC Symbol;Acc:HGNC:18988]
ENSG00000172828	1.87764	5.03e-05	0.000921841	CES3	16	66961237	66975148	+	4935	protein_coding	carboxylesterase 3 [Source:HGNC Symbol;Acc:HGNC:1865]
ENSG00000196123	-1.3276	5.07e-05	0.000927102	KIAA0895L	16	67175602	67184040	-	4780	protein_coding	KIAA0895 like [Source:HGNC Symbol;Acc:HGNC:34408]
ENSG00000189184	2.16805	5.11e-05	0.000931953	PCDH18	4	137518918	137532494	-	6686	protein_coding	protocadherin 18 [Source:HGNC Symbol;Acc:HGNC:14268]
ENSG00000232434	1.65656	5.2e-05	0.000947139	AJM1	9	136844415	136848801	+	4387	protein_coding	apical junction component 1 homolog [Source:HGNC Symbol;Acc:HGNC:37284]
ENSG00000160791	2.25322	5.21e-05	0.000947147	CCR5	3	46370854	46376206	+	3672	protein_coding	C-C motif chemokine receptor 5 (gene/pseudogene) [Source:HGNC Symbol;Acc:HGNC:1606]
ENSG00000266947	1.13188	5.23e-05	0.000950609	AC022916.1	17	35231450	35242963	-	2814	antisense	novel transcript, antisense SLFN5
ENSG00000255605	-4.17977	5.24e-05	0.000950704	AP000820.1	11	95698086	95700623	+	506	lincRNA	novel transcript
ENSG00000155980	-2.27607	5.24e-05	0.000950704	KIF5A	12	57549998	57586632	+	6261	protein_coding	kinesin family member 5A [Source:HGNC Symbol;Acc:HGNC:6323]
ENSG00000110375	-4.39272	5.26e-05	0.000953068	UPK2	11	118925164	118958559	+	1106	protein_coding	uroplakin 2 [Source:HGNC Symbol;Acc:HGNC:12579]
ENSG00000090020	-1.01804	5.27e-05	0.000954357	SLC9A1	1	27098815	27166981	-	5974	protein_coding	solute carrier family 9 member A1 [Source:HGNC Symbol;Acc:HGNC:11071]
ENSG00000285967	1.08742	5.31e-05	0.000961317	NIPBL-DT	5	36864425	36876700	-	6939	bidirectional_promoter_lncRNA	NIPBL divergent transcript [Source:HGNC Symbol;Acc:HGNC:51293]
ENSG00000118596	-1.97183	5.33e-05	0.000964038	SLC16A7	12	59596067	59789855	+	13665	protein_coding	solute carrier family 16 member 7 [Source:HGNC Symbol;Acc:HGNC:10928]
ENSG00000169884	-2.77975	5.41e-05	0.000975901	WNT10B	12	48965340	48971763	-	2629	protein_coding	Wnt family member 10B [Source:HGNC Symbol;Acc:HGNC:12775]
ENSG00000010932	2.4714	5.41e-05	0.000975901	FMO1	1	171248471	171285978	+	3602	protein_coding	flavin containing monooxygenase 1 [Source:HGNC Symbol;Acc:HGNC:3769]
ENSG00000182796	-1.26776	5.42e-05	0.000976278	TMEM198B	12	55829608	55836246	+	4377	transcribed_unitary_pseudogene	transmembrane protein 198B (pseudogene) [Source:HGNC Symbol;Acc:HGNC:43629]
ENSG00000185269	-2.90883	5.42e-05	0.0009763	NOTUM	17	81952507	81961840	-	3019	protein_coding	notum, palmitoleoyl-protein carboxylesterase [Source:HGNC Symbol;Acc:HGNC:27106]
ENSG00000141524	-1.00506	5.56e-05	0.00100071	TMC6	17	78110458	78132407	-	8669	protein_coding	transmembrane channel like 6 [Source:HGNC Symbol;Acc:HGNC:18021]
ENSG00000040608	-1.6125	5.57e-05	0.00100071	RTN4R	22	20241415	20283246	-	3339	protein_coding	reticulon 4 receptor [Source:HGNC Symbol;Acc:HGNC:18601]
ENSG00000186204	-2.3656	5.61e-05	0.0010075	CYP4F12	19	15672757	15697174	+	5351	protein_coding	cytochrome P450 family 4 subfamily F member 12 [Source:HGNC Symbol;Acc:HGNC:18857]
ENSG00000109956	3.20362	5.63e-05	0.00100984	B3GAT1	11	134378504	134411918	-	11425	protein_coding	beta-1,3-glucuronyltransferase 1 [Source:HGNC Symbol;Acc:HGNC:921]
ENSG00000110324	1.46052	5.65e-05	0.00101345	IL10RA	11	117986348	118003037	+	8102	protein_coding	interleukin 10 receptor subunit alpha [Source:HGNC Symbol;Acc:HGNC:5964]
ENSG00000276728	1.38556	5.67e-05	0.00101416	AC142472.1	17	45146730	45148470	-	1741	lincRNA	novel transcript
ENSG00000280216	-2.83835	5.67e-05	0.00101417	AL022326.2	22	39379610	39380015	+	406	TEC	TEC
ENSG00000186074	2.13997	5.68e-05	0.00101436	CD300LF	17	74694311	74712978	-	2161	protein_coding	CD300 molecule like family member f [Source:HGNC Symbol;Acc:HGNC:29883]
ENSG00000118495	2.34392	5.69e-05	0.00101482	PLAGL1	6	143940300	144064599	-	8733	protein_coding	PLAG1 like zinc finger 1 [Source:HGNC Symbol;Acc:HGNC:9046]
ENSG00000173114	-2.91044	5.74e-05	0.00102192	LRRN3	7	111091006	111125454	+	3875	protein_coding	leucine rich repeat neuronal 3 [Source:HGNC Symbol;Acc:HGNC:17200]
ENSG00000110042	1.86254	5.79e-05	0.00102927	DTX4	11	59171430	59208587	+	6072	protein_coding	deltex E3 ubiquitin ligase 4 [Source:HGNC Symbol;Acc:HGNC:29151]
ENSG00000001626	-5.57751	5.83e-05	0.00103551	CFTR	7	117465784	117715971	+	9343	protein_coding	cystic fibrosis transmembrane conductance regulator [Source:HGNC Symbol;Acc:HGNC:1884]
ENSG00000128604	1.08627	5.85e-05	0.00103698	IRF5	7	128937612	128950035	+	4375	protein_coding	interferon regulatory factor 5 [Source:HGNC Symbol;Acc:HGNC:6120]
ENSG00000181690	1.88499	5.89e-05	0.00104377	PLAG1	8	56160904	56211324	-	7833	protein_coding	PLAG1 zinc finger [Source:HGNC Symbol;Acc:HGNC:9045]
ENSG00000230778	-2.85679	5.9e-05	0.00104454	ANKRD63	15	40281444	40282586	-	1143	protein_coding	ankyrin repeat domain 63 [Source:HGNC Symbol;Acc:HGNC:40027]
ENSG00000260588	2.1777	5.96e-05	0.00105376	AC027702.1	8	41828165	41829934	-	1770	lincRNA	novel transcript
ENSG00000169252	-1.19053	6.02e-05	0.00106366	ADRB2	5	148825245	148828687	+	3443	protein_coding	adrenoceptor beta 2 [Source:HGNC Symbol;Acc:HGNC:286]
ENSG00000133519	-2.50233	6.08e-05	0.00107246	ZDHHC8P1	22	23390606	23402726	-	3269	transcribed_unprocessed_pseudogene	zinc finger DHHC-type containing 8 pseudogene 1 [Source:HGNC Symbol;Acc:HGNC:26461]
ENSG00000071539	1.30252	6.1e-05	0.00107431	TRIP13	5	892643	919357	+	3560	protein_coding	thyroid hormone receptor interactor 13 [Source:HGNC Symbol;Acc:HGNC:12307]
ENSG00000169750	1.86738	6.15e-05	0.00108138	RAC3	17	82031624	82034204	+	1527	protein_coding	Rac family small GTPase 3 [Source:HGNC Symbol;Acc:HGNC:9803]
ENSG00000075426	-1.55167	6.18e-05	0.0010857	FOSL2	2	28392448	28417312	+	7157	protein_coding	FOS like 2, AP-1 transcription factor subunit [Source:HGNC Symbol;Acc:HGNC:3798]
ENSG00000135917	-3.55652	6.25e-05	0.00109603	SLC19A3	2	227683763	227718031	-	7738	protein_coding	solute carrier family 19 member 3 [Source:HGNC Symbol;Acc:HGNC:16266]
ENSG00000187634	-1.19046	6.32e-05	0.00110707	SAMD11	1	923928	944581	+	4166	protein_coding	sterile alpha motif domain containing 11 [Source:HGNC Symbol;Acc:HGNC:28706]
ENSG00000233766	3.66235	6.33e-05	0.00110707	AC098617.1	2	191846539	192044525	+	5155	antisense	novel transcript, antisense to TMEFF2
ENSG00000166535	-4.99833	6.34e-05	0.00110894	A2ML1	12	8822472	8887001	+	7303	protein_coding	alpha-2-macroglobulin like 1 [Source:HGNC Symbol;Acc:HGNC:23336]
ENSG00000197558	1.65273	6.47e-05	0.00112896	SSPO	7	149776042	149833979	+	21144	protein_coding	SCO-spondin [Source:HGNC Symbol;Acc:HGNC:21998]
ENSG00000115956	1.16739	6.54e-05	0.00113903	PLEK	2	68365173	68397453	+	3314	protein_coding	pleckstrin [Source:HGNC Symbol;Acc:HGNC:9070]
ENSG00000131042	1.24201	6.56e-05	0.00114191	LILRB2	19	54273821	54281184	-	3810	protein_coding	leukocyte immunoglobulin like receptor B2 [Source:HGNC Symbol;Acc:HGNC:6606]
ENSG00000143869	2.21133	6.58e-05	0.00114394	GDF7	2	20666664	20679245	+	9749	protein_coding	growth differentiation factor 7 [Source:HGNC Symbol;Acc:HGNC:4222]
ENSG00000186471	-4.07699	6.62e-05	0.00115102	AKAP14	X	119895837	119920716	+	1170	protein_coding	A-kinase anchoring protein 14 [Source:HGNC Symbol;Acc:HGNC:24061]
ENSG00000268996	1.07462	6.65e-05	0.00115376	MAN1B1-DT	9	137084946	137086817	-	1872	antisense	MAN1B1 divergent transcript [Source:HGNC Symbol;Acc:HGNC:48715]
ENSG00000140416	1.02612	6.69e-05	0.00115902	TPM1	15	63042632	63071915	+	12876	protein_coding	tropomyosin 1 [Source:HGNC Symbol;Acc:HGNC:12010]
ENSG00000172346	-2.58999	6.71e-05	0.00116163	CSDC2	22	41560763	41577741	+	3250	protein_coding	cold shock domain containing C2 [Source:HGNC Symbol;Acc:HGNC:30359]
ENSG00000283175	4.52773	6.83e-05	0.00117821	AC007920.2	3	187291272	187297933	+	1973	antisense	uncharacterized LOC101929130 [Source:NCBI gene;Acc:101929130]
ENSG00000102837	2.54399	6.85e-05	0.00117929	OLFM4	13	53028759	53052057	+	2897	protein_coding	olfactomedin 4 [Source:HGNC Symbol;Acc:HGNC:17190]
ENSG00000157600	-1.31271	6.85e-05	0.00117935	TMEM164	X	110002631	110182734	+	6583	protein_coding	transmembrane protein 164 [Source:HGNC Symbol;Acc:HGNC:26217]
ENSG00000154118	3.91594	6.87e-05	0.00118242	JPH3	16	87601835	87698156	+	5941	protein_coding	junctophilin 3 [Source:HGNC Symbol;Acc:HGNC:14203]
ENSG00000105088	2.52673	6.9e-05	0.00118628	OLFM2	19	9853718	9936552	-	2500	protein_coding	olfactomedin 2 [Source:HGNC Symbol;Acc:HGNC:17189]
ENSG00000107130	-1.24651	6.95e-05	0.00119158	NCS1	9	130172578	130237304	+	5289	protein_coding	neuronal calcium sensor 1 [Source:HGNC Symbol;Acc:HGNC:3953]
ENSG00000161381	1.76814	6.96e-05	0.00119244	PLXDC1	17	39063303	39154394	-	9277	protein_coding	plexin domain containing 1 [Source:HGNC Symbol;Acc:HGNC:20945]
ENSG00000232284	1.44469	7.01e-05	0.00119981	GNG12-AS1	1	67832303	68202987	+	3465	antisense	GNG12 antisense RNA 1 [Source:HGNC Symbol;Acc:HGNC:43938]
ENSG00000248265	5.08506	7.1e-05	0.00121249	FLJ12825	12	54058254	54122234	+	3942	lincRNA	uncharacterized LOC440101 [Source:NCBI gene;Acc:440101]
ENSG00000198826	1.41843	7.12e-05	0.00121391	ARHGAP11A	15	32615144	32639949	+	6428	protein_coding	Rho GTPase activating protein 11A [Source:HGNC Symbol;Acc:HGNC:15783]
ENSG00000228960	2.40166	7.15e-05	0.00121738	OR2A9P	7	144294480	144300934	+	3337	transcribed_unprocessed_pseudogene	olfactory receptor family 2 subfamily A member 9 pseudogene [Source:HGNC Symbol;Acc:HGNC:8236]
ENSG00000170579	-2.82424	7.21e-05	0.0012259	DLGAP1	18	3496032	4455335	-	12106	protein_coding	DLG associated protein 1 [Source:HGNC Symbol;Acc:HGNC:2905]
ENSG00000114251	2.40005	7.27e-05	0.00123641	WNT5A	3	55465715	55490539	-	7397	protein_coding	Wnt family member 5A [Source:HGNC Symbol;Acc:HGNC:12784]
ENSG00000186907	1.70294	7.39e-05	0.00125428	RTN4RL2	11	57460549	57477534	+	2387	protein_coding	reticulon 4 receptor like 2 [Source:HGNC Symbol;Acc:HGNC:23053]
ENSG00000204176	1.28571	7.41e-05	0.0012558	SYT15	10	46578217	46594173	+	7158	protein_coding	synaptotagmin 15 [Source:HGNC Symbol;Acc:HGNC:17167]
ENSG00000197253	-4.17482	7.51e-05	0.00126808	TPSB2	16	1227272	1230184	-	1738	protein_coding	tryptase beta 2 (gene/pseudogene) [Source:HGNC Symbol;Acc:HGNC:14120]
ENSG00000127080	-1.06289	7.51e-05	0.00126808	IPPK	9	92613184	92670265	-	5166	protein_coding	inositol-pentakisphosphate 2-kinase [Source:HGNC Symbol;Acc:HGNC:14645]
ENSG00000171316	1.37991	7.51e-05	0.00126808	CHD7	8	60678778	60868028	+	16982	protein_coding	chromodomain helicase DNA binding protein 7 [Source:HGNC Symbol;Acc:HGNC:20626]
ENSG00000121769	-1.44596	7.54e-05	0.00127106	FABP3	1	31365625	31376850	-	1026	protein_coding	fatty acid binding protein 3 [Source:HGNC Symbol;Acc:HGNC:3557]
ENSG00000100918	-2.23183	7.55e-05	0.00127163	REC8	14	24171853	24180257	+	3844	protein_coding	REC8 meiotic recombination protein [Source:HGNC Symbol;Acc:HGNC:16879]
ENSG00000128346	-1.63206	7.55e-05	0.00127163	C22orf23	22	37943050	37953669	-	2299	protein_coding	chromosome 22 open reading frame 23 [Source:HGNC Symbol;Acc:HGNC:18589]
ENSG00000198223	1.08638	7.6e-05	0.00127634	CSF2RA	X	1268800	1310381	+	3830	protein_coding	colony stimulating factor 2 receptor alpha subunit [Source:HGNC Symbol;Acc:HGNC:2435]
ENSG00000260001	4.43628	7.67e-05	0.00128651	TGFBR3L	19	7916145	7919097	+	1516	protein_coding	transforming growth factor beta receptor 3 like [Source:HGNC Symbol;Acc:HGNC:44152]
ENSG00000244274	-1.17159	7.76e-05	0.00129903	DBNDD2	20	45406057	45410610	+	2764	protein_coding	dysbindin domain containing 2 [Source:HGNC Symbol;Acc:HGNC:15881]
ENSG00000173848	-1.28888	7.79e-05	0.00130273	NET1	10	5412551	5458463	+	4175	protein_coding	neuroepithelial cell transforming 1 [Source:HGNC Symbol;Acc:HGNC:14592]
ENSG00000236809	1.69421	7.81e-05	0.00130335	SNX25P1	1	211417025	211417934	+	834	unprocessed_pseudogene	sorting nexin 25 pseudogene 1 [Source:HGNC Symbol;Acc:HGNC:41509]
ENSG00000197249	1.20532	7.81e-05	0.00130335	SERPINA1	14	94376747	94390693	-	4902	protein_coding	serpin family A member 1 [Source:HGNC Symbol;Acc:HGNC:8941]
ENSG00000144677	1.07224	7.82e-05	0.00130429	CTDSPL	3	37861960	37984469	+	5796	protein_coding	CTD small phosphatase like [Source:HGNC Symbol;Acc:HGNC:16890]
ENSG00000198353	2.28497	7.9e-05	0.0013149	HOXC4	12	54016931	54056030	+	2725	protein_coding	homeobox C4 [Source:HGNC Symbol;Acc:HGNC:5126]
ENSG00000058091	1.04543	7.94e-05	0.00131917	CDK14	7	90466424	91210590	+	6841	protein_coding	cyclin dependent kinase 14 [Source:HGNC Symbol;Acc:HGNC:8883]
ENSG00000104899	3.96512	7.94e-05	0.00131917	AMH	19	2249309	2252073	+	2587	protein_coding	anti-Mullerian hormone [Source:HGNC Symbol;Acc:HGNC:464]
ENSG00000181790	2.24596	8.01e-05	0.00132844	ADGRB1	8	142449430	142545009	+	7356	protein_coding	adhesion G protein-coupled receptor B1 [Source:HGNC Symbol;Acc:HGNC:943]
ENSG00000241158	3.33995	8.13e-05	0.00134694	ADAMTS9-AS1	3	64561322	64592757	+	6949	processed_transcript	ADAMTS9 antisense RNA 1 [Source:HGNC Symbol;Acc:HGNC:40625]
ENSG00000080031	-2.55735	8.23e-05	0.00136083	PTPRH	19	55181248	55209506	-	4344	protein_coding	protein tyrosine phosphatase, receptor type H [Source:HGNC Symbol;Acc:HGNC:9672]
ENSG00000185811	1.13237	8.57e-05	0.00141175	IKZF1	7	50304068	50405101	+	10930	protein_coding	IKAROS family zinc finger 1 [Source:HGNC Symbol;Acc:HGNC:13176]
ENSG00000146267	1.71383	8.58e-05	0.00141256	FAXC	6	99271169	99350062	-	11662	protein_coding	failed axon connections homolog [Source:HGNC Symbol;Acc:HGNC:20742]
ENSG00000139174	2.03215	8.59e-05	0.00141307	PRICKLE1	12	42456757	42590355	-	8247	protein_coding	prickle planar cell polarity protein 1 [Source:HGNC Symbol;Acc:HGNC:17019]
ENSG00000280287	-1.35023	8.62e-05	0.00141679	AC131212.3	12	132550729	132554947	+	4219	TEC	novel transcript
ENSG00000184254	-2.70711	8.65e-05	0.00141861	ALDH1A3	15	100877714	100916626	+	5772	protein_coding	aldehyde dehydrogenase 1 family member A3 [Source:HGNC Symbol;Acc:HGNC:409]
ENSG00000131941	-1.96804	8.72e-05	0.00142347	RHPN2	19	32978593	33064888	-	4804	protein_coding	rhophilin Rho GTPase binding protein 2 [Source:HGNC Symbol;Acc:HGNC:19974]
ENSG00000117461	-1.24812	8.82e-05	0.0014371	PIK3R3	1	46040140	46133036	-	7410	protein_coding	phosphoinositide-3-kinase regulatory subunit 3 [Source:HGNC Symbol;Acc:HGNC:8981]
ENSG00000112799	1.29191	8.83e-05	0.00143815	LY86	6	6588108	6654983	+	1254	protein_coding	lymphocyte antigen 86 [Source:HGNC Symbol;Acc:HGNC:16837]
ENSG00000213543	4.18944	9.02e-05	0.00146522	RARRES2P2	10	133637408	133637892	-	485	processed_pseudogene	retinoic acid receptor responder 2 pseudogene 2 [Source:HGNC Symbol;Acc:HGNC:48701]
ENSG00000166851	1.25705	9.15e-05	0.00148299	PLK1	16	23677656	23690367	+	4760	protein_coding	polo like kinase 1 [Source:HGNC Symbol;Acc:HGNC:9077]
ENSG00000116031	4.6707	9.19e-05	0.00148577	CD207	2	70830214	70835822	-	1869	protein_coding	CD207 molecule [Source:HGNC Symbol;Acc:HGNC:17935]
ENSG00000188257	-2.749	9.19e-05	0.00148577	PLA2G2A	1	19975431	19980416	-	1685	protein_coding	phospholipase A2 group IIA [Source:HGNC Symbol;Acc:HGNC:9031]
ENSG00000272913	1.84128	9.24e-05	0.0014915	AC009237.14	2	95525109	95526702	-	1594	lincRNA	novel transcript
ENSG00000250742	1.30322	9.28e-05	0.00149617	LINC02381	12	54126098	54142493	+	2310	lincRNA	long intergenic non-protein coding RNA 2381 [Source:HGNC Symbol;Acc:HGNC:53304]
ENSG00000147138	3.26775	9.29e-05	0.00149642	GPR174	X	79144663	79175315	+	5516	protein_coding	G protein-coupled receptor 174 [Source:HGNC Symbol;Acc:HGNC:30245]
ENSG00000138031	1.2252	9.3e-05	0.00149814	ADCY3	2	24819169	24919839	-	6058	protein_coding	adenylate cyclase 3 [Source:HGNC Symbol;Acc:HGNC:234]
ENSG00000124140	1.54094	9.31e-05	0.00149868	SLC12A5	20	46021690	46060152	+	8909	protein_coding	solute carrier family 12 member 5 [Source:HGNC Symbol;Acc:HGNC:13818]
ENSG00000240859	1.2248	9.38e-05	0.00150621	AC093627.4	7	149571	155465	+	5175	lincRNA	uncharacterized LOC100507642 [Source:NCBI gene;Acc:100507642]
ENSG00000101680	3.91281	9.42e-05	0.00150966	LAMA1	18	6941744	7117814	-	15872	protein_coding	laminin subunit alpha 1 [Source:HGNC Symbol;Acc:HGNC:6481]
ENSG00000111432	1.67687	9.43e-05	0.00150966	FZD10	12	130162459	130165740	+	3282	protein_coding	frizzled class receptor 10 [Source:HGNC Symbol;Acc:HGNC:4039]
ENSG00000141968	1.26016	9.44e-05	0.00150966	VAV1	19	6772714	6857366	+	4305	protein_coding	vav guanine nucleotide exchange factor 1 [Source:HGNC Symbol;Acc:HGNC:12657]
ENSG00000205929	3.30537	9.44e-05	0.00150966	C21orf62	21	32793564	32813743	-	1230	protein_coding	chromosome 21 open reading frame 62 [Source:HGNC Symbol;Acc:HGNC:1305]
ENSG00000135378	-1.80784	9.46e-05	0.00151065	PRRG4	11	32829943	32858123	+	5530	protein_coding	proline rich and Gla domain 4 [Source:HGNC Symbol;Acc:HGNC:30799]
ENSG00000148082	2.37047	9.47e-05	0.00151152	SHC3	9	89005771	89178767	-	9929	protein_coding	SHC adaptor protein 3 [Source:HGNC Symbol;Acc:HGNC:18181]
ENSG00000057593	2.31886	9.48e-05	0.0015116	F7	13	113105788	113120681	+	3795	protein_coding	coagulation factor VII [Source:HGNC Symbol;Acc:HGNC:3544]
ENSG00000223865	1.46318	9.49e-05	0.0015116	HLA-DPB1	6	33075926	33087201	+	2791	protein_coding	major histocompatibility complex, class II, DP beta 1 [Source:HGNC Symbol;Acc:HGNC:4940]
ENSG00000235500	5.93739	9.54e-05	0.00151799	SNX19P2	13	18892260	18895230	-	2971	processed_pseudogene	sorting nexin 19 pseudogene 2 [Source:HGNC Symbol;Acc:HGNC:38115]
ENSG00000250133	4.78097	9.55e-05	0.00151857	HOXC-AS2	12	53993810	53996785	-	2216	processed_transcript	HOXC cluster antisense RNA 2 [Source:HGNC Symbol;Acc:HGNC:43750]
ENSG00000250056	2.0891	9.61e-05	0.0015267	LINC01018	5	6582136	6588499	+	3518	lincRNA	long intergenic non-protein coding RNA 1018 [Source:HGNC Symbol;Acc:HGNC:27394]
ENSG00000038945	1.26083	9.66e-05	0.00153311	MSR1	8	16107878	16567490	-	7812	protein_coding	macrophage scavenger receptor 1 [Source:HGNC Symbol;Acc:HGNC:7376]
ENSG00000257167	1.61657	9.72e-05	0.00154139	TMPO-AS1	12	98512973	98516422	-	3357	antisense	TMPO antisense RNA 1 [Source:HGNC Symbol;Acc:HGNC:44158]
ENSG00000103184	-3.1812	9.77e-05	0.00154561	SEC14L5	16	4958317	5019158	+	6477	protein_coding	SEC14 like lipid binding 5 [Source:HGNC Symbol;Acc:HGNC:29032]
ENSG00000145113	-2.69017	9.84e-05	0.00155481	MUC4	3	195746765	195812277	-	21325	protein_coding	mucin 4, cell surface associated [Source:HGNC Symbol;Acc:HGNC:7514]
ENSG00000134107	-1.71577	9.89e-05	0.00156144	BHLHE40	3	4979116	4985323	+	3837	protein_coding	basic helix-loop-helix family member e40 [Source:HGNC Symbol;Acc:HGNC:1046]
ENSG00000183484	1.31671	9.9e-05	0.00156265	GPR132	14	105049389	105065445	-	4200	protein_coding	G protein-coupled receptor 132 [Source:HGNC Symbol;Acc:HGNC:17482]
ENSG00000139263	1.0464	9.94e-05	0.00156772	LRIG3	12	58872149	58920522	-	5893	protein_coding	leucine rich repeats and immunoglobulin like domains 3 [Source:HGNC Symbol;Acc:HGNC:30991]
ENSG00000009790	1.50455	0.000100106	0.00157753	TRAF3IP3	1	209756032	209782320	+	7750	protein_coding	TRAF3 interacting protein 3 [Source:HGNC Symbol;Acc:HGNC:30766]
ENSG00000040731	3.27003	0.000100623	0.00158407	CDH10	5	24487100	24644978	-	3660	protein_coding	cadherin 10 [Source:HGNC Symbol;Acc:HGNC:1749]
ENSG00000004766	-1.53614	0.000100665	0.00158407	VPS50	7	93232340	93361121	+	9557	protein_coding	VPS50, EARP/GARPII complex subunit [Source:HGNC Symbol;Acc:HGNC:25956]
ENSG00000174370	1.64944	0.000101358	0.0015929	C11orf45	11	128899565	128906035	-	3750	protein_coding	chromosome 11 open reading frame 45 [Source:HGNC Symbol;Acc:HGNC:28584]
ENSG00000139055	-2.01403	0.000101371	0.0015929	ERP27	12	14914035	14939082	-	2426	protein_coding	endoplasmic reticulum protein 27 [Source:HGNC Symbol;Acc:HGNC:26495]
ENSG00000127954	-1.8316	0.000102415	0.0016074	STEAP4	7	88270892	88306891	-	11245	protein_coding	STEAP4 metalloreductase [Source:HGNC Symbol;Acc:HGNC:21923]
ENSG00000197008	1.01929	0.00010354	0.00162351	ZNF138	7	64794388	64833681	+	2850	protein_coding	zinc finger protein 138 [Source:HGNC Symbol;Acc:HGNC:12922]
ENSG00000109255	-4.7337	0.000104129	0.00162957	NMU	4	55595229	55636698	-	975	protein_coding	neuromedin U [Source:HGNC Symbol;Acc:HGNC:7859]
ENSG00000100739	-3.2632	0.000104149	0.00162957	BDKRB1	14	96255824	96268967	+	2758	protein_coding	bradykinin receptor B1 [Source:HGNC Symbol;Acc:HGNC:1029]
ENSG00000171860	1.20982	0.000104494	0.00163265	C3AR1	12	8058302	8066471	-	2145	protein_coding	complement C3a receptor 1 [Source:HGNC Symbol;Acc:HGNC:1319]
ENSG00000213145	-1.73783	0.000105222	0.00164169	CRIP1	14	105486317	105488947	+	2485	protein_coding	cysteine rich protein 1 [Source:HGNC Symbol;Acc:HGNC:2360]
ENSG00000164588	-5.11271	0.000105526	0.00164388	HCN1	5	45254950	45696498	-	13704	protein_coding	hyperpolarization activated cyclic nucleotide gated potassium channel 1 [Source:HGNC Symbol;Acc:HGNC:4845]
ENSG00000267690	-2.26186	0.000105784	0.00164578	LDLRAD4-AS1	18	13419421	13427480	-	2190	antisense	LDLRAD4 antisense RNA 1 [Source:HGNC Symbol;Acc:HGNC:48592]
ENSG00000113645	2.17501	0.000106147	0.00165027	WWC1	5	168291651	168472303	+	10076	protein_coding	WW and C2 domain containing 1 [Source:HGNC Symbol;Acc:HGNC:29435]
ENSG00000182578	1.35529	0.000106224	0.0016503	CSF1R	5	150053291	150113372	-	5151	protein_coding	colony stimulating factor 1 receptor [Source:HGNC Symbol;Acc:HGNC:2433]
ENSG00000172461	-5.90793	0.000106673	0.0016561	FUT9	6	96015984	96215612	+	13719	protein_coding	fucosyltransferase 9 [Source:HGNC Symbol;Acc:HGNC:4020]
ENSG00000104974	1.59736	0.000107198	0.00166308	LILRA1	19	54593582	54602090	+	3587	protein_coding	leukocyte immunoglobulin like receptor A1 [Source:HGNC Symbol;Acc:HGNC:6602]
ENSG00000174125	1.48132	0.000107582	0.00166786	TLR1	4	38790677	38856817	-	4535	protein_coding	toll like receptor 1 [Source:HGNC Symbol;Acc:HGNC:11847]
ENSG00000171970	-1.36124	0.000107705	0.00166859	ZNF57	19	2900898	2918476	+	2327	protein_coding	zinc finger protein 57 [Source:HGNC Symbol;Acc:HGNC:13125]
ENSG00000158815	-3.43408	0.000108681	0.00168134	FGF17	8	22042398	22048809	+	3287	protein_coding	fibroblast growth factor 17 [Source:HGNC Symbol;Acc:HGNC:3673]
ENSG00000197646	1.45477	0.000110769	0.00171124	PDCD1LG2	9	5510570	5571254	+	2365	protein_coding	programmed cell death 1 ligand 2 [Source:HGNC Symbol;Acc:HGNC:18731]
ENSG00000226741	-1.64552	0.000111083	0.00171367	LINC02554	22	27310651	27317456	+	5052	lincRNA	long intergenic non-protein coding RNA 2554 [Source:HGNC Symbol;Acc:HGNC:53594]
ENSG00000092607	-1.13382	0.000111348	0.00171537	TBX15	1	118883046	118989556	-	4349	protein_coding	T-box 15 [Source:HGNC Symbol;Acc:HGNC:11594]
ENSG00000227502	2.5578	0.000111503	0.00171655	LINC01268	6	113868013	113873351	-	2755	lincRNA	long intergenic non-protein coding RNA 1268 [Source:HGNC Symbol;Acc:HGNC:50323]
ENSG00000134769	-2.46707	0.000112236	0.00172614	DTNA	18	34493290	34891844	+	12634	protein_coding	dystrobrevin alpha [Source:HGNC Symbol;Acc:HGNC:3057]
ENSG00000235688	-4.01043	0.000112283	0.00172614	AC116614.1	2	949627	950274	-	539	antisense	novel transcript
ENSG00000164116	1.03001	0.000112606	0.0017299	GUCY1A1	4	155666711	155732349	+	5766	protein_coding	guanylate cyclase 1 soluble subunit alpha 1 [Source:HGNC Symbol;Acc:HGNC:4685]
ENSG00000184292	-5.60617	0.000116559	0.00178564	TACSTD2	1	58575423	58577773	-	2351	protein_coding	tumor associated calcium signal transducer 2 [Source:HGNC Symbol;Acc:HGNC:11530]
ENSG00000239998	1.06726	0.000116706	0.00178665	LILRA2	19	54572920	54590287	+	5349	protein_coding	leukocyte immunoglobulin like receptor A2 [Source:HGNC Symbol;Acc:HGNC:6603]
ENSG00000070193	-4.30997	0.000117427	0.00179644	FGF10	5	44303544	44389706	-	3011	protein_coding	fibroblast growth factor 10 [Source:HGNC Symbol;Acc:HGNC:3666]
ENSG00000167123	1.70574	0.000117674	0.00179897	CERCAM	9	128411751	128437351	+	6059	protein_coding	cerebral endothelial cell adhesion molecule [Source:HGNC Symbol;Acc:HGNC:23723]
ENSG00000135480	-5.60545	0.000117889	0.00180101	KRT7	12	52232520	52252186	+	4093	protein_coding	keratin 7 [Source:HGNC Symbol;Acc:HGNC:6445]
ENSG00000203747	1.62816	0.000119666	0.00182213	FCGR3A	1	161541759	161550737	-	2958	protein_coding	Fc fragment of IgG receptor IIIa [Source:HGNC Symbol;Acc:HGNC:3619]
ENSG00000260426	4.63423	0.000120502	0.00183222	AC008060.4	7	155399922	155401782	+	1861	sense_overlapping	novel transcript, overlapping novel protein
ENSG00000204314	-1.63735	0.000120515	0.00183222	PRRT1	6	32148359	32153083	-	3139	protein_coding	proline rich transmembrane protein 1 [Source:HGNC Symbol;Acc:HGNC:13943]
ENSG00000101255	1.27305	0.000122566	0.00186211	TRIB3	20	362835	397559	+	3434	protein_coding	tribbles pseudokinase 3 [Source:HGNC Symbol;Acc:HGNC:16228]
ENSG00000164692	1.17799	0.000124463	0.00188572	COL1A2	7	94394561	94431232	+	11156	protein_coding	collagen type I alpha 2 chain [Source:HGNC Symbol;Acc:HGNC:2198]
ENSG00000257496	3.4357	0.000124602	0.00188652	AC025031.1	12	46384233	46386991	-	562	lincRNA	novel transcript
ENSG00000280241	2.22809	0.000125222	0.0018933	AC079298.3	4	154142122	154298819	+	1376	antisense	novel transcript, antisense to DCHS2
ENSG00000171450	4.39204	0.000125663	0.00189866	CDK5R2	2	218959655	218962162	+	2508	protein_coding	cyclin dependent kinase 5 regulatory subunit 2 [Source:HGNC Symbol;Acc:HGNC:1776]
ENSG00000169313	1.84537	0.000125804	0.0018995	P2RY12	3	151337380	151384812	-	1859	protein_coding	purinergic receptor P2Y12 [Source:HGNC Symbol;Acc:HGNC:18124]
ENSG00000013293	2.86713	0.000126619	0.00191049	SLC7A14	3	170459584	170586074	-	10459	protein_coding	solute carrier family 7 member 14 [Source:HGNC Symbol;Acc:HGNC:29326]
ENSG00000172348	-1.4895	0.000128026	0.00192906	RCAN2	6	46220736	46491972	-	3712	protein_coding	regulator of calcineurin 2 [Source:HGNC Symbol;Acc:HGNC:3041]
ENSG00000229976	5.13858	0.0001285	0.00193488	AL118523.1	20	39785721	39813229	+	480	lincRNA	novel transcript
ENSG00000147394	-2.58767	0.00012967	0.00195116	ZNF185	X	152914442	152973480	+	4812	protein_coding	zinc finger protein 185 with LIM domain [Source:HGNC Symbol;Acc:HGNC:12976]
ENSG00000013588	-2.13791	0.000131148	0.00197206	GPRC5A	12	12890782	12917937	+	8440	protein_coding	G protein-coupled receptor class C group 5 member A [Source:HGNC Symbol;Acc:HGNC:9836]
ENSG00000147082	2.93454	0.000132729	0.00199448	CCNB3	X	50202713	50351910	+	5408	protein_coding	cyclin B3 [Source:HGNC Symbol;Acc:HGNC:18709]
ENSG00000225362	1.80619	0.000134282	0.00201506	CT62	15	71110244	71115500	-	2855	protein_coding	cancer/testis antigen 62 [Source:HGNC Symbol;Acc:HGNC:27286]
ENSG00000154146	-3.19552	0.000134395	0.00201537	NRGN	11	124739846	124747210	+	1309	protein_coding	neurogranin [Source:HGNC Symbol;Acc:HGNC:8000]
ENSG00000162069	-7.38743	0.000135899	0.00203654	BICDL2	16	3027682	3036926	-	4690	protein_coding	BICD family like cargo adaptor 2 [Source:HGNC Symbol;Acc:HGNC:33584]
ENSG00000140749	1.18917	0.000137287	0.00205248	IGSF6	16	21639537	21652660	-	3532	protein_coding	immunoglobulin superfamily member 6 [Source:HGNC Symbol;Acc:HGNC:5953]
ENSG00000163697	1.242	0.000137336	0.00205248	APBB2	4	40810027	41216714	-	12956	protein_coding	amyloid beta precursor protein binding family B member 2 [Source:HGNC Symbol;Acc:HGNC:582]
ENSG00000154975	-6.07429	0.000138445	0.00206625	CA10	17	51630313	52160017	-	4450	protein_coding	carbonic anhydrase 10 [Source:HGNC Symbol;Acc:HGNC:1369]
ENSG00000261079	1.42432	0.000138895	0.00207016	AC009053.2	16	74367462	74369826	+	2365	lincRNA	novel transcript
ENSG00000281128	4.59804	0.000139272	0.00207437	PTENP1-AS	9	33677268	33688011	+	873	antisense	PTENP1 antisense RNA [Source:NCBI gene;Acc:101243555]
ENSG00000168743	1.53936	0.00014191	0.00210795	NPNT	4	105894775	106004027	+	6117	protein_coding	nephronectin [Source:HGNC Symbol;Acc:HGNC:27405]
ENSG00000160207	1.47313	0.000143378	0.00212752	HSF2BP	21	43529192	43659493	-	1908	protein_coding	heat shock transcription factor 2 binding protein [Source:HGNC Symbol;Acc:HGNC:5226]
ENSG00000143845	-1.2255	0.000143421	0.00212752	ETNK2	1	204131062	204152003	-	4472	protein_coding	ethanolamine kinase 2 [Source:HGNC Symbol;Acc:HGNC:25575]
ENSG00000068489	1.31072	0.000145578	0.00215185	PRR11	17	59155499	59204705	+	4080	protein_coding	proline rich 11 [Source:HGNC Symbol;Acc:HGNC:25619]
ENSG00000029153	-1.56233	0.000145648	0.00215185	ARNTL2	12	27332854	27425289	+	6983	protein_coding	aryl hydrocarbon receptor nuclear translocator like 2 [Source:HGNC Symbol;Acc:HGNC:18984]
ENSG00000162692	2.52002	0.000147346	0.00217257	VCAM1	1	100719742	100739045	+	6049	protein_coding	vascular cell adhesion molecule 1 [Source:HGNC Symbol;Acc:HGNC:12663]
ENSG00000132205	-1.63413	0.000148773	0.00219067	EMILIN2	18	2847030	2915993	+	6435	protein_coding	elastin microfibril interfacer 2 [Source:HGNC Symbol;Acc:HGNC:19881]
ENSG00000182866	1.61337	0.000150295	0.00220712	LCK	1	32251239	32286165	+	3339	protein_coding	LCK proto-oncogene, Src family tyrosine kinase [Source:HGNC Symbol;Acc:HGNC:6524]
ENSG00000243649	-1.04039	0.000150303	0.00220712	CFB	6	31945650	31952084	+	4997	protein_coding	complement factor B [Source:HGNC Symbol;Acc:HGNC:1037]
ENSG00000149489	-1.25862	0.000150532	0.0022077	ROM1	11	62611722	62615120	+	2495	protein_coding	retinal outer segment membrane protein 1 [Source:HGNC Symbol;Acc:HGNC:10254]
ENSG00000113396	-3.36329	0.000151512	0.0022206	SLC27A6	5	128538013	129033642	+	3493	protein_coding	solute carrier family 27 member 6 [Source:HGNC Symbol;Acc:HGNC:11000]
ENSG00000102981	-1.13787	0.000151846	0.00222401	PARD6A	16	67660946	67662778	+	1488	protein_coding	par-6 family cell polarity regulator alpha [Source:HGNC Symbol;Acc:HGNC:15943]
ENSG00000156711	-1.56653	0.000152301	0.00222918	MAPK13	6	36127809	36144524	+	7197	protein_coding	mitogen-activated protein kinase 13 [Source:HGNC Symbol;Acc:HGNC:6875]
ENSG00000106526	-1.19466	0.000152966	0.00223595	ACTR3C	7	150243916	150323725	-	6460	protein_coding	ARP3 actin related protein 3 homolog C [Source:HGNC Symbol;Acc:HGNC:37282]
ENSG00000141506	1.02491	0.000153418	0.00224107	PIK3R5	17	8878911	8965712	-	7506	protein_coding	phosphoinositide-3-kinase regulatory subunit 5 [Source:HGNC Symbol;Acc:HGNC:30035]
ENSG00000235933	-4.67793	0.000153882	0.00224486	LINC01779	1	116164284	116166241	+	914	lincRNA	long intergenic non-protein coding RNA 1779 [Source:HGNC Symbol;Acc:HGNC:52569]
ENSG00000243483	3.84374	0.000154156	0.00224737	AC078785.3	3	113041390	113041814	-	425	processed_pseudogene	DnaJ (Hsp40) homolog, subfamily B, member 1 (DNAJB1) pseudogene
ENSG00000112164	-2.97726	0.000155261	0.00225898	GLP1R	6	39048798	39087743	+	3105	protein_coding	glucagon like peptide 1 receptor [Source:HGNC Symbol;Acc:HGNC:4324]
ENSG00000278981	2.71034	0.000156015	0.00226845	AC079298.1	4	154235980	154237598	+	1619	antisense	novel transcript, antisense to DCHS2
ENSG00000143013	-1.34844	0.000157721	0.00228815	LMO4	1	87328468	87348923	+	5833	protein_coding	LIM domain only 4 [Source:HGNC Symbol;Acc:HGNC:6644]
ENSG00000171951	3.67006	0.000158475	0.00229361	SCG2	2	223596940	223602503	-	2719	protein_coding	secretogranin II [Source:HGNC Symbol;Acc:HGNC:10575]
ENSG00000215218	2.1972	0.000160219	0.00231562	UBE2QL1	5	6448623	6494909	+	4317	protein_coding	ubiquitin conjugating enzyme E2 Q family like 1 [Source:HGNC Symbol;Acc:HGNC:37269]
ENSG00000054179	-1.80195	0.000160311	0.00231562	ENTPD2	9	137048098	137054045	-	2633	protein_coding	ectonucleoside triphosphate diphosphohydrolase 2 [Source:HGNC Symbol;Acc:HGNC:3364]
ENSG00000038295	-3.76412	0.000160958	0.00232344	TLL1	4	165873258	166103895	+	7522	protein_coding	tolloid like 1 [Source:HGNC Symbol;Acc:HGNC:11843]
ENSG00000136111	1.0556	0.00016107	0.00232353	TBC1D4	13	75283503	75482114	-	7977	protein_coding	TBC1 domain family member 4 [Source:HGNC Symbol;Acc:HGNC:19165]
ENSG00000215375	1.0382	0.000161831	0.00233298	MYL5	4	673580	682033	+	4305	protein_coding	myosin light chain 5 [Source:HGNC Symbol;Acc:HGNC:7586]
ENSG00000233928	-3.37353	0.000162397	0.00233808	AL591501.1	X	33726508	33942280	+	512	lincRNA	novel transcript
ENSG00000175449	1.99313	0.000163923	0.00235541	RFESD	5	95646754	95684773	+	5062	protein_coding	Rieske Fe-S domain containing [Source:HGNC Symbol;Acc:HGNC:29587]
ENSG00000238195	-1.59501	0.000164069	0.00235598	AL021153.1	22	27204211	27205126	+	308	lincRNA	novel transcript
ENSG00000204642	-1.05018	0.000166439	0.00238223	HLA-F	6	29722775	29738528	+	4342	protein_coding	major histocompatibility complex, class I, F [Source:HGNC Symbol;Acc:HGNC:4963]
ENSG00000279748	4.05039	0.000166652	0.00238366	AC008764.9	19	16586905	16589409	+	2505	TEC	TEC
ENSG00000285053	1.39539	0.000167334	0.00238883	TBCE	1	235328570	235448952	+	5184	protein_coding	tubulin folding cofactor E [Source:NCBI gene;Acc:6905]
ENSG00000154654	-1.58356	0.000169194	0.00240913	NCAM2	21	20998315	21543329	+	8380	protein_coding	neural cell adhesion molecule 2 [Source:HGNC Symbol;Acc:HGNC:7657]
ENSG00000248712	-1.40037	0.000169547	0.00241258	CCDC153	11	119189638	119196769	-	2556	protein_coding	coiled-coil domain containing 153 [Source:HGNC Symbol;Acc:HGNC:27446]
ENSG00000105967	1.40292	0.000170093	0.0024188	TFEC	7	115935148	116159896	-	8644	protein_coding	transcription factor EC [Source:HGNC Symbol;Acc:HGNC:11754]
ENSG00000162998	1.81626	0.000171109	0.0024301	FRZB	2	182833275	182867162	-	3162	protein_coding	frizzled related protein [Source:HGNC Symbol;Acc:HGNC:3959]
ENSG00000127129	-2.2903	0.000172235	0.00244451	EDN2	1	41478775	41484673	-	1639	protein_coding	endothelin 2 [Source:HGNC Symbol;Acc:HGNC:3177]
ENSG00000163154	1.35079	0.000172956	0.00245158	TNFAIP8L2	1	151156629	151159749	+	1178	protein_coding	TNF alpha induced protein 8 like 2 [Source:HGNC Symbol;Acc:HGNC:26277]
ENSG00000204389	-1.52907	0.000176434	0.00249767	HSPA1A	6	31815464	31817946	+	2483	protein_coding	heat shock protein family A (Hsp70) member 1A [Source:HGNC Symbol;Acc:HGNC:5232]
ENSG00000260285	1.85282	0.000177688	0.00251218	AL133367.1	14	103525010	103529072	-	4063	antisense	novel transcript, antisense to TRMT61A
ENSG00000145362	1.8742	0.00017782	0.00251243	ANK2	4	112818109	113383740	+	18224	protein_coding	ankyrin 2 [Source:HGNC Symbol;Acc:HGNC:493]
ENSG00000117009	2.08794	0.000178676	0.00252291	KMO	1	241532134	241595642	+	5946	protein_coding	kynurenine 3-monooxygenase [Source:HGNC Symbol;Acc:HGNC:6381]
ENSG00000129682	-1.85496	0.000179256	0.00252948	FGF13	X	138614731	139222777	-	20681	protein_coding	fibroblast growth factor 13 [Source:HGNC Symbol;Acc:HGNC:3670]
ENSG00000207561	1.32946	0.000179897	0.00253527	MIR635	17	68424451	68424548	-	98	miRNA	microRNA 635 [Source:HGNC Symbol;Acc:HGNC:32891]
ENSG00000101440	-2.69447	0.00018079	0.00254296	ASIP	20	34194569	34269344	+	778	protein_coding	agouti signaling protein [Source:HGNC Symbol;Acc:HGNC:745]
ENSG00000005001	-5.51911	0.000181102	0.00254573	PRSS22	16	2852727	2858170	-	2387	protein_coding	serine protease 22 [Source:HGNC Symbol;Acc:HGNC:14368]
ENSG00000213846	-1.55569	0.000182982	0.00256887	AC098614.1	3	27632976	27635427	+	2452	transcribed_processed_pseudogene	tropomyosin 4 (TPM4) pseudogene
ENSG00000176381	4.03395	0.00018385	0.00257941	PRR18	6	166305300	166308448	-	3149	protein_coding	proline rich 18 [Source:HGNC Symbol;Acc:HGNC:28574]
ENSG00000168062	-1.35086	0.000184425	0.00258419	BATF2	11	64987943	64997045	-	2844	protein_coding	basic leucine zipper ATF-like transcription factor 2 [Source:HGNC Symbol;Acc:HGNC:25163]
ENSG00000139220	-2.44391	0.000186954	0.00261462	PPFIA2	12	81257975	81759553	-	8573	protein_coding	PTPRF interacting protein alpha 2 [Source:HGNC Symbol;Acc:HGNC:9246]
ENSG00000127528	-1.33243	0.000187544	0.00262121	KLF2	19	16324817	16327874	+	2018	protein_coding	Kruppel like factor 2 [Source:HGNC Symbol;Acc:HGNC:6347]
ENSG00000242173	-2.19158	0.000188825	0.00263702	ARHGDIG	16	268727	283010	+	2429	protein_coding	Rho GDP dissociation inhibitor gamma [Source:HGNC Symbol;Acc:HGNC:680]
ENSG00000166831	-1.0268	0.000188915	0.00263702	RBPMS2	15	64739892	64775587	-	2101	protein_coding	RNA binding protein, mRNA processing factor 2 [Source:HGNC Symbol;Acc:HGNC:19098]
ENSG00000133067	-3.12923	0.000189125	0.00263828	LGR6	1	202193901	202319781	+	4583	protein_coding	leucine rich repeat containing G protein-coupled receptor 6 [Source:HGNC Symbol;Acc:HGNC:19719]
ENSG00000253549	3.11886	0.00019048	0.00265213	CA3-AS1	8	85441851	85464915	-	1257	antisense	CA3 antisense RNA 1 [Source:HGNC Symbol;Acc:HGNC:51657]
ENSG00000213222	1.93423	0.000191477	0.00266433	AC093724.1	2	131723253	131724279	-	1027	processed_pseudogene	translocase of outer mitochondrial membrane 40 (TOMM40) pseudogene
ENSG00000205363	-1.02334	0.000191747	0.0026664	INSYN1	15	73735431	73752747	-	6573	protein_coding	inhibitory synaptic factor 1 [Source:HGNC Symbol;Acc:HGNC:33753]
ENSG00000019582	1.23246	0.000192374	0.00267343	CD74	5	150401637	150412929	-	3184	protein_coding	CD74 molecule [Source:HGNC Symbol;Acc:HGNC:1697]
ENSG00000146678	-5.22161	0.000193045	0.00268106	IGFBP1	7	45888357	45893668	+	1653	protein_coding	insulin like growth factor binding protein 1 [Source:HGNC Symbol;Acc:HGNC:5469]
ENSG00000163536	-1.47217	0.000193432	0.00268474	SERPINI1	3	167735243	167825568	+	2418	protein_coding	serpin family I member 1 [Source:HGNC Symbol;Acc:HGNC:8943]
ENSG00000152315	1.53621	0.000195347	0.00270791	KCNK13	14	90061765	90185857	+	2522	protein_coding	potassium two pore domain channel subfamily K member 13 [Source:HGNC Symbol;Acc:HGNC:6275]
ENSG00000145423	2.04464	0.000195795	0.0027124	SFRP2	4	153780592	153789120	-	2032	protein_coding	secreted frizzled related protein 2 [Source:HGNC Symbol;Acc:HGNC:10777]
ENSG00000176971	2.1955	0.000199739	0.00276182	FIBIN	11	26994184	26996121	+	1938	protein_coding	fin bud initiation factor homolog [Source:HGNC Symbol;Acc:HGNC:33747]
ENSG00000234899	-3.63481	0.00020284	0.00279766	SOX9-AS1	17	72034107	72237203	-	10700	processed_transcript	SOX9 antisense RNA 1 [Source:HGNC Symbol;Acc:HGNC:49321]
ENSG00000262576	2.15233	0.000204641	0.00282074	PCDHGA4	5	141355025	141512979	+	4887	protein_coding	protocadherin gamma subfamily A, 4 [Source:HGNC Symbol;Acc:HGNC:8702]
ENSG00000171777	1.2226	0.000205595	0.00283186	RASGRP4	19	38409051	38426305	-	4183	protein_coding	RAS guanyl releasing protein 4 [Source:HGNC Symbol;Acc:HGNC:18958]
ENSG00000187037	1.64908	0.000206404	0.00283793	GPR141	7	37683796	37833788	+	2312	protein_coding	G protein-coupled receptor 141 [Source:HGNC Symbol;Acc:HGNC:19997]
ENSG00000246777	2.85463	0.000206775	0.00284125	AC044802.1	16	66751752	66754740	+	2894	lincRNA	uncharacterized LOC106699570 [Source:NCBI gene;Acc:106699570]
ENSG00000135905	1.29544	0.000206948	0.00284185	DOCK10	2	224765090	225042445	-	11265	protein_coding	dedicator of cytokinesis 10 [Source:HGNC Symbol;Acc:HGNC:23479]
ENSG00000263335	-1.69916	0.00020759	0.00284368	AF001548.2	16	15726674	15732993	+	836	antisense	novel transcript, antisense to MYH11
ENSG00000198488	-5.40286	0.000208393	0.00285279	B3GNT6	11	77034398	77041973	+	2626	protein_coding	UDP-GlcNAc:betaGal beta-1,3-N-acetylglucosaminyltransferase 6 [Source:HGNC Symbol;Acc:HGNC:24141]
ENSG00000177459	-2.58149	0.000208688	0.00285506	ERICH5	8	98064311	98093610	+	1761	protein_coding	glutamate rich 5 [Source:HGNC Symbol;Acc:HGNC:26823]
ENSG00000067992	-1.42075	0.00020938	0.00285919	PDK3	X	24465221	24541862	+	4951	protein_coding	pyruvate dehydrogenase kinase 3 [Source:HGNC Symbol;Acc:HGNC:8811]
ENSG00000132698	-7.6673	0.000210418	0.0028698	RAB25	1	156061160	156070514	+	1699	protein_coding	RAB25, member RAS oncogene family [Source:HGNC Symbol;Acc:HGNC:18238]
ENSG00000164128	-2.52018	0.000210637	0.00287101	NPY1R	4	163323961	163344832	-	4180	protein_coding	neuropeptide Y receptor Y1 [Source:HGNC Symbol;Acc:HGNC:7956]
ENSG00000244586	2.25106	0.00021329	0.00290357	WNT5A-AS1	3	55487699	55488308	+	500	antisense	WNT5A antisense RNA 1 [Source:HGNC Symbol;Acc:HGNC:40616]
ENSG00000237945	2.2559	0.000213633	0.00290464	LINC00649	21	33915534	33977691	+	14336	antisense	long intergenic non-protein coding RNA 649 [Source:HGNC Symbol;Acc:HGNC:44305]
ENSG00000180263	1.2064	0.000214746	0.00291797	FGD6	12	95076749	95217482	-	10044	protein_coding	FYVE, RhoGEF and PH domain containing 6 [Source:HGNC Symbol;Acc:HGNC:21740]
ENSG00000197587	-3.86896	0.00021533	0.00292409	DMBX1	1	46506996	46514226	+	2896	protein_coding	diencephalon/mesencephalon homeobox 1 [Source:HGNC Symbol;Acc:HGNC:19026]
ENSG00000186529	-2.79699	0.000217837	0.0029545	CYP4F3	19	15640897	15662825	+	5517	protein_coding	cytochrome P450 family 4 subfamily F member 3 [Source:HGNC Symbol;Acc:HGNC:2646]
ENSG00000280435	-2.97414	0.000219558	0.002976	AC006058.4	3	44115818	44117487	-	1670	TEC	TEC
ENSG00000234072	1.14417	0.000221472	0.00299826	AC074117.1	2	27356246	27367622	+	3412	antisense	uncharacterized LOC105374363 [Source:NCBI gene;Acc:105374363]
ENSG00000132464	-5.54312	0.000222805	0.00301438	ENAM	4	70628744	70686816	+	6522	protein_coding	enamelin [Source:HGNC Symbol;Acc:HGNC:3344]
ENSG00000138741	-1.52317	0.000223021	0.00301438	TRPC3	4	121879027	121951754	-	4358	protein_coding	transient receptor potential cation channel subfamily C member 3 [Source:HGNC Symbol;Acc:HGNC:12335]
ENSG00000173166	1.01297	0.000223074	0.00301438	RAPH1	2	203394345	203535410	-	11697	protein_coding	Ras association (RalGDS/AF-6) and pleckstrin homology domains 1 [Source:HGNC Symbol;Acc:HGNC:14436]
ENSG00000168899	1.36894	0.000224451	0.00302741	VAMP5	2	85584408	85593412	+	819	protein_coding	vesicle associated membrane protein 5 [Source:HGNC Symbol;Acc:HGNC:12646]
ENSG00000198286	1.12991	0.00022487	0.00303067	CARD11	7	2906141	3043945	-	4707	protein_coding	caspase recruitment domain family member 11 [Source:HGNC Symbol;Acc:HGNC:16393]
ENSG00000172216	-1.46681	0.000226869	0.00305253	CEBPB	20	50190734	50192689	+	1956	protein_coding	CCAAT enhancer binding protein beta [Source:HGNC Symbol;Acc:HGNC:1834]
ENSG00000047617	-1.03866	0.000228079	0.00306319	ANO2	12	5531869	5946232	-	6255	protein_coding	anoctamin 2 [Source:HGNC Symbol;Acc:HGNC:1183]
ENSG00000280832	-1.11117	0.000228475	0.00306664	GSEC	11	126340889	126355587	-	3723	antisense	G-quadruplex forming sequence containing lncRNA [Source:HGNC Symbol;Acc:HGNC:48645]
ENSG00000178750	-4.41864	0.000229352	0.00307466	STX19	3	94014369	94028610	-	1158	protein_coding	syntaxin 19 [Source:HGNC Symbol;Acc:HGNC:19300]
ENSG00000174564	-2.23873	0.000231663	0.00310208	IL20RB	3	136946230	137011085	+	2473	protein_coding	interleukin 20 receptor subunit beta [Source:HGNC Symbol;Acc:HGNC:6004]
ENSG00000140961	-1.27406	0.000233483	0.00312267	OSGIN1	16	83948282	83966332	+	3460	protein_coding	oxidative stress induced growth inhibitor 1 [Source:HGNC Symbol;Acc:HGNC:30093]
ENSG00000153237	-1.16277	0.000234154	0.00312927	CCDC148	2	158171081	158456753	-	3790	protein_coding	coiled-coil domain containing 148 [Source:HGNC Symbol;Acc:HGNC:25191]
ENSG00000123119	1.80573	0.000237318	0.00316782	NECAB1	8	90791550	90959408	+	6408	protein_coding	N-terminal EF-hand calcium binding protein 1 [Source:HGNC Symbol;Acc:HGNC:20983]
ENSG00000104972	1.56273	0.000237453	0.00316782	LILRB1	19	54617158	54637528	+	5008	protein_coding	leukocyte immunoglobulin like receptor B1 [Source:HGNC Symbol;Acc:HGNC:6605]
ENSG00000239405	2.83729	0.000237925	0.00317219	TMED10P2	3	128538020	128538631	+	612	processed_pseudogene	transmembrane p24 trafficking protein 10 pseudogene 2 [Source:HGNC Symbol;Acc:HGNC:38105]
ENSG00000134716	-2.27119	0.000238822	0.00318221	CYP2J2	1	59893308	59926790	-	2990	protein_coding	cytochrome P450 family 2 subfamily J member 2 [Source:HGNC Symbol;Acc:HGNC:2634]
ENSG00000189143	-3.01177	0.000239132	0.0031825	CLDN4	7	73799542	73832693	+	4702	protein_coding	claudin 4 [Source:HGNC Symbol;Acc:HGNC:2046]
ENSG00000096433	-1.08377	0.000239341	0.00318335	ITPR3	6	33620365	33696574	+	9870	protein_coding	inositol 1,4,5-trisphosphate receptor type 3 [Source:HGNC Symbol;Acc:HGNC:6182]
ENSG00000111218	-2.41973	0.00023984	0.00318807	PRMT8	12	3381349	3593973	+	6644	protein_coding	protein arginine methyltransferase 8 [Source:HGNC Symbol;Acc:HGNC:5188]
ENSG00000182870	2.89293	0.000240517	0.00319513	GALNT9	12	132196372	132329349	-	6969	protein_coding	polypeptide N-acetylgalactosaminyltransferase 9 [Source:HGNC Symbol;Acc:HGNC:4131]
ENSG00000133063	-3.4894	0.000242471	0.00321915	CHIT1	1	203212827	203273641	-	7730	protein_coding	chitinase 1 [Source:HGNC Symbol;Acc:HGNC:1936]
ENSG00000147650	-1.85973	0.000243003	0.00322426	LRP12	8	104489231	104589024	-	9777	protein_coding	LDL receptor related protein 12 [Source:HGNC Symbol;Acc:HGNC:31708]
ENSG00000101695	1.11185	0.000246211	0.00325815	RNF125	18	32018372	32073213	+	6508	protein_coding	ring finger protein 125 [Source:HGNC Symbol;Acc:HGNC:21150]
ENSG00000087495	-4.56996	0.000246298	0.00325815	PHACTR3	20	59577509	59847711	+	6095	protein_coding	phosphatase and actin regulator 3 [Source:HGNC Symbol;Acc:HGNC:15833]
ENSG00000158296	1.03982	0.000247803	0.00327412	SLC13A3	20	46557823	46684467	-	6055	protein_coding	solute carrier family 13 member 3 [Source:HGNC Symbol;Acc:HGNC:14430]
ENSG00000118432	3.88786	0.00024895	0.00328533	CNR1	6	88139864	88166359	-	6357	protein_coding	cannabinoid receptor 1 [Source:HGNC Symbol;Acc:HGNC:2159]
ENSG00000211459	-1.43998	0.000252396	0.00332483	MT-RNR1	MT	648	1601	+	954	Mt_rRNA	mitochondrially encoded 12S RNA [Source:HGNC Symbol;Acc:HGNC:7470]
ENSG00000224186	3.24199	0.000253409	0.00333617	C5orf66	5	135033280	135358219	+	6650	antisense	chromosome 5 open reading frame 66 [Source:HGNC Symbol;Acc:HGNC:48332]
ENSG00000165591	-1.65148	0.00025501	0.00335324	FAAH2	X	57286706	57489196	+	2019	protein_coding	fatty acid amide hydrolase 2 [Source:HGNC Symbol;Acc:HGNC:26440]
ENSG00000116774	1.49081	0.000259078	0.00340063	OLFML3	1	113979391	114035572	+	2821	protein_coding	olfactomedin like 3 [Source:HGNC Symbol;Acc:HGNC:24956]
ENSG00000179242	-1.94026	0.000260887	0.0034218	CDH4	20	61252426	61940617	+	7351	protein_coding	cadherin 4 [Source:HGNC Symbol;Acc:HGNC:1763]
ENSG00000042980	1.32807	0.000266431	0.00348674	ADAM28	8	24294040	24359018	+	9351	protein_coding	ADAM metallopeptidase domain 28 [Source:HGNC Symbol;Acc:HGNC:206]
ENSG00000152763	-1.17631	0.000267444	0.00349791	WDR78	1	66812885	66924887	-	6704	protein_coding	WD repeat domain 78 [Source:HGNC Symbol;Acc:HGNC:26252]
ENSG00000111674	-1.43952	0.000269255	0.00351951	ENO2	12	6913745	6923698	+	4281	protein_coding	enolase 2 [Source:HGNC Symbol;Acc:HGNC:3353]
ENSG00000153234	-2.24375	0.000270532	0.00353291	NR4A2	2	156324432	156342348	-	3967	protein_coding	nuclear receptor subfamily 4 group A member 2 [Source:HGNC Symbol;Acc:HGNC:7981]
ENSG00000104814	1.58247	0.000271325	0.00354026	MAP4K1	19	38587641	38618882	-	3953	protein_coding	mitogen-activated protein kinase kinase kinase kinase 1 [Source:HGNC Symbol;Acc:HGNC:6863]
ENSG00000160185	3.40336	0.000271979	0.0035467	UBASH3A	21	42403447	42447681	+	3915	protein_coding	ubiquitin associated and SH3 domain containing A [Source:HGNC Symbol;Acc:HGNC:12462]
ENSG00000075461	-2.2456	0.00027355	0.00356295	CACNG4	17	66964910	67033398	+	3380	protein_coding	calcium voltage-gated channel auxiliary subunit gamma 4 [Source:HGNC Symbol;Acc:HGNC:1408]
ENSG00000184672	-5.54606	0.000275243	0.00358288	RALYL	8	84182787	84921844	+	4538	protein_coding	RALY RNA binding protein like [Source:HGNC Symbol;Acc:HGNC:27036]
ENSG00000248810	2.90616	0.000277801	0.00361404	LINC02432	4	141319450	141332618	-	3750	lincRNA	long intergenic non-protein coding RNA 2432 [Source:HGNC Symbol;Acc:HGNC:53363]
ENSG00000272195	1.90615	0.000278654	0.003623	AL356512.1	1	244969350	244971088	-	1739	antisense	novel transcript, antisense to EFCAB2
ENSG00000131398	1.07356	0.000280959	0.00364589	KCNC3	19	50311937	50333515	-	6277	protein_coding	potassium voltage-gated channel subfamily C member 3 [Source:HGNC Symbol;Acc:HGNC:6235]
ENSG00000144891	2.56838	0.000281732	0.00365223	AGTR1	3	148697784	148743008	+	3478	protein_coding	angiotensin II receptor type 1 [Source:HGNC Symbol;Acc:HGNC:336]
ENSG00000139044	-1.24584	0.00028196	0.00365303	B4GALNT3	12	460364	563509	+	6867	protein_coding	beta-1,4-N-acetyl-galactosaminyltransferase 3 [Source:HGNC Symbol;Acc:HGNC:24137]
ENSG00000110934	1.0673	0.000282142	0.00365324	BIN2	12	51281038	51324668	-	4010	protein_coding	bridging integrator 2 [Source:HGNC Symbol;Acc:HGNC:1053]
ENSG00000109625	2.01353	0.000284094	0.00367059	CPZ	4	8592660	8619759	+	3447	protein_coding	carboxypeptidase Z [Source:HGNC Symbol;Acc:HGNC:2333]
ENSG00000110436	-2.38831	0.00028415	0.00367059	SLC1A2	11	35251205	35420063	-	22835	protein_coding	solute carrier family 1 member 2 [Source:HGNC Symbol;Acc:HGNC:10940]
ENSG00000279444	4.82571	0.000284564	0.00367351	AC135584.1	12	63151065	63154006	+	333	TEC	TEC
ENSG00000266538	3.81472	0.000285176	0.00367737	AC005838.2	17	15530773	15531089	-	317	lincRNA	novel transcript
ENSG00000186407	2.23057	0.000286705	0.00368873	CD300E	17	74609887	74623738	-	3752	protein_coding	CD300e molecule [Source:HGNC Symbol;Acc:HGNC:28874]
ENSG00000186971	4.37291	0.000286766	0.00368873	KRTAP13-4	21	30430230	30431026	+	797	protein_coding	keratin associated protein 13-4 [Source:HGNC Symbol;Acc:HGNC:18926]
ENSG00000204385	-2.12612	0.000287063	0.00368873	SLC44A4	6	31863192	31879046	-	3372	protein_coding	solute carrier family 44 member 4 [Source:HGNC Symbol;Acc:HGNC:13941]
ENSG00000121281	1.33432	0.000289767	0.00371855	ADCY7	16	50246137	50318135	+	8630	protein_coding	adenylate cyclase 7 [Source:HGNC Symbol;Acc:HGNC:238]
ENSG00000231528	3.11675	0.000290017	0.00371855	FAM225A	9	113113073	113119928	+	6100	lincRNA	family with sequence similarity 225 member A [Source:HGNC Symbol;Acc:HGNC:27855]
ENSG00000008735	-1.56156	0.00029006	0.00371855	MAPK8IP2	22	50600685	50613981	+	5901	protein_coding	mitogen-activated protein kinase 8 interacting protein 2 [Source:HGNC Symbol;Acc:HGNC:6883]
ENSG00000260293	1.76598	0.000290654	0.003724	AC106820.4	16	2476558	2482173	+	5616	sense_intronic	novel transcript, intronic to TBC1D24
ENSG00000070526	-2.50139	0.000290914	0.00372516	ST6GALNAC1	17	76624761	76643838	-	3448	protein_coding	ST6 N-acetylgalactosaminide alpha-2,6-sialyltransferase 1 [Source:HGNC Symbol;Acc:HGNC:23614]
ENSG00000158201	-1.40127	0.000292983	0.00374946	ABHD3	18	21650897	21704805	-	4366	protein_coding	abhydrolase domain containing 3 [Source:HGNC Symbol;Acc:HGNC:18718]
ENSG00000124107	-1.85298	0.000294639	0.00376847	SLPI	20	45252239	45254564	-	596	protein_coding	secretory leukocyte peptidase inhibitor [Source:HGNC Symbol;Acc:HGNC:11092]
ENSG00000138669	4.84967	0.000297987	0.00380244	PRKG2	4	81087370	81215117	-	5116	protein_coding	protein kinase cGMP-dependent 2 [Source:HGNC Symbol;Acc:HGNC:9416]
ENSG00000141655	1.26688	0.000298557	0.00380512	TNFRSF11A	18	62325287	62391292	+	8999	protein_coding	TNF receptor superfamily member 11a [Source:HGNC Symbol;Acc:HGNC:11908]
ENSG00000142733	-1.17912	0.000299032	0.00380512	MAP3K6	1	27355184	27366892	-	4951	protein_coding	mitogen-activated protein kinase kinase kinase 6 [Source:HGNC Symbol;Acc:HGNC:6858]
ENSG00000227733	-2.6829	0.000299467	0.00380512	AC239809.3	1	148159213	148255012	-	10337	lincRNA	uncharacterized LOC101927468 [Source:NCBI gene;Acc:101927468]
ENSG00000104892	-4.19538	0.00029958	0.00380512	KLC3	19	45333434	45351520	+	3654	protein_coding	kinesin light chain 3 [Source:HGNC Symbol;Acc:HGNC:20717]
ENSG00000285579	3.69114	0.000302889	0.00384049	AC015687.1	8	70669369	71228629	+	2597	processed_transcript	novel transcript
ENSG00000170571	1.20083	0.000303386	0.00384458	EMB	5	50396192	50443248	-	5257	protein_coding	embigin [Source:HGNC Symbol;Acc:HGNC:30465]
ENSG00000257354	1.37879	0.000306744	0.00388266	AC048341.1	12	62602752	62622213	+	8693	lincRNA	novel transcript
ENSG00000103154	-2.32858	0.000309491	0.00391017	NECAB2	16	83968632	84002776	+	2520	protein_coding	N-terminal EF-hand calcium binding protein 2 [Source:HGNC Symbol;Acc:HGNC:23746]
ENSG00000183379	-2.32199	0.000309628	0.00391017	SYNDIG1L	14	74405893	74426102	-	2612	protein_coding	synapse differentiation inducing 1 like [Source:HGNC Symbol;Acc:HGNC:32388]
ENSG00000131401	2.29987	0.000310496	0.00391887	NAPSB	19	50333796	50344767	-	1915	transcribed_unprocessed_pseudogene	napsin B aspartic peptidase, pseudogene [Source:HGNC Symbol;Acc:HGNC:13396]
ENSG00000106031	5.04433	0.000312386	0.00393363	HOXA13	7	27193503	27200106	-	5086	protein_coding	homeobox A13 [Source:HGNC Symbol;Acc:HGNC:5102]
ENSG00000129450	1.11782	0.000312559	0.00393363	SIGLEC9	19	51124908	51136651	+	2539	protein_coding	sialic acid binding Ig like lectin 9 [Source:HGNC Symbol;Acc:HGNC:10878]
ENSG00000250208	2.27861	0.000314052	0.00395016	FZD10-DT	12	130144315	130162256	-	11498	processed_transcript	FZD10 divergent transcript [Source:HGNC Symbol;Acc:HGNC:48632]
ENSG00000265215	1.69509	0.0003155	0.00396405	MIR4269	2	239305462	239305545	+	84	miRNA	microRNA 4269 [Source:HGNC Symbol;Acc:HGNC:38291]
ENSG00000172927	2.60174	0.000315957	0.00396732	MYEOV	11	69294138	69367726	+	3760	protein_coding	myeloma overexpressed [Source:HGNC Symbol;Acc:HGNC:7563]
ENSG00000167105	-3.50637	0.000317074	0.00397908	TMEM92	17	50271406	50281485	+	3101	protein_coding	transmembrane protein 92 [Source:HGNC Symbol;Acc:HGNC:26579]
ENSG00000153292	-6.18837	0.000317734	0.00398508	ADGRF1	6	46997703	47042363	-	12401	protein_coding	adhesion G protein-coupled receptor F1 [Source:HGNC Symbol;Acc:HGNC:18990]
ENSG00000215845	-1.12857	0.000318141	0.00398566	TSTD1	1	161037631	161038990	-	1210	protein_coding	thiosulfate sulfurtransferase like domain containing 1 [Source:HGNC Symbol;Acc:HGNC:35410]
ENSG00000171811	-1.94372	0.000318472	0.00398752	CFAP46	10	132808392	132942823	-	10698	protein_coding	cilia and flagella associated protein 46 [Source:HGNC Symbol;Acc:HGNC:25247]
ENSG00000179766	-2.96919	0.000321341	0.00401658	ATP8B5P	9	35406755	35483035	+	6291	transcribed_unprocessed_pseudogene	ATPase phospholipid transporting 8B5, pseudogene [Source:HGNC Symbol;Acc:HGNC:27245]
ENSG00000214212	1.25631	0.00032581	0.0040632	C19orf38	19	10836575	10869790	+	1565	protein_coding	chromosome 19 open reading frame 38 [Source:HGNC Symbol;Acc:HGNC:34073]
ENSG00000159173	3.73781	0.000326499	0.00406719	TNNI1	1	201403768	201429866	-	7524	protein_coding	troponin I1, slow skeletal type [Source:HGNC Symbol;Acc:HGNC:11945]
ENSG00000151882	-1.90017	0.000326945	0.00407044	CCL28	5	43376645	43412391	-	4524	protein_coding	C-C motif chemokine ligand 28 [Source:HGNC Symbol;Acc:HGNC:17700]
ENSG00000237984	2.49934	0.000328223	0.00408173	PTENP1	9	33673504	33677499	-	3996	transcribed_processed_pseudogene	phosphatase and tensin homolog pseudogene 1 [Source:HGNC Symbol;Acc:HGNC:9589]
ENSG00000224081	-1.04412	0.000328425	0.00408176	SLC44A3-AS1	1	94613814	94855426	-	10245	transcribed_processed_pseudogene	SLC44A3 antisense RNA 1 [Source:HGNC Symbol;Acc:HGNC:49057]
ENSG00000205549	3.23259	0.000328597	0.00408176	C9orf92	9	16203935	16410990	-	627	protein_coding	chromosome 9 open reading frame 92 [Source:HGNC Symbol;Acc:HGNC:19054]
ENSG00000135074	-1.74128	0.000329765	0.00409396	ADAM19	5	157395534	157575775	-	7704	protein_coding	ADAM metallopeptidase domain 19 [Source:HGNC Symbol;Acc:HGNC:197]
ENSG00000197540	2.07023	0.000333906	0.00413837	GZMM	19	544034	549924	+	945	protein_coding	granzyme M [Source:HGNC Symbol;Acc:HGNC:4712]
ENSG00000108823	-2.89639	0.000335304	0.00415102	SGCA	17	50164214	50175931	+	2452	protein_coding	sarcoglycan alpha [Source:HGNC Symbol;Acc:HGNC:10805]
ENSG00000157833	-1.23087	0.000337702	0.004176	GAREM2	2	26173091	26189663	+	5939	protein_coding	GRB2 associated regulator of MAPK1 subtype 2 [Source:HGNC Symbol;Acc:HGNC:27172]
ENSG00000139190	-1.26108	0.000339916	0.00419866	VAMP1	12	6462237	6470987	-	3580	protein_coding	vesicle associated membrane protein 1 [Source:HGNC Symbol;Acc:HGNC:12642]
ENSG00000131055	-1.21191	0.000340394	0.0042022	COX4I2	20	31637888	31645006	+	693	protein_coding	cytochrome c oxidase subunit 4I2 [Source:HGNC Symbol;Acc:HGNC:16232]
ENSG00000134061	1.73175	0.000340981	0.00420709	CD180	5	67179613	67196799	-	5668	protein_coding	CD180 molecule [Source:HGNC Symbol;Acc:HGNC:6726]
ENSG00000100368	1.02996	0.000342581	0.00422446	CSF2RB	22	36913628	36940449	+	5000	protein_coding	colony stimulating factor 2 receptor beta common subunit [Source:HGNC Symbol;Acc:HGNC:2436]
ENSG00000112773	1.02609	0.000343187	0.00422803	TENT5A	6	81491439	81752774	-	6053	protein_coding	terminal nucleotidyltransferase 5A [Source:HGNC Symbol;Acc:HGNC:18345]
ENSG00000129354	-6.66972	0.000343766	0.00422959	AP1M2	19	10572671	10587315	-	2214	protein_coding	adaptor related protein complex 1 subunit mu 2 [Source:HGNC Symbol;Acc:HGNC:558]
ENSG00000166736	-3.38386	0.000344388	0.00423488	HTR3A	11	113974881	113990313	+	2772	protein_coding	5-hydroxytryptamine receptor 3A [Source:HGNC Symbol;Acc:HGNC:5297]
ENSG00000178093	1.27175	0.000344776	0.00423728	TSSK6	19	19512418	19515685	-	1666	protein_coding	testis specific serine kinase 6 [Source:HGNC Symbol;Acc:HGNC:30410]
ENSG00000255451	2.49861	0.000346469	0.0042557	AC010768.4	11	44468464	44470429	+	520	lincRNA	novel transcript
ENSG00000183801	1.18837	0.000349242	0.00428259	OLFML1	11	7485388	7511377	+	3436	protein_coding	olfactomedin like 1 [Source:HGNC Symbol;Acc:HGNC:24473]
ENSG00000005844	1.36761	0.000351024	0.00429965	ITGAL	16	30472658	30523185	+	6472	protein_coding	integrin subunit alpha L [Source:HGNC Symbol;Acc:HGNC:6148]
ENSG00000253217	3.58876	0.000352103	0.00430989	AP001574.1	8	100337595	100350707	+	546	lincRNA	novel transcript
ENSG00000180447	1.20497	0.000358044	0.00437346	GAS1	9	86944363	86947189	-	2827	protein_coding	growth arrest specific 1 [Source:HGNC Symbol;Acc:HGNC:4165]
ENSG00000178081	4.73709	0.00035931	0.00438406	ULK4P3	15	30103720	30131757	+	1487	transcribed_unprocessed_pseudogene	ULK4 pseudogene 3 [Source:HGNC Symbol;Acc:HGNC:15777]
ENSG00000149295	4.58812	0.000361632	0.00440751	DRD2	11	113409615	113475691	-	4098	protein_coding	dopamine receptor D2 [Source:HGNC Symbol;Acc:HGNC:3023]
ENSG00000123338	1.10224	0.000362869	0.00441581	NCKAP1L	12	54497711	54548238	+	10596	protein_coding	NCK associated protein 1 like [Source:HGNC Symbol;Acc:HGNC:4862]
ENSG00000258773	3.9465	0.000363638	0.00441971	AC087636.1	15	95080095	95132859	-	573	lincRNA	novel transcript
ENSG00000143001	-3.95927	0.000365287	0.00443485	TMEM61	1	54980792	54992293	+	1097	protein_coding	transmembrane protein 61 [Source:HGNC Symbol;Acc:HGNC:27296]
ENSG00000178033	1.21655	0.000366074	0.0044395	CALHM5	6	116511646	116524792	+	9784	protein_coding	calcium homeostasis modulator family member 5 [Source:HGNC Symbol;Acc:HGNC:21568]
ENSG00000120756	2.24846	0.000367584	0.00445536	PLS1	3	142596387	142713664	+	5294	protein_coding	plastin 1 [Source:HGNC Symbol;Acc:HGNC:9090]
ENSG00000196189	1.29183	0.000368727	0.00446676	SEMA4A	1	156147366	156177752	+	6822	protein_coding	semaphorin 4A [Source:HGNC Symbol;Acc:HGNC:10729]
ENSG00000227947	-1.73235	0.000374706	0.00452672	LINC01738	1	47688463	47703383	+	815	lincRNA	long intergenic non-protein coding RNA 1738 [Source:HGNC Symbol;Acc:HGNC:52526]
ENSG00000177181	-1.96523	0.000375635	0.00453453	RIMKLA	1	42380795	42422578	+	8981	protein_coding	ribosomal modification protein rimK like family member A [Source:HGNC Symbol;Acc:HGNC:28725]
ENSG00000215424	1.43981	0.000376204	0.00453516	MCM3AP-AS1	21	46229217	46259390	+	7605	antisense	MCM3AP antisense RNA 1 [Source:HGNC Symbol;Acc:HGNC:16417]
ENSG00000176046	-1.36374	0.00037623	0.00453516	NUPR1	16	28532708	28539174	-	5674	protein_coding	nuclear protein 1, transcriptional regulator [Source:HGNC Symbol;Acc:HGNC:29990]
ENSG00000164691	1.21969	0.000376865	0.00454033	TAGAP	6	159034468	159045152	-	4089	protein_coding	T cell activation RhoGTPase activating protein [Source:HGNC Symbol;Acc:HGNC:15669]
ENSG00000095539	1.15966	0.000378931	0.00456273	SEMA4G	10	100969518	100985871	+	5253	protein_coding	semaphorin 4G [Source:HGNC Symbol;Acc:HGNC:10735]
ENSG00000160229	2.18703	0.000380099	0.00457429	ZNF66	19	20776304	20807322	+	3009	protein_coding	zinc finger protein 66 [Source:HGNC Symbol;Acc:HGNC:13135]
ENSG00000124920	-2.15293	0.000383079	0.00460763	MYRF	11	61752642	61788518	+	10680	protein_coding	myelin regulatory factor [Source:HGNC Symbol;Acc:HGNC:1181]
ENSG00000244649	3.88946	0.000384333	0.00461767	LINC02086	17	48646923	48707346	+	3858	lincRNA	long intergenic non-protein coding RNA 2086 [Source:HGNC Symbol;Acc:HGNC:52936]
ENSG00000249931	3.87465	0.000385488	0.00462649	GOLGA8K	15	32392782	32403292	-	3231	protein_coding	golgin A8 family member K [Source:HGNC Symbol;Acc:HGNC:38652]
ENSG00000138411	-1.43845	0.000387258	0.00464266	HECW2	2	196189099	196593692	-	23683	protein_coding	HECT, C2 and WW domain containing E3 ubiquitin protein ligase 2 [Source:HGNC Symbol;Acc:HGNC:29853]
ENSG00000066279	1.50618	0.000388411	0.00464888	ASPM	1	197084128	197146694	-	10887	protein_coding	abnormal spindle microtubule assembly [Source:HGNC Symbol;Acc:HGNC:19048]
ENSG00000104043	1.24214	0.000388855	0.00464893	ATP8B4	15	49858238	50182817	-	10861	protein_coding	ATPase phospholipid transporting 8B4 (putative) [Source:HGNC Symbol;Acc:HGNC:13536]
ENSG00000188312	1.22849	0.000389049	0.00464893	CENPP	9	92325484	92620533	+	9794	protein_coding	centromere protein P [Source:HGNC Symbol;Acc:HGNC:32933]
ENSG00000173369	1.12035	0.000390011	0.00465537	C1QB	1	22652762	22661538	+	1601	protein_coding	complement C1q B chain [Source:HGNC Symbol;Acc:HGNC:1242]
ENSG00000111863	-2.19881	0.000392395	0.0046813	ADTRP	6	11712054	11807046	-	4150	protein_coding	androgen dependent TFPI regulating protein [Source:HGNC Symbol;Acc:HGNC:21214]
ENSG00000230452	-4.73818	0.000395161	0.00470918	LINC01381	2	25204313	25209202	+	466	antisense	long intergenic non-protein coding RNA 1381 [Source:HGNC Symbol;Acc:HGNC:50653]
ENSG00000122585	-4.22264	0.000395676	0.00471276	NPY	7	24284163	24291865	+	921	protein_coding	neuropeptide Y [Source:HGNC Symbol;Acc:HGNC:7955]
ENSG00000145555	1.96538	0.000400181	0.00475355	MYO10	5	16661914	16936276	-	13963	protein_coding	myosin X [Source:HGNC Symbol;Acc:HGNC:7593]
ENSG00000169302	2.62975	0.000401089	0.00476177	STK32A	5	147234963	147387852	+	7913	protein_coding	serine/threonine kinase 32A [Source:HGNC Symbol;Acc:HGNC:28317]
ENSG00000225526	-3.42203	0.000404175	0.00479323	MKRN2OS	3	12514934	12561059	-	1829	protein_coding	MKRN2 opposite strand [Source:HGNC Symbol;Acc:HGNC:40375]
ENSG00000188157	-1.10562	0.000408503	0.00484195	AGRN	1	1020123	1056118	+	10758	protein_coding	agrin [Source:HGNC Symbol;Acc:HGNC:329]
ENSG00000129048	-1.199	0.000410789	0.00486381	ACKR4	3	132597237	132618967	+	2273	protein_coding	atypical chemokine receptor 4 [Source:HGNC Symbol;Acc:HGNC:1611]
ENSG00000164283	-2.13108	0.000411716	0.00486953	ESM1	5	54977864	55022671	-	2695	protein_coding	endothelial cell specific molecule 1 [Source:HGNC Symbol;Acc:HGNC:3466]
ENSG00000172247	-2.34582	0.000414768	0.00490037	C1QTNF4	11	47589664	47594659	-	1664	protein_coding	C1q and TNF related 4 [Source:HGNC Symbol;Acc:HGNC:14346]
ENSG00000138642	-1.42522	0.000418534	0.0049422	HERC6	4	88378739	88443111	+	5793	protein_coding	HECT and RLD domain containing E3 ubiquitin protein ligase family member 6 [Source:HGNC Symbol;Acc:HGNC:26072]
ENSG00000249378	5.19404	0.000420746	0.00496034	LINC01060	4	188400736	188681051	+	3202	lincRNA	long intergenic non-protein coding RNA 1060 [Source:HGNC Symbol;Acc:HGNC:49081]
ENSG00000073350	-1.05083	0.000424571	0.00500008	LLGL2	17	75525080	75575208	+	7909	protein_coding	LLGL2, scribble cell polarity complex component [Source:HGNC Symbol;Acc:HGNC:6629]
ENSG00000205213	1.11596	0.000425954	0.005011	LGR4	11	27365961	27472775	-	6340	protein_coding	leucine rich repeat containing G protein-coupled receptor 4 [Source:HGNC Symbol;Acc:HGNC:13299]
ENSG00000101188	-2.4396	0.000426679	0.00501684	NTSR1	20	62708837	62762771	+	4237	protein_coding	neurotensin receptor 1 [Source:HGNC Symbol;Acc:HGNC:8039]
ENSG00000267162	-4.06062	0.000432145	0.00507027	SDHDP1	18	12101997	12102470	-	474	processed_pseudogene	succinate dehydrogenase complex subunit D pseudogene 1 [Source:HGNC Symbol;Acc:HGNC:10684]
ENSG00000257135	1.17174	0.000432729	0.00507442	AC007249.2	2	10448694	10451327	+	1753	lincRNA	novel transcript
ENSG00000106351	-1.07389	0.000439343	0.00514375	AGFG2	7	100539211	100568219	+	5478	protein_coding	ArfGAP with FG repeats 2 [Source:HGNC Symbol;Acc:HGNC:5177]
ENSG00000279138	-4.11315	0.000442065	0.00517012	AP002847.1	8	104478539	104480783	-	2245	TEC	TEC
ENSG00000238123	1.51782	0.000448416	0.00522495	MID1IP1-AS1	X	38801568	38803883	-	376	antisense	MID1IP1 antisense RNA 1 [Source:HGNC Symbol;Acc:HGNC:40932]
ENSG00000253418	5.32692	0.000450703	0.00524882	SNX18P27	8	43513643	43514421	+	779	processed_pseudogene	sorting nexin 18 pseudogene 27 [Source:HGNC Symbol;Acc:HGNC:39635]
ENSG00000259616	-5.23028	0.000458164	0.00532599	AC104574.2	15	61298791	61635449	-	1985	lincRNA	novel transcript
ENSG00000188306	-2.05794	0.000458233	0.00532599	LRRIQ4	3	169821922	169837775	+	1827	protein_coding	leucine rich repeats and IQ motif containing 4 [Source:HGNC Symbol;Acc:HGNC:34298]
ENSG00000196876	2.02022	0.000461324	0.00535833	SCN8A	12	51590266	51812864	+	14935	protein_coding	sodium voltage-gated channel alpha subunit 8 [Source:HGNC Symbol;Acc:HGNC:10596]
ENSG00000153071	1.01316	0.000465687	0.0054033	DAB2	5	39371675	39462300	-	7717	protein_coding	DAB2, clathrin adaptor protein [Source:HGNC Symbol;Acc:HGNC:2662]
ENSG00000198624	-1.50286	0.000466133	0.00540561	CCDC69	5	151181052	151224145	-	4993	protein_coding	coiled-coil domain containing 69 [Source:HGNC Symbol;Acc:HGNC:24487]
ENSG00000219992	1.91599	0.000466697	0.00540931	AL391422.1	6	3754099	3754840	+	436	processed_pseudogene	FUN14 domain containing 1 (FUNDC1) pseudogene
ENSG00000104537	-2.21093	0.000474685	0.00549032	ANXA13	8	123680794	123737407	-	3806	protein_coding	annexin A13 [Source:HGNC Symbol;Acc:HGNC:536]
ENSG00000153283	1.95907	0.000482765	0.00557206	CD96	3	111292719	111665750	+	5762	protein_coding	CD96 molecule [Source:HGNC Symbol;Acc:HGNC:16892]
ENSG00000198739	-3.49262	0.000483114	0.00557316	LRRTM3	10	66926006	67099830	+	4650	protein_coding	leucine rich repeat transmembrane neuronal 3 [Source:HGNC Symbol;Acc:HGNC:19410]
ENSG00000137731	-3.82722	0.000485533	0.00559227	FXYD2	11	117800844	117828698	-	5595	protein_coding	FXYD domain containing ion transport regulator 2 [Source:HGNC Symbol;Acc:HGNC:4026]
ENSG00000059377	1.04314	0.000487384	0.00560772	TBXAS1	7	139777051	140020325	+	6200	protein_coding	thromboxane A synthase 1 [Source:HGNC Symbol;Acc:HGNC:11609]
ENSG00000234492	1.83386	0.000488311	0.00561251	RPL34-AS1	4	108538190	108620460	-	4570	lincRNA	RPL34 antisense RNA 1 (head to head) [Source:HGNC Symbol;Acc:HGNC:26749]
ENSG00000174482	-1.1789	0.000490013	0.00562913	LINGO2	9	27948078	28670286	-	3480	protein_coding	leucine rich repeat and Ig domain containing 2 [Source:HGNC Symbol;Acc:HGNC:21207]
ENSG00000169413	1.12136	0.000497012	0.00570655	RNASE6	14	20781051	20782467	+	1061	protein_coding	ribonuclease A family member k6 [Source:HGNC Symbol;Acc:HGNC:10048]
ENSG00000273350	-3.09093	0.000501512	0.00574923	AC004832.5	22	30420512	30420912	+	401	sense_intronic	novel transcript, sense intronic to SEC14L2
ENSG00000274286	-2.14115	0.000506118	0.00578394	ADRA2B	2	96112875	96116245	-	3371	protein_coding	adrenoceptor alpha 2B [Source:HGNC Symbol;Acc:HGNC:282]
ENSG00000197019	-1.14621	0.000509227	0.00581645	SERTAD1	19	40421592	40426025	-	2114	protein_coding	SERTA domain containing 1 [Source:HGNC Symbol;Acc:HGNC:17932]
ENSG00000283542	4.2078	0.000512043	0.00584559	OASL2P	12	121053732	121059670	-	532	unitary_pseudogene	2'-5' oligoadenylate synthetase like 2, pseudogene [Source:HGNC Symbol;Acc:HGNC:53738]
ENSG00000171448	1.01657	0.000515555	0.00587957	ZBTB26	9	122915566	122931500	-	4645	protein_coding	zinc finger and BTB domain containing 26 [Source:HGNC Symbol;Acc:HGNC:23383]
ENSG00000177551	4.4175	0.000515959	0.00588113	NHLH2	1	115836377	115843917	-	7541	protein_coding	nescient helix-loop-helix 2 [Source:HGNC Symbol;Acc:HGNC:7818]
ENSG00000184486	4.63588	0.000516721	0.00588676	POU3F2	6	98834592	98839470	+	4879	protein_coding	POU class 3 homeobox 2 [Source:HGNC Symbol;Acc:HGNC:9215]
ENSG00000172543	1.35676	0.000519269	0.0059104	CTSW	11	65879809	65883741	+	1719	protein_coding	cathepsin W [Source:HGNC Symbol;Acc:HGNC:2546]
ENSG00000100276	-2.30006	0.000519333	0.0059104	RASL10A	22	29312933	29319679	-	2240	protein_coding	RAS like family 10 member A [Source:HGNC Symbol;Acc:HGNC:16954]
ENSG00000104490	-1.75084	0.000522483	0.0059401	NCALD	8	101686543	102124907	-	8042	protein_coding	neurocalcin delta [Source:HGNC Symbol;Acc:HGNC:7655]
ENSG00000150556	2.34279	0.000528868	0.00600217	LYPD6B	2	149038107	149215262	+	3771	protein_coding	LY6/PLAUR domain containing 6B [Source:HGNC Symbol;Acc:HGNC:27018]
ENSG00000185332	-2.34643	0.000528911	0.00600217	TMEM105	17	81311270	81330674	-	3794	protein_coding	transmembrane protein 105 [Source:HGNC Symbol;Acc:HGNC:26794]
ENSG00000269343	1.03398	0.000532241	0.00603545	ZNF587B	19	57819741	57846238	+	4380	protein_coding	zinc finger protein 587B [Source:HGNC Symbol;Acc:HGNC:37142]
ENSG00000242574	1.27493	0.000546547	0.00618422	HLA-DMB	6	32934629	32941070	-	4655	protein_coding	major histocompatibility complex, class II, DM beta [Source:HGNC Symbol;Acc:HGNC:4935]
ENSG00000253636	2.58318	0.000546766	0.00618422	AC022893.1	8	73052178	73063061	+	3549	antisense	novel transcript
ENSG00000088280	-1.03165	0.000548527	0.00620095	ASAP3	1	23428563	23484568	-	4988	protein_coding	ArfGAP with SH3 domain, ankyrin repeat and PH domain 3 [Source:HGNC Symbol;Acc:HGNC:14987]
ENSG00000114626	1.33452	0.000554043	0.00624405	ABTB1	3	127672935	127680920	+	6149	protein_coding	ankyrin repeat and BTB domain containing 1 [Source:HGNC Symbol;Acc:HGNC:18275]
ENSG00000125510	1.41477	0.000559711	0.00630147	OPRL1	20	64080173	64100643	+	3549	protein_coding	opioid related nociceptin receptor 1 [Source:HGNC Symbol;Acc:HGNC:8155]
ENSG00000157193	-1.75356	0.000560381	0.00630409	LRP8	1	53242364	53328070	-	10263	protein_coding	LDL receptor related protein 8 [Source:HGNC Symbol;Acc:HGNC:6700]
ENSG00000154274	2.04933	0.000560773	0.00630409	C4orf19	4	37453941	37623495	+	2770	protein_coding	chromosome 4 open reading frame 19 [Source:HGNC Symbol;Acc:HGNC:25618]
ENSG00000115232	1.61204	0.000560803	0.00630409	ITGA4	2	181457202	181536187	+	7901	protein_coding	integrin subunit alpha 4 [Source:HGNC Symbol;Acc:HGNC:6140]
ENSG00000238121	3.86274	0.000565484	0.00635022	LINC00426	13	30340270	30377145	-	3972	lincRNA	long intergenic non-protein coding RNA 426 [Source:HGNC Symbol;Acc:HGNC:42761]
ENSG00000220785	-1.58774	0.000565849	0.00635107	MTMR9LP	1	32231658	32241620	-	2961	transcribed_unprocessed_pseudogene	myotubularin related protein 9-like, pseudogene [Source:HGNC Symbol;Acc:HGNC:27920]
ENSG00000123358	-2.53958	0.000570896	0.00640446	NR4A1	12	52022832	52059507	+	7295	protein_coding	nuclear receptor subfamily 4 group A member 1 [Source:HGNC Symbol;Acc:HGNC:7980]
ENSG00000186862	-1.2397	0.000572116	0.00641488	PDZD7	10	101007683	101032295	-	6609	protein_coding	PDZ domain containing 7 [Source:HGNC Symbol;Acc:HGNC:26257]
ENSG00000053108	-3.14733	0.000577497	0.00646861	FSTL4	5	133196455	133612564	-	6734	protein_coding	follistatin like 4 [Source:HGNC Symbol;Acc:HGNC:21389]
ENSG00000169245	1.83616	0.000578803	0.00647889	CXCL10	4	76021117	76023497	-	1176	protein_coding	C-X-C motif chemokine ligand 10 [Source:HGNC Symbol;Acc:HGNC:10637]
ENSG00000196569	2.32477	0.000579003	0.00647889	LAMA2	6	128883141	129516569	+	10358	protein_coding	laminin subunit alpha 2 [Source:HGNC Symbol;Acc:HGNC:6482]
ENSG00000152822	-2.79555	0.00058095	0.00649736	GRM1	6	146027646	146437598	+	7272	protein_coding	glutamate metabotropic receptor 1 [Source:HGNC Symbol;Acc:HGNC:4593]
ENSG00000159674	-1.90958	0.000582712	0.0065061	SPON2	4	1166932	1208962	-	6013	protein_coding	spondin 2 [Source:HGNC Symbol;Acc:HGNC:11253]
ENSG00000174939	-2.54442	0.000583695	0.00651152	ASPHD1	16	29900375	29919864	+	2312	protein_coding	aspartate beta-hydroxylase domain containing 1 [Source:HGNC Symbol;Acc:HGNC:27380]
ENSG00000059804	-1.60239	0.000588396	0.00655399	SLC2A3	12	7919230	7936275	-	6159	protein_coding	solute carrier family 2 member 3 [Source:HGNC Symbol;Acc:HGNC:11007]
ENSG00000102174	2.0411	0.000589174	0.00655934	PHEX	X	22032441	22251310	+	6384	protein_coding	phosphate regulating endopeptidase homolog X-linked [Source:HGNC Symbol;Acc:HGNC:8918]
ENSG00000163993	-3.07065	0.000589485	0.00655948	S100P	4	6693069	6697170	+	1280	protein_coding	S100 calcium binding protein P [Source:HGNC Symbol;Acc:HGNC:10504]
ENSG00000101470	-1.01859	0.000590334	0.00656229	TNNC2	20	45823214	45833745	-	876	protein_coding	troponin C2, fast skeletal type [Source:HGNC Symbol;Acc:HGNC:11944]
ENSG00000147697	-5.26868	0.000592986	0.00658843	GSDMC	8	129748196	129786888	-	2934	protein_coding	gasdermin C [Source:HGNC Symbol;Acc:HGNC:7151]
ENSG00000158869	1.02979	0.000598252	0.00663689	FCER1G	1	161215234	161220699	+	964	protein_coding	Fc fragment of IgE receptor Ig [Source:HGNC Symbol;Acc:HGNC:3611]
ENSG00000256235	1.17484	0.000600859	0.00665909	SMIM3	5	150777946	150796734	+	2449	protein_coding	small integral membrane protein 3 [Source:HGNC Symbol;Acc:HGNC:30248]
ENSG00000099889	-1.14685	0.000602852	0.00666288	ARVCF	22	19969896	20016808	-	5621	protein_coding	ARVCF, delta catenin family member [Source:HGNC Symbol;Acc:HGNC:728]
ENSG00000075035	-4.55986	0.00060343	0.00666409	WSCD2	12	108129471	108250537	+	6557	protein_coding	WSC domain containing 2 [Source:HGNC Symbol;Acc:HGNC:29117]
ENSG00000148832	1.00805	0.00060557	0.00668436	PAOX	10	133379234	133391694	+	2277	protein_coding	polyamine oxidase [Source:HGNC Symbol;Acc:HGNC:20837]
ENSG00000128298	-2.30843	0.000606393	0.0066851	BAIAP2L2	22	38084889	38110670	-	2146	protein_coding	BAI1 associated protein 2 like 2 [Source:HGNC Symbol;Acc:HGNC:26203]
ENSG00000197165	-1.00019	0.000606548	0.0066851	SULT1A2	16	28591943	28597109	-	2275	protein_coding	sulfotransferase family 1A member 2 [Source:HGNC Symbol;Acc:HGNC:11454]
ENSG00000145649	1.83259	0.000607491	0.00669214	GZMA	5	55102648	55110252	+	894	protein_coding	granzyme A [Source:HGNC Symbol;Acc:HGNC:4708]
ENSG00000119986	-1.11649	0.0006084	0.00669879	AVPI1	10	97677424	97687323	-	1457	protein_coding	arginine vasopressin induced 1 [Source:HGNC Symbol;Acc:HGNC:30898]
ENSG00000258976	3.15892	0.000610016	0.00670652	AC013451.2	14	74614693	74616647	-	717	lincRNA	novel transcript
ENSG00000137491	1.05059	0.000613346	0.00672967	SLCO2B1	11	75100563	75206549	+	10351	protein_coding	solute carrier organic anion transporter family member 2B1 [Source:HGNC Symbol;Acc:HGNC:10962]
ENSG00000188747	-1.2092	0.000613951	0.00673296	NOXA1	9	137423350	137434406	+	1678	protein_coding	NADPH oxidase activator 1 [Source:HGNC Symbol;Acc:HGNC:10668]
ENSG00000005961	-1.8185	0.000615639	0.00674811	ITGA2B	17	44372180	44389505	-	5551	protein_coding	integrin subunit alpha 2b [Source:HGNC Symbol;Acc:HGNC:6138]
ENSG00000143333	-1.96953	0.000616034	0.00674907	RGS16	1	182598623	182604408	-	2427	protein_coding	regulator of G protein signaling 16 [Source:HGNC Symbol;Acc:HGNC:9997]
ENSG00000137872	1.79665	0.000621476	0.00679853	SEMA6D	15	47184101	47774223	+	8557	protein_coding	semaphorin 6D [Source:HGNC Symbol;Acc:HGNC:16770]
ENSG00000224961	-2.66414	0.000622371	0.00680311	LINC01752	20	10753090	10753966	+	438	lincRNA	long intergenic non-protein coding RNA 1752 [Source:HGNC Symbol;Acc:HGNC:52540]
ENSG00000105383	1.30653	0.000623938	0.00681529	CD33	19	51225064	51243860	+	5975	protein_coding	CD33 molecule [Source:HGNC Symbol;Acc:HGNC:1659]
ENSG00000230876	-3.0138	0.000625587	0.00682992	LINC00486	2	32825359	32926693	+	3187	lincRNA	long intergenic non-protein coding RNA 486 [Source:HGNC Symbol;Acc:HGNC:42946]
ENSG00000226287	-1.62287	0.000626824	0.00684003	TMEM191A	22	20701114	20704606	+	2707	transcribed_unprocessed_pseudogene	transmembrane protein 191A (pseudogene) [Source:HGNC Symbol;Acc:HGNC:25317]
ENSG00000181626	-4.19459	0.000629703	0.00686124	ANKRD62	18	12093853	12129749	+	4812	protein_coding	ankyrin repeat domain 62 [Source:HGNC Symbol;Acc:HGNC:35241]
ENSG00000246214	4.32035	0.000630559	0.00686376	AC022113.1	5	16615926	16629969	+	1674	antisense	uncharacterized LOC101929524 [Source:NCBI gene;Acc:101929524]
ENSG00000213760	1.30306	0.000638757	0.0069368	ATP6V1G2	6	31544462	31548427	-	2147	protein_coding	ATPase H+ transporting V1 subunit G2 [Source:HGNC Symbol;Acc:HGNC:862]
ENSG00000277142	1.84678	0.00064533	0.00699017	LINC00235	16	525155	527407	-	2253	lincRNA	long intergenic non-protein coding RNA 235 [Source:HGNC Symbol;Acc:HGNC:14138]
ENSG00000163545	1.43168	0.000645349	0.00699017	NUAK2	1	205302059	205321791	-	3441	protein_coding	NUAK family kinase 2 [Source:HGNC Symbol;Acc:HGNC:29558]
ENSG00000005187	1.34718	0.000647121	0.00699903	ACSM3	16	20610243	20797581	+	7822	protein_coding	acyl-CoA synthetase medium chain family member 3 [Source:HGNC Symbol;Acc:HGNC:10522]
ENSG00000249231	-2.59661	0.000650071	0.00702748	CASC16	16	52552090	52652105	-	1552	lincRNA	cancer susceptibility 16 [Source:HGNC Symbol;Acc:HGNC:48608]
ENSG00000166510	-2.5554	0.000650873	0.00703269	CCDC68	18	54901509	54959508	-	5180	protein_coding	coiled-coil domain containing 68 [Source:HGNC Symbol;Acc:HGNC:24350]
ENSG00000167065	-1.12235	0.000653576	0.00705388	DUSP18	22	30652051	30667890	-	4450	protein_coding	dual specificity phosphatase 18 [Source:HGNC Symbol;Acc:HGNC:18484]
ENSG00000160072	-1.34837	0.000653796	0.00705388	ATAD3B	1	1471769	1497848	+	7682	protein_coding	ATPase family, AAA domain containing 3B [Source:HGNC Symbol;Acc:HGNC:24007]
ENSG00000164078	-1.9606	0.000661884	0.00713764	MST1R	3	49887002	49903873	-	5252	protein_coding	macrophage stimulating 1 receptor [Source:HGNC Symbol;Acc:HGNC:7381]
ENSG00000229994	1.17557	0.000663018	0.00714286	RPL5P4	1	35350722	35351607	+	886	processed_pseudogene	ribosomal protein L5 pseudogene 4 [Source:HGNC Symbol;Acc:HGNC:36095]
ENSG00000224807	4.19312	0.00066649	0.00717324	DUX4L9	4	190021407	190022665	-	1259	unprocessed_pseudogene	double homeobox 4 like 9 [Source:HGNC Symbol;Acc:HGNC:33855]
ENSG00000280114	-2.74104	0.000670355	0.00721132	AL021920.2	1	16681097	16688749	-	1351	unprocessed_pseudogene	phosphodiesterase 4D interacting protein (myomegalin) (PDE4DIP) pseudogene
ENSG00000186481	3.33349	0.00067375	0.00723369	ANKRD20A5P	18	14179097	14252140	+	6302	transcribed_unprocessed_pseudogene	ankyrin repeat domain 20 family member A5, pseudogene [Source:HGNC Symbol;Acc:HGNC:33833]
ENSG00000142185	1.16792	0.000674952	0.00724306	TRPM2	21	44350163	44443081	+	6705	protein_coding	transient receptor potential cation channel subfamily M member 2 [Source:HGNC Symbol;Acc:HGNC:12339]
ENSG00000168779	5.59216	0.000676103	0.00725187	SHOX2	3	158095954	158106503	-	5045	protein_coding	short stature homeobox 2 [Source:HGNC Symbol;Acc:HGNC:10854]
ENSG00000277159	1.47215	0.000680072	0.00728025	AL139384.2	13	112602828	112606417	-	3590	lincRNA	novel transcript
ENSG00000135205	1.37627	0.000680628	0.00728257	CCDC146	7	77122434	77329533	+	4457	protein_coding	coiled-coil domain containing 146 [Source:HGNC Symbol;Acc:HGNC:29296]
ENSG00000102445	1.41044	0.000682823	0.00729765	RUBCNL	13	46342000	46438190	-	6105	protein_coding	RUN and cysteine rich domain containing beclin 1 interacting protein like [Source:HGNC Symbol;Acc:HGNC:20420]
ENSG00000170909	1.30077	0.00068543	0.00731979	OSCAR	19	54094668	54102692	-	2084	protein_coding	osteoclast associated, immunoglobulin-like receptor [Source:HGNC Symbol;Acc:HGNC:29960]
ENSG00000124406	-1.9122	0.000696371	0.00740071	ATP8A1	4	42408373	42657105	-	11199	protein_coding	ATPase phospholipid transporting 8A1 [Source:HGNC Symbol;Acc:HGNC:13531]
ENSG00000138771	1.63242	0.000702113	0.00745453	SHROOM3	4	76435100	76783253	+	13958	protein_coding	shroom family member 3 [Source:HGNC Symbol;Acc:HGNC:30422]
ENSG00000171243	-1.67319	0.000704647	0.00747422	SOSTDC1	7	16461481	16530580	-	2473	protein_coding	sclerostin domain containing 1 [Source:HGNC Symbol;Acc:HGNC:21748]
ENSG00000130032	-2.82593	0.000706231	0.00748741	PRRG3	X	151695124	151705924	+	6364	protein_coding	proline rich and Gla domain 3 [Source:HGNC Symbol;Acc:HGNC:30798]
ENSG00000168658	3.89701	0.000710787	0.00752846	VWA3B	2	98087116	98313299	+	8307	protein_coding	von Willebrand factor A domain containing 3B [Source:HGNC Symbol;Acc:HGNC:28385]
ENSG00000160868	-3.02607	0.000717419	0.00758774	CYP3A4	7	99756960	99784265	-	3141	protein_coding	cytochrome P450 family 3 subfamily A member 4 [Source:HGNC Symbol;Acc:HGNC:2637]
ENSG00000248866	1.12665	0.00072397	0.00764234	USP46-AS1	4	52659406	52661668	+	1048	lincRNA	USP46 antisense RNA 1 [Source:HGNC Symbol;Acc:HGNC:43991]
ENSG00000248610	-2.33711	0.000724761	0.00764701	HSPA8P4	5	130140031	130141950	+	1920	processed_pseudogene	heat shock protein family A (Hsp70) member 8 pseudogene 4 [Source:HGNC Symbol;Acc:HGNC:44919]
ENSG00000232451	3.55552	0.000727405	0.00766755	AC018467.1	2	23018125	23199056	-	1536	lincRNA	novel transcript
ENSG00000100079	2.23101	0.000728309	0.00767341	LGALS2	22	37570246	37582616	-	828	protein_coding	galectin 2 [Source:HGNC Symbol;Acc:HGNC:6562]
ENSG00000147257	2.03915	0.000733844	0.00772063	GPC3	X	133535745	133985895	-	2711	protein_coding	glypican 3 [Source:HGNC Symbol;Acc:HGNC:4451]
ENSG00000106536	1.27369	0.000734977	0.00772516	POU6F2	7	38977998	39493095	+	8231	protein_coding	POU class 6 homeobox 2 [Source:HGNC Symbol;Acc:HGNC:21694]
ENSG00000198915	2.14737	0.000737218	0.00774502	RASGEF1A	10	43194535	43266919	-	6073	protein_coding	RasGEF domain family member 1A [Source:HGNC Symbol;Acc:HGNC:24246]
ENSG00000270277	3.42344	0.000737989	0.00774643	AC009948.3	2	178548884	178550681	+	1798	antisense	novel transcript, antisense to titin
ENSG00000285777	3.20653	0.000738057	0.00774643	AL139142.2	1	173596060	173669837	-	1786	protein_coding	ankyrin repeat domain 45 [Source:NCBI gene;Acc:339416]
ENSG00000160888	-1.68196	0.000739471	0.00774818	IER2	19	13150415	13154908	+	3072	protein_coding	immediate early response 2 [Source:HGNC Symbol;Acc:HGNC:28871]
ENSG00000186188	1.38616	0.000740318	0.00774818	FFAR4	10	93566665	93604480	+	4060	protein_coding	free fatty acid receptor 4 [Source:HGNC Symbol;Acc:HGNC:19061]
ENSG00000225279	-1.97214	0.000740337	0.00774818	AL121987.1	1	160062488	160079821	+	645	antisense	novel transcript
ENSG00000285700	3.60687	0.000745202	0.00778428	AC104260.3	15	95287934	95291643	+	1545	lincRNA	novel transcript
ENSG00000182795	-5.32367	0.000746049	0.00778579	C1orf116	1	207018521	207032756	-	5502	protein_coding	chromosome 1 open reading frame 116 [Source:HGNC Symbol;Acc:HGNC:28667]
ENSG00000135373	-1.87222	0.000746665	0.00778847	EHF	11	34621093	34661057	+	4386	protein_coding	ETS homologous factor [Source:HGNC Symbol;Acc:HGNC:3246]
ENSG00000179862	-1.31572	0.00074989	0.0078147	CITED4	1	40861051	40862366	-	1316	protein_coding	Cbp/p300 interacting transactivator with Glu/Asp rich carboxy-terminal domain 4 [Source:HGNC Symbol;Acc:HGNC:18696]
ENSG00000135253	-2.32006	0.000757635	0.0078842	KCP	7	128862451	128910719	-	8259	protein_coding	kielin/chordin-like protein [Source:HGNC Symbol;Acc:HGNC:17585]
ENSG00000232060	-2.15865	0.000760206	0.00790349	SLC4A1APP1	9	30558880	30559481	-	602	processed_pseudogene	solute carrier family 4 member 1 adaptor protein pseudogene 1 [Source:HGNC Symbol;Acc:HGNC:49811]
ENSG00000157734	1.70977	0.000766505	0.00796521	SNX22	15	64151715	64157481	+	5767	protein_coding	sorting nexin 22 [Source:HGNC Symbol;Acc:HGNC:16315]
ENSG00000240602	4.22883	0.00077321	0.0080273	AADACP1	3	151770428	151784894	+	2012	transcribed_unprocessed_pseudogene	arylacetamide deacetylase pseudogene 1 [Source:HGNC Symbol;Acc:HGNC:50305]
ENSG00000176463	1.77535	0.000774868	0.0080344	SLCO3A1	15	91853695	92172435	+	9435	protein_coding	solute carrier organic anion transporter family member 3A1 [Source:HGNC Symbol;Acc:HGNC:10952]
ENSG00000100985	3.86817	0.00077499	0.0080344	MMP9	20	46008908	46016561	+	2336	protein_coding	matrix metallopeptidase 9 [Source:HGNC Symbol;Acc:HGNC:7176]
ENSG00000186280	1.03485	0.000779079	0.00806539	KDM4D	11	94973681	94999518	+	2978	protein_coding	lysine demethylase 4D [Source:HGNC Symbol;Acc:HGNC:25498]
ENSG00000185610	-2.37664	0.000787207	0.00814187	DBX2	12	45014672	45051099	-	2806	protein_coding	developing brain homeobox 2 [Source:HGNC Symbol;Acc:HGNC:33186]
ENSG00000198108	-1.53831	0.000792549	0.0081877	CHSY3	5	129904472	130186634	+	3938	protein_coding	chondroitin sulfate synthase 3 [Source:HGNC Symbol;Acc:HGNC:24293]
ENSG00000235890	-4.41043	0.000793079	0.0081877	TSPEAR-AS1	21	44506807	44516575	+	2355	antisense	TSPEAR antisense RNA 1 [Source:HGNC Symbol;Acc:HGNC:1271]
ENSG00000187323	3.81397	0.000793126	0.0081877	DCC	18	52340172	53535903	+	13160	protein_coding	DCC netrin 1 receptor [Source:HGNC Symbol;Acc:HGNC:2701]
ENSG00000169418	-1.31483	0.000793681	0.00818958	NPR1	1	153678637	153693992	+	5003	protein_coding	natriuretic peptide receptor 1 [Source:HGNC Symbol;Acc:HGNC:7943]
ENSG00000179772	1.82178	0.000797232	0.00821551	FOXS1	20	31844301	31845619	-	1319	protein_coding	forkhead box S1 [Source:HGNC Symbol;Acc:HGNC:3735]
ENSG00000120278	-1.10516	0.000797315	0.00821551	PLEKHG1	6	150599883	150843665	+	10294	protein_coding	pleckstrin homology and RhoGEF domain containing G1 [Source:HGNC Symbol;Acc:HGNC:20884]
ENSG00000254069	5.19442	0.000797791	0.00821658	AC134698.4	8	43493937	43494762	+	826	processed_pseudogene	ankyrin repeat domain 26 (ANKRD26) pseudogene
ENSG00000179715	1.14363	0.000798373	0.00821872	PCED1B	12	47079603	47236662	+	2618	protein_coding	PC-esterase domain containing 1B [Source:HGNC Symbol;Acc:HGNC:28255]
ENSG00000277007	3.28235	0.000799047	0.00822181	AC096642.1	1	219270774	219273387	+	2614	lincRNA	novel transcript
ENSG00000164946	2.2102	0.000801538	0.00824359	FREM1	9	14734666	14910995	-	10762	protein_coding	FRAS1 related extracellular matrix 1 [Source:HGNC Symbol;Acc:HGNC:23399]
ENSG00000134013	1.21789	0.000803867	0.00826367	LOXL2	8	23297189	23425328	-	5707	protein_coding	lysyl oxidase like 2 [Source:HGNC Symbol;Acc:HGNC:6666]
ENSG00000103316	2.23229	0.000805541	0.00827313	CRYM	16	21238874	21303083	-	3782	protein_coding	crystallin mu [Source:HGNC Symbol;Acc:HGNC:2418]
ENSG00000253195	5.78004	0.000805915	0.00827313	AC134698.2	8	43542076	43544057	+	311	unprocessed_pseudogene	cytochrome P450, family 4, subfamily F, polypeptide 8 (CYP4F8) pseudogene
ENSG00000172243	1.35373	0.000808403	0.00829093	CLEC7A	12	10116777	10130258	-	4190	protein_coding	C-type lectin domain containing 7A [Source:HGNC Symbol;Acc:HGNC:14558]
ENSG00000131378	1.01391	0.000809984	0.00829686	RFTN1	3	16313574	16514026	-	4776	protein_coding	raftlin, lipid raft linker 1 [Source:HGNC Symbol;Acc:HGNC:30278]
ENSG00000122122	1.07773	0.000811692	0.00830918	SASH3	X	129779979	129795201	+	2711	protein_coding	SAM and SH3 domain containing 3 [Source:HGNC Symbol;Acc:HGNC:15975]
ENSG00000210107	-3.58667	0.000813832	0.0083272	MT-TQ	MT	4329	4400	-	72	Mt_tRNA	mitochondrially encoded tRNA glutamine [Source:HGNC Symbol;Acc:HGNC:7495]
ENSG00000170458	1.12897	0.000816378	0.00834898	CD14	5	140631728	140633701	-	1886	protein_coding	CD14 molecule [Source:HGNC Symbol;Acc:HGNC:1628]
ENSG00000136928	1.76702	0.000816719	0.00834898	GABBR2	9	98288082	98709197	-	7632	protein_coding	gamma-aminobutyric acid type B receptor subunit 2 [Source:HGNC Symbol;Acc:HGNC:4507]
ENSG00000167693	-1.14323	0.000818243	0.00836067	NXN	17	799313	979770	-	5880	protein_coding	nucleoredoxin [Source:HGNC Symbol;Acc:HGNC:18008]
ENSG00000144485	-1.15215	0.000824156	0.00840548	HES6	2	238238267	238240662	-	2037	protein_coding	hes family bHLH transcription factor 6 [Source:HGNC Symbol;Acc:HGNC:18254]
ENSG00000255197	1.17815	0.000826881	0.00842155	AC090559.1	11	47383148	47409190	-	1113	antisense	novel transcript
ENSG00000186854	-1.69931	0.000829586	0.0084452	TRABD2A	2	84821650	84907008	-	8771	protein_coding	TraB domain containing 2A [Source:HGNC Symbol;Acc:HGNC:27013]
ENSG00000258689	-2.71533	0.000835898	0.00850158	LINC01269	14	70698698	70712153	+	602	lincRNA	long intergenic non-protein coding RNA 1269 [Source:HGNC Symbol;Acc:HGNC:50325]
ENSG00000138722	-2.14673	0.000838805	0.00852327	MMRN1	4	89879532	89954629	+	5510	protein_coding	multimerin 1 [Source:HGNC Symbol;Acc:HGNC:7178]
ENSG00000028277	1.36522	0.000841436	0.00854211	POU2F2	19	42086110	42196585	-	9072	protein_coding	POU class 2 homeobox 2 [Source:HGNC Symbol;Acc:HGNC:9213]
ENSG00000273297	-1.30059	0.000842598	0.00854667	AC009275.1	7	134416290	134432453	-	1205	lincRNA	uncharacterized LOC105375519 [Source:NCBI gene;Acc:105375519]
ENSG00000172382	1.97301	0.000844363	0.0085581	PRSS27	16	2712418	2720551	-	5921	protein_coding	serine protease 27 [Source:HGNC Symbol;Acc:HGNC:15475]
ENSG00000230393	2.15068	0.000844567	0.0085581	AC092667.1	2	100104919	100107504	+	2586	antisense	novel transcript
ENSG00000249307	2.48061	0.000844961	0.00855815	LINC01088	4	78971748	79308798	+	3995	antisense	long intergenic non-protein coding RNA 1088 [Source:HGNC Symbol;Acc:HGNC:49148]
ENSG00000203782	-4.37561	0.000847679	0.00857498	LOR	1	153259700	153262122	+	1230	protein_coding	loricrin [Source:HGNC Symbol;Acc:HGNC:6663]
ENSG00000249279	-2.78524	0.000848182	0.00857498	LINC02057	5	61201309	61264929	-	1036	lincRNA	long intergenic non-protein coding RNA 2057 [Source:HGNC Symbol;Acc:HGNC:52900]
ENSG00000179520	-5.17197	0.000852426	0.00861392	SLC17A8	12	100357079	100422059	+	4272	protein_coding	solute carrier family 17 member 8 [Source:HGNC Symbol;Acc:HGNC:20151]
ENSG00000182963	1.08317	0.000854141	0.0086273	GJC1	17	44798448	44830816	-	8660	protein_coding	gap junction protein gamma 1 [Source:HGNC Symbol;Acc:HGNC:4280]
ENSG00000203616	3.55926	0.000854751	0.0086295	RHOT1P2	21	13936993	13937325	-	333	processed_pseudogene	ras homolog family member T1 pseudogene 2 [Source:HGNC Symbol;Acc:HGNC:37838]
ENSG00000106070	-1.07642	0.000856051	0.00863074	GRB10	7	50590063	50793462	-	9795	protein_coding	growth factor receptor bound protein 10 [Source:HGNC Symbol;Acc:HGNC:4564]
ENSG00000006611	-2.14789	0.00086372	0.00870008	USH1C	11	17493895	17544416	-	4904	protein_coding	USH1 protein network component harmonin [Source:HGNC Symbol;Acc:HGNC:12597]
ENSG00000136244	-3.06964	0.000864228	0.00870122	IL6	7	22725884	22732002	+	2069	protein_coding	interleukin 6 [Source:HGNC Symbol;Acc:HGNC:6018]
ENSG00000135750	-1.24822	0.000867	0.00871862	KCNK1	1	233614004	233672512	+	3627	protein_coding	potassium two pore domain channel subfamily K member 1 [Source:HGNC Symbol;Acc:HGNC:6272]
ENSG00000234432	1.04456	0.000867146	0.00871862	AC092171.3	7	5426277	5428927	-	2651	lincRNA	uncharacterized LOC100129484 [Source:NCBI gene;Acc:100129484]
ENSG00000252410	-4.918	0.000869472	0.00872902	RNU5B-3P	3	45034474	45034588	-	115	snRNA	RNA, U5B small nuclear 3, pseudogene [Source:HGNC Symbol;Acc:HGNC:34183]
ENSG00000170006	-1.10444	0.000869539	0.00872902	TMEM154	4	152618632	152680165	-	11587	protein_coding	transmembrane protein 154 [Source:HGNC Symbol;Acc:HGNC:26489]
ENSG00000171224	-1.27565	0.000870188	0.00872902	FAM241B	10	69630251	69633599	+	1349	protein_coding	family with sequence similarity 241 member B [Source:HGNC Symbol;Acc:HGNC:23519]
ENSG00000077274	-2.02258	0.000873829	0.00875192	CAPN6	X	111245103	111270523	-	3568	protein_coding	calpain 6 [Source:HGNC Symbol;Acc:HGNC:1483]
ENSG00000104611	-1.41816	0.000874039	0.00875192	SH2D4A	8	19313617	19396218	+	4148	protein_coding	SH2 domain containing 4A [Source:HGNC Symbol;Acc:HGNC:26102]
ENSG00000253854	1.1066	0.00087471	0.00875466	AC010834.3	8	93719574	93721167	+	939	antisense	novel transcript
ENSG00000162688	1.30512	0.000882577	0.00880923	AGL	1	99850084	99924023	+	8434	protein_coding	amylo-alpha-1, 6-glucosidase, 4-alpha-glucanotransferase [Source:HGNC Symbol;Acc:HGNC:321]
ENSG00000105664	3.47902	0.000889419	0.00886157	COMP	19	18782773	18791314	-	3101	protein_coding	cartilage oligomeric matrix protein [Source:HGNC Symbol;Acc:HGNC:2227]
ENSG00000262903	-1.9899	0.000898823	0.00894311	AC027796.4	17	3655621	3658092	-	874	antisense	uncharacterized LOC105371492 [Source:NCBI gene;Acc:105371492]
ENSG00000186810	1.95432	0.000900164	0.0089524	CXCR3	X	71615916	71618517	-	1868	protein_coding	C-X-C motif chemokine receptor 3 [Source:HGNC Symbol;Acc:HGNC:4540]
ENSG00000183798	1.88328	0.000903995	0.00898644	EMILIN3	20	41359966	41366827	-	3796	protein_coding	elastin microfibril interfacer 3 [Source:HGNC Symbol;Acc:HGNC:16123]
ENSG00000155629	1.10098	0.000908338	0.00902145	PIK3AP1	10	96593312	96720514	-	5691	protein_coding	phosphoinositide-3-kinase adaptor protein 1 [Source:HGNC Symbol;Acc:HGNC:30034]
ENSG00000134532	-2.29495	0.000911503	0.00904486	SOX5	12	23529500	24562544	-	10445	protein_coding	SRY-box 5 [Source:HGNC Symbol;Acc:HGNC:11201]
ENSG00000259664	-3.21631	0.000911517	0.00904486	LINC02254	15	97370371	97521811	-	1726	lincRNA	long intergenic non-protein coding RNA 2254 [Source:HGNC Symbol;Acc:HGNC:53152]
ENSG00000100065	-1.04993	0.000925925	0.00917129	CARD10	22	37490362	37519542	-	5652	protein_coding	caspase recruitment domain family member 10 [Source:HGNC Symbol;Acc:HGNC:16422]
ENSG00000146700	-1.01557	0.000927867	0.00918226	SSC4D	7	76389334	76409695	-	2819	protein_coding	scavenger receptor cysteine rich family member with 4 domains [Source:HGNC Symbol;Acc:HGNC:14461]
ENSG00000239415	2.12412	0.000930121	0.00920042	AP001469.3	21	46251549	46254133	-	2277	antisense	novel transcript, antisense to MCM3APAS
ENSG00000147676	-1.33389	0.000938502	0.00926574	MAL2	8	119165034	119245673	+	3430	protein_coding	mal, T cell differentiation protein 2 (gene/pseudogene) [Source:HGNC Symbol;Acc:HGNC:13634]
ENSG00000122861	1.1562	0.00093883	0.00926574	PLAU	10	73909177	73917497	+	2950	protein_coding	plasminogen activator, urokinase [Source:HGNC Symbol;Acc:HGNC:9052]
ENSG00000227398	-1.02532	0.000944203	0.00931041	KIF9-AS1	3	47164497	47246601	+	4898	antisense	KIF9 antisense RNA 1 [Source:HGNC Symbol;Acc:HGNC:26822]
ENSG00000225234	1.39639	0.000949986	0.00936188	TRAPPC12-AS1	2	3481242	3482409	-	908	antisense	TRAPPC12 antisense RNA 1 [Source:HGNC Symbol;Acc:HGNC:41046]
ENSG00000149948	2.89054	0.000950274	0.00936188	HMGA2	12	65824131	65966295	+	15403	protein_coding	high mobility group AT-hook 2 [Source:HGNC Symbol;Acc:HGNC:5009]
ENSG00000246792	1.49402	0.000950822	0.00936309	AC106038.1	8	90646441	90656598	+	3808	antisense	novel transcript
ENSG00000273604	1.6577	0.000954873	0.00939457	EPOP	17	38671703	38675421	-	3719	protein_coding	elongin BC and polycomb repressive complex 2 associated protein [Source:HGNC Symbol;Acc:HGNC:34493]
ENSG00000140678	1.36923	0.000961661	0.00944024	ITGAX	16	31355134	31382997	+	7074	protein_coding	integrin subunit alpha X [Source:HGNC Symbol;Acc:HGNC:6152]
ENSG00000225630	-1.06541	0.000963277	0.00945189	MTND2P28	1	629640	630683	+	1044	unprocessed_pseudogene	MT-ND2 pseudogene 28 [Source:HGNC Symbol;Acc:HGNC:42129]
ENSG00000171657	1.68895	0.000964459	0.00945927	GPR82	X	41724155	41730135	+	3349	protein_coding	G protein-coupled receptor 82 [Source:HGNC Symbol;Acc:HGNC:4533]
ENSG00000274605	1.16949	0.000968402	0.00948948	AL355338.1	13	100086031	100088848	-	913	lincRNA	uncharacterized LOC105370333 [Source:NCBI gene;Acc:105370333]
ENSG00000145198	1.81357	0.000970208	0.00950294	VWA5B2	3	184230429	184242329	+	5730	protein_coding	von Willebrand factor A domain containing 5B2 [Source:HGNC Symbol;Acc:HGNC:25144]
ENSG00000100342	-1.07054	0.000972844	0.00952452	APOL1	22	36253010	36267530	+	3519	protein_coding	apolipoprotein L1 [Source:HGNC Symbol;Acc:HGNC:618]
ENSG00000102760	-1.96014	0.000976995	0.00955665	RGCC	13	41457559	41470882	+	1032	protein_coding	regulator of cell cycle [Source:HGNC Symbol;Acc:HGNC:20369]
ENSG00000277443	1.01853	0.000985898	0.00963517	MARCKS	6	113857362	113863471	+	4275	protein_coding	myristoylated alanine rich protein kinase C substrate [Source:HGNC Symbol;Acc:HGNC:6759]
ENSG00000065911	1.00348	0.000990666	0.00967747	MTHFD2	2	74198562	74217565	+	4870	protein_coding	methylenetetrahydrofolate dehydrogenase (NADP+ dependent) 2, methenyltetrahydrofolate cyclohydrolase [Source:HGNC Symbol;Acc:HGNC:7434]
ENSG00000198879	1.08782	0.000991633	0.00968258	SFMBT2	10	7158624	7411486	-	9953	protein_coding	Scm like with four mbt domains 2 [Source:HGNC Symbol;Acc:HGNC:20256]
ENSG00000136141	1.17308	0.000992069	0.00968258	LRCH1	13	46553168	46753040	+	7307	protein_coding	leucine rich repeats and calponin homology domain containing 1 [Source:HGNC Symbol;Acc:HGNC:20309]
ENSG00000070831	-2.08442	0.00099897	0.00973135	CDC42	1	22052627	22092946	+	3598	protein_coding	cell division cycle 42 [Source:HGNC Symbol;Acc:HGNC:1736]
ENSG00000237512	-2.39095	0.000999278	0.00973135	UNC5B-AS1	10	71217224	71218228	-	707	antisense	UNC5B antisense RNA 1 [Source:HGNC Symbol;Acc:HGNC:45096]
ENSG00000159251	-2.56289	0.00100172	0.00975083	ACTC1	15	34788095	34795726	-	4602	protein_coding	actin, alpha, cardiac muscle 1 [Source:HGNC Symbol;Acc:HGNC:143]
ENSG00000164707	2.38357	0.00100254	0.0097545	SLC13A4	7	135681237	135729258	-	8015	protein_coding	solute carrier family 13 member 4 [Source:HGNC Symbol;Acc:HGNC:15827]
ENSG00000163898	-5.30121	0.00101046	0.00981422	LIPH	3	185506262	185552613	-	4122	protein_coding	lipase H [Source:HGNC Symbol;Acc:HGNC:18483]
ENSG00000224238	-2.7367	0.00101166	0.00982147	WARS2-IT1	1	119047405	119064785	+	2060	antisense	WARS2 intronic transcript 1 [Source:HGNC Symbol;Acc:HGNC:41393]
ENSG00000108830	-1.13593	0.00101379	0.00983787	RND2	17	43025241	43032036	+	4353	protein_coding	Rho family GTPase 2 [Source:HGNC Symbol;Acc:HGNC:18315]
ENSG00000198467	1.82712	0.00101847	0.00986672	TPM2	9	35681992	35690121	-	3248	protein_coding	tropomyosin 2 [Source:HGNC Symbol;Acc:HGNC:12011]
ENSG00000225978	-1.51687	0.0010282	0.00994257	HAR1A	20	63102205	63104386	+	1882	lincRNA	highly accelerated region 1A [Source:HGNC Symbol;Acc:HGNC:33117]
ENSG00000268833	-5.12158	0.00102966	0.00994802	AC243967.2	19	41757898	41786893	-	567	antisense	novel transcript, antisense to CEACAM6
ENSG00000166920	-2.89788	0.00102967	0.00994802	C15orf48	15	45430529	45448761	+	1405	protein_coding	chromosome 15 open reading frame 48 [Source:HGNC Symbol;Acc:HGNC:29898]
ENSG00000105246	1.17177	0.001031	0.00995234	EBI3	19	4229498	4237531	+	1284	protein_coding	Epstein-Barr virus induced 3 [Source:HGNC Symbol;Acc:HGNC:3129]
ENSG00000156206	-2.61905	0.00103102	0.00995234	CFAP161	15	81007033	81149175	+	1979	protein_coding	cilia and flagella associated protein 161 [Source:HGNC Symbol;Acc:HGNC:26782]
ENSG00000207611	-4.42952	0.00103221	0.0099551	MIR149	2	240456001	240456089	+	89	miRNA	microRNA 149 [Source:HGNC Symbol;Acc:HGNC:31536]
ENSG00000006740	-1.38888	0.00103275	0.00995592	ARHGAP44	17	12789539	12991643	+	9281	protein_coding	Rho GTPase activating protein 44 [Source:HGNC Symbol;Acc:HGNC:29096]
ENSG00000234477	-4.27827	0.00103497	0.00997152	AC004231.1	17	40921430	40975926	+	815	antisense	novel transcript
ENSG00000100156	-2.12085	0.00103527	0.00997152	SLC16A8	22	38078134	38084093	-	2203	protein_coding	solute carrier family 16 member 8 [Source:HGNC Symbol;Acc:HGNC:16270]
ENSG00000108309	-1.13944	0.00103725	0.00997865	RUNDC3A	17	44308413	44318671	+	4905	protein_coding	RUN domain containing 3A [Source:HGNC Symbol;Acc:HGNC:16984]
ENSG00000250318	-1.43328	0.00103783	0.00997865	AC003072.1	22	30653877	30654814	-	612	unprocessed_pseudogene	ribosomal protein L13a (RPL13A) pseudogene
ENSG00000250090	-4.24797	0.00103847	0.00998049	AL390198.2	20	25835985	25836832	-	222	unprocessed_pseudogene	novel zinc finger pseudogene
ENSG00000213413	3.84923	0.00105236	0.010092	PVRIG	7	100218241	100221490	+	1984	protein_coding	PVR related immunoglobulin domain containing [Source:HGNC Symbol;Acc:HGNC:32190]
ENSG00000167880	-4.03543	0.00105568	0.0101194	EVPL	17	76004502	76027452	-	7510	protein_coding	envoplakin [Source:HGNC Symbol;Acc:HGNC:3503]
ENSG00000277449	1.01519	0.00105864	0.0101433	CEBPB-AS1	20	50184598	50191498	-	2648	antisense	CEBPB antisense RNA 1 [Source:HGNC Symbol;Acc:HGNC:51226]
ENSG00000268471	1.07277	0.00107141	0.0102345	MIR4453HG	4	152536264	152539263	+	3000	bidirectional_promoter_lncRNA	MIR4453 host gene [Source:HGNC Symbol;Acc:HGNC:25288]
ENSG00000272750	-1.2176	0.00107878	0.0102947	AL592148.3	1	222658867	222661512	-	2646	antisense	novel transcript, antisense to MIA3
ENSG00000085563	-2.43988	0.00107912	0.0102947	ABCB1	7	87503633	87713323	-	5806	protein_coding	ATP binding cassette subfamily B member 1 [Source:HGNC Symbol;Acc:HGNC:40]
ENSG00000218672	4.56189	0.00108968	0.0103506	AC008060.1	7	155382076	155396356	+	1551	lincRNA	novel transcript
ENSG00000167895	1.10982	0.00109594	0.0104006	TMC8	17	78130770	78142968	+	5459	protein_coding	transmembrane channel like 8 [Source:HGNC Symbol;Acc:HGNC:20474]
ENSG00000273492	-1.74253	0.00109674	0.0104006	AP000229.1	21	26170871	26217381	+	2044	lincRNA	novel transcript
ENSG00000103175	-2.69526	0.00109683	0.0104006	WFDC1	16	84294646	84329851	+	8785	protein_coding	WAP four-disulfide core domain 1 [Source:HGNC Symbol;Acc:HGNC:15466]
ENSG00000224389	-1.37709	0.00109731	0.0104006	C4B	6	32014795	32035418	+	7174	protein_coding	complement C4B (Chido blood group) [Source:HGNC Symbol;Acc:HGNC:1324]
ENSG00000184304	1.34783	0.00110035	0.0104159	PRKD1	14	29576479	30191898	-	5187	protein_coding	protein kinase D1 [Source:HGNC Symbol;Acc:HGNC:9407]
ENSG00000197471	1.37924	0.00110712	0.010462	SPN	16	29662979	29670876	+	7382	protein_coding	sialophorin [Source:HGNC Symbol;Acc:HGNC:11249]
ENSG00000164855	-3.44217	0.00111079	0.0104849	TMEM184A	7	1542235	1560821	-	7805	protein_coding	transmembrane protein 184A [Source:HGNC Symbol;Acc:HGNC:28797]
ENSG00000096996	1.20137	0.00111344	0.0104978	IL12RB1	19	18058995	18098944	-	4298	protein_coding	interleukin 12 receptor subunit beta 1 [Source:HGNC Symbol;Acc:HGNC:5971]
ENSG00000167850	1.15569	0.00111378	0.0104978	CD300C	17	74541108	74546143	-	1517	protein_coding	CD300c molecule [Source:HGNC Symbol;Acc:HGNC:19320]
ENSG00000162722	-2.29096	0.00111477	0.0105027	TRIM58	1	247857199	247878205	+	3225	protein_coding	tripartite motif containing 58 [Source:HGNC Symbol;Acc:HGNC:24150]
ENSG00000153823	1.6689	0.00111525	0.0105028	PID1	2	228850526	229271285	-	3364	protein_coding	phosphotyrosine interaction domain containing 1 [Source:HGNC Symbol;Acc:HGNC:26084]
ENSG00000160111	-1.67094	0.0011184	0.0105279	CPAMD8	19	16892947	17026815	-	10199	protein_coding	C3 and PZP like, alpha-2-macroglobulin domain containing 8 [Source:HGNC Symbol;Acc:HGNC:23228]
ENSG00000235151	1.89312	0.00112433	0.0105791	AC131097.4	2	241844380	241845036	+	571	lincRNA	novel transcript
ENSG00000155659	1.00138	0.00112976	0.0106167	VSIG4	X	66021738	66040125	-	2192	protein_coding	V-set and immunoglobulin domain containing 4 [Source:HGNC Symbol;Acc:HGNC:17032]
ENSG00000272411	-1.99846	0.00113476	0.0106545	AC116312.1	5	148970340	148970653	+	314	antisense	novel transcript, antisense to SH3TC2
ENSG00000266010	3.54343	0.00114605	0.0107514	GATA6-AS1	18	22164886	22169878	-	3173	antisense	GATA6 antisense RNA 1 (head to head) [Source:HGNC Symbol;Acc:HGNC:48840]
ENSG00000196090	-4.3151	0.00115276	0.0108051	PTPRT	20	42072752	43189970	-	12943	protein_coding	protein tyrosine phosphatase, receptor type T [Source:HGNC Symbol;Acc:HGNC:9682]
ENSG00000234807	-1.71728	0.00115662	0.010832	LINC01135	1	58785128	58901105	+	2539	lincRNA	long intergenic non-protein coding RNA 1135 [Source:HGNC Symbol;Acc:HGNC:49450]
ENSG00000000971	1.88075	0.00115979	0.0108571	CFH	1	196651878	196747504	+	8145	protein_coding	complement factor H [Source:HGNC Symbol;Acc:HGNC:4883]
ENSG00000163995	-1.77076	0.00117023	0.0109316	ABLIM2	4	7965310	8158832	-	6049	protein_coding	actin binding LIM protein family member 2 [Source:HGNC Symbol;Acc:HGNC:19195]
ENSG00000184669	-2.44208	0.00117238	0.0109424	OR7E14P	11	17013998	17053024	+	1809	transcribed_unprocessed_pseudogene	olfactory receptor family 7 subfamily E member 14 pseudogene [Source:HGNC Symbol;Acc:HGNC:8385]
ENSG00000254139	1.72803	0.00117868	0.0109884	AC104051.2	8	57746149	57750199	+	2461	lincRNA	uncharacterized LOC286178 [Source:NCBI gene;Acc:286178]
ENSG00000176136	6.49012	0.00117881	0.0109884	MC5R	18	13824149	13827323	+	1906	protein_coding	melanocortin 5 receptor [Source:HGNC Symbol;Acc:HGNC:6933]
ENSG00000090382	1.42294	0.00118268	0.0110151	LYZ	12	69348341	69354234	+	1764	protein_coding	lysozyme [Source:HGNC Symbol;Acc:HGNC:6740]
ENSG00000166482	1.6856	0.00118337	0.0110169	MFAP4	17	19383442	19387240	-	2152	protein_coding	microfibril associated protein 4 [Source:HGNC Symbol;Acc:HGNC:7035]
ENSG00000036448	-1.12973	0.00118816	0.0110568	MYOM2	8	2045040	2165552	+	7062	protein_coding	myomesin 2 [Source:HGNC Symbol;Acc:HGNC:7614]
ENSG00000165072	1.31254	0.00119444	0.0111058	MAMDC2	9	70043581	70226970	+	3854	protein_coding	MAM domain containing 2 [Source:HGNC Symbol;Acc:HGNC:23673]
ENSG00000169679	1.28588	0.00119794	0.0111337	BUB1	2	110637698	110678114	-	6032	protein_coding	BUB1 mitotic checkpoint serine/threonine kinase [Source:HGNC Symbol;Acc:HGNC:1148]
ENSG00000223726	-2.79962	0.00120177	0.0111646	AL020994.1	22	27307483	27318538	-	578	lincRNA	novel transcript
ENSG00000244300	1.68671	0.001206	0.0111992	GATA2-AS1	3	128489212	128502348	+	2283	antisense	GATA2 antisense RNA 1 [Source:HGNC Symbol;Acc:HGNC:51108]
ENSG00000119888	-4.06001	0.00120837	0.0112165	EPCAM	2	47345158	47387601	+	2519	protein_coding	epithelial cell adhesion molecule [Source:HGNC Symbol;Acc:HGNC:11529]
ENSG00000106211	-1.00818	0.00120984	0.0112254	HSPB1	7	76302544	76304295	+	1634	protein_coding	heat shock protein family B (small) member 1 [Source:HGNC Symbol;Acc:HGNC:5246]
ENSG00000272622	2.59995	0.00121211	0.0112417	AC010735.2	2	226800146	226811029	+	584	lincRNA	novel transcript
ENSG00000091972	-1.05187	0.00123065	0.0113944	CD200	3	112332347	112362812	+	2991	protein_coding	CD200 molecule [Source:HGNC Symbol;Acc:HGNC:7203]
ENSG00000171004	-1.68785	0.00123611	0.0114353	HS6ST2	X	132626016	132961395	-	5002	protein_coding	heparan sulfate 6-O-sulfotransferase 2 [Source:HGNC Symbol;Acc:HGNC:19133]
ENSG00000164330	1.21025	0.00124955	0.0115422	EBF1	5	158695916	159099761	-	6178	protein_coding	early B cell factor 1 [Source:HGNC Symbol;Acc:HGNC:3126]
ENSG00000154025	-5.29743	0.00124976	0.0115422	SLC5A10	17	18950345	19022595	+	6451	protein_coding	solute carrier family 5 member 10 [Source:HGNC Symbol;Acc:HGNC:23155]
ENSG00000177108	-3.16841	0.00125106	0.0115493	ZDHHC22	14	77131270	77142734	-	3862	protein_coding	zinc finger DHHC-type containing 22 [Source:HGNC Symbol;Acc:HGNC:20106]
ENSG00000249859	1.50245	0.00125519	0.0115826	PVT1	8	127794533	128101253	+	5493	lincRNA	Pvt1 oncogene [Source:HGNC Symbol;Acc:HGNC:9709]
ENSG00000111728	2.38303	0.0012617	0.0116183	ST8SIA1	12	22063773	22437041	-	14483	protein_coding	ST8 alpha-N-acetyl-neuraminide alpha-2,8-sialyltransferase 1 [Source:HGNC Symbol;Acc:HGNC:10869]
ENSG00000163624	-1.85857	0.00126643	0.011657	CDS1	4	84582979	84651338	+	4461	protein_coding	CDP-diacylglycerol synthase 1 [Source:HGNC Symbol;Acc:HGNC:1800]
ENSG00000132514	2.23108	0.00127382	0.0117103	CLEC10A	17	7074537	7080307	-	2469	protein_coding	C-type lectin domain containing 10A [Source:HGNC Symbol;Acc:HGNC:16916]
ENSG00000197565	2.0194	0.00128788	0.0118198	COL4A6	X	108155607	108439497	-	9282	protein_coding	collagen type IV alpha 6 chain [Source:HGNC Symbol;Acc:HGNC:2208]
ENSG00000080573	1.23261	0.00129215	0.0118491	COL5A3	19	9959561	10010471	-	6750	protein_coding	collagen type V alpha 3 chain [Source:HGNC Symbol;Acc:HGNC:14864]
ENSG00000007129	1.47221	0.00129991	0.0119118	CEACAM21	19	41549518	41586844	+	1964	protein_coding	carcinoembryonic antigen related cell adhesion molecule 21 [Source:HGNC Symbol;Acc:HGNC:28834]
ENSG00000259669	-5.57714	0.00130061	0.0119118	AC084759.2	15	53947624	53976908	-	1295	lincRNA	novel transcript
ENSG00000198821	1.27898	0.00130431	0.0119308	CD247	1	167430640	167518610	-	4034	protein_coding	CD247 molecule [Source:HGNC Symbol;Acc:HGNC:1677]
ENSG00000206140	-1.99092	0.00131178	0.011982	TMEM191C	22	21466423	21471269	+	4299	protein_coding	transmembrane protein 191C [Source:HGNC Symbol;Acc:HGNC:33601]
ENSG00000228789	-2.72553	0.00131247	0.011982	HCG22	6	31053450	31059890	+	2211	lincRNA	HLA complex group 22 (gene/pseudogene) [Source:HGNC Symbol;Acc:HGNC:27780]
ENSG00000182132	2.18827	0.00131318	0.011982	KCNIP1	5	170353487	170736632	+	3351	protein_coding	potassium voltage-gated channel interacting protein 1 [Source:HGNC Symbol;Acc:HGNC:15521]
ENSG00000166546	1.5573	0.00131384	0.0119831	BEAN1	16	66427297	66493529	+	7379	protein_coding	brain expressed associated with NEDD4 1 [Source:HGNC Symbol;Acc:HGNC:24160]
ENSG00000141854	-1.23832	0.0013282	0.012099	MISP3	19	14072536	14075062	+	2354	protein_coding	MISP family member 3 [Source:HGNC Symbol;Acc:HGNC:26963]
ENSG00000036672	-1.959	0.00133159	0.0121157	USP2	11	119355215	119381726	-	4538	protein_coding	ubiquitin specific peptidase 2 [Source:HGNC Symbol;Acc:HGNC:12618]
ENSG00000182585	-3.99196	0.00133889	0.0121662	EPGN	4	74308473	74315307	+	1814	protein_coding	epithelial mitogen [Source:HGNC Symbol;Acc:HGNC:17470]
ENSG00000137727	1.32892	0.00136254	0.0123504	ARHGAP20	11	110577042	110713189	-	7125	protein_coding	Rho GTPase activating protein 20 [Source:HGNC Symbol;Acc:HGNC:18357]
ENSG00000184226	-2.5162	0.00136414	0.0123598	PCDH9	13	66302834	67230445	-	30944	protein_coding	protocadherin 9 [Source:HGNC Symbol;Acc:HGNC:8661]
ENSG00000081148	-1.71711	0.00136834	0.0123877	IMPG2	3	101222546	101320560	-	8337	protein_coding	interphotoreceptor matrix proteoglycan 2 [Source:HGNC Symbol;Acc:HGNC:18362]
ENSG00000233073	3.18653	0.00136967	0.0123946	AC005009.2	7	86784226	86786670	-	924	antisense	novel transcript
ENSG00000246022	3.17419	0.00137272	0.0124171	ALDH1L1-AS2	3	126180065	126210169	+	2719	antisense	ALDH1L1 antisense RNA 2 [Source:HGNC Symbol;Acc:HGNC:42446]
ENSG00000204291	-1.56666	0.00137456	0.0124286	COL15A1	9	98943179	99070792	+	6653	protein_coding	collagen type XV alpha 1 chain [Source:HGNC Symbol;Acc:HGNC:2192]
ENSG00000099625	-2.09281	0.00137608	0.0124322	CBARP	19	1228287	1238027	-	4591	protein_coding	CACN subunit beta associated regulatory protein [Source:HGNC Symbol;Acc:HGNC:28617]
ENSG00000174130	1.22611	0.00138335	0.0124825	TLR6	4	38823715	38856817	-	6035	protein_coding	toll like receptor 6 [Source:HGNC Symbol;Acc:HGNC:16711]
ENSG00000204136	1.09493	0.00138879	0.0125162	GGTA1P	9	121444991	121500027	-	4501	transcribed_unitary_pseudogene	glycoprotein, alpha-galactosyltransferase 1 pseudogene [Source:HGNC Symbol;Acc:HGNC:4253]
ENSG00000099617	1.54744	0.00139185	0.0125362	EFNA2	19	1286154	1300237	+	949	protein_coding	ephrin A2 [Source:HGNC Symbol;Acc:HGNC:3222]
ENSG00000185015	1.4503	0.0013972	0.0125662	CA13	8	85220587	85284073	+	5528	protein_coding	carbonic anhydrase 13 [Source:HGNC Symbol;Acc:HGNC:14914]
ENSG00000277631	1.26614	0.00140161	0.0125733	PGM5P3-AS1	9	72674	88826	+	2003	lincRNA	PGM5P3 antisense RNA 1 [Source:HGNC Symbol;Acc:HGNC:51194]
ENSG00000224513	-4.46152	0.00140303	0.0125733	AC109309.1	11	3226061	3232838	+	435	antisense	novel transcript
ENSG00000198885	-1.29331	0.00140458	0.0125741	ITPRIPL1	2	96325331	96330517	+	4652	protein_coding	ITPRIP like 1 [Source:HGNC Symbol;Acc:HGNC:29371]
ENSG00000270964	1.45612	0.00141203	0.0126274	AC016355.1	15	67541072	67542604	-	1533	lincRNA	novel transcript
ENSG00000175773	3.25705	0.00142385	0.0127176	AP002986.1	11	130314993	130403657	+	2628	lincRNA	uncharacterized LOC646383 [Source:NCBI gene;Acc:646383]
ENSG00000143674	1.59284	0.00145483	0.0129521	MAP3K21	1	233327768	233385148	+	7916	protein_coding	mitogen-activated protein kinase kinase kinase 21 [Source:HGNC Symbol;Acc:HGNC:29798]
ENSG00000162753	2.86915	0.00145711	0.0129567	SLC9C2	1	173500464	173603094	-	5141	protein_coding	solute carrier family 9 member C2 (putative) [Source:HGNC Symbol;Acc:HGNC:28664]
ENSG00000226791	1.8538	0.00145984	0.0129705	AC109826.1	2	98761938	98772920	-	2101	lincRNA	uncharacterized LOC101927070 [Source:NCBI gene;Acc:101927070]
ENSG00000225331	3.42698	0.00146253	0.0129892	LINC01678	21	44158740	44160076	-	867	lincRNA	long intergenic non-protein coding RNA 1678 [Source:HGNC Symbol;Acc:HGNC:52466]
ENSG00000119630	-1.0427	0.00146649	0.0130191	PGF	14	74941834	74955784	-	5962	protein_coding	placental growth factor [Source:HGNC Symbol;Acc:HGNC:8893]
ENSG00000145936	1.17027	0.00146761	0.0130237	KCNMB1	5	170374671	170389677	-	6079	protein_coding	potassium calcium-activated channel subfamily M regulatory beta subunit 1 [Source:HGNC Symbol;Acc:HGNC:6285]
ENSG00000171819	-1.26969	0.0014715	0.0130531	ANGPTL7	1	11189341	11195981	+	2238	protein_coding	angiopoietin like 7 [Source:HGNC Symbol;Acc:HGNC:24078]
ENSG00000150051	2.40797	0.0014751	0.0130797	MKX	10	27672875	27746060	-	4106	protein_coding	mohawk homeobox [Source:HGNC Symbol;Acc:HGNC:23729]
ENSG00000143375	-2.51915	0.00147846	0.0131042	CGN	1	151510510	151538692	+	6616	protein_coding	cingulin [Source:HGNC Symbol;Acc:HGNC:17429]
ENSG00000183770	3.01271	0.00148151	0.013126	FOXL2	3	138944224	138947140	-	2917	protein_coding	forkhead box L2 [Source:HGNC Symbol;Acc:HGNC:1092]
ENSG00000279806	-5.63266	0.00149151	0.013188	AC018629.1	17	40473554	40475289	-	1736	TEC	TEC
ENSG00000144655	-1.89456	0.00149761	0.0132313	CSRNP1	3	39141855	39154562	-	3214	protein_coding	cysteine and serine rich nuclear protein 1 [Source:HGNC Symbol;Acc:HGNC:14300]
ENSG00000161905	3.12443	0.00150777	0.0133103	ALOX15	17	4630902	4642294	-	3404	protein_coding	arachidonate 15-lipoxygenase [Source:HGNC Symbol;Acc:HGNC:433]
ENSG00000260273	-1.84014	0.00150842	0.0133108	AL359711.2	6	109382795	109383666	+	872	antisense	novel transcript, antisense to CD164
ENSG00000104140	-4.38477	0.00151267	0.0133376	RHOV	15	40872214	40874289	-	1705	protein_coding	ras homolog family member V [Source:HGNC Symbol;Acc:HGNC:18313]
ENSG00000175857	1.14391	0.00152353	0.0134172	GAPT	5	58491435	58497090	+	3273	protein_coding	GRB2 binding adaptor protein, transmembrane [Source:HGNC Symbol;Acc:HGNC:26588]
ENSG00000172350	-2.13244	0.00153759	0.013514	ABCG4	11	119149012	119162653	+	6271	protein_coding	ATP binding cassette subfamily G member 4 [Source:HGNC Symbol;Acc:HGNC:13884]
ENSG00000150337	1.02504	0.00153848	0.0135164	FCGR1A	1	149782671	149792518	+	2998	protein_coding	Fc fragment of IgG receptor Ia [Source:HGNC Symbol;Acc:HGNC:3613]
ENSG00000283689	3.0108	0.00154399	0.0135593	AC018553.2	16	54285604	54289568	+	1064	antisense	novel transcript, antisense to IRX3
ENSG00000165959	-1.81977	0.00154606	0.0135722	CLMN	14	95181940	95319906	-	15701	protein_coding	calmin [Source:HGNC Symbol;Acc:HGNC:19972]
ENSG00000279738	-1.14573	0.00154755	0.0135787	AL022311.1	22	37876148	37895563	+	19416	sense_overlapping	novel transcript, sense overlapping to EIF3L
ENSG00000243056	-1.48544	0.0015499	0.0135895	EIF4EBP3	5	140547666	140549578	+	691	protein_coding	eukaryotic translation initiation factor 4E binding protein 3 [Source:HGNC Symbol;Acc:HGNC:3290]
ENSG00000154856	-2.10518	0.00155788	0.0136378	APCDD1	18	10454628	10489948	+	5943	protein_coding	APC down-regulated 1 [Source:HGNC Symbol;Acc:HGNC:15718]
ENSG00000005379	-1.18622	0.00155889	0.0136412	TSPOAP1	17	58301228	58328760	-	11354	protein_coding	TSPO associated protein 1 [Source:HGNC Symbol;Acc:HGNC:16831]
ENSG00000163874	-1.02733	0.00156073	0.0136511	ZC3H12A	1	37474552	37484379	+	3121	protein_coding	zinc finger CCCH-type containing 12A [Source:HGNC Symbol;Acc:HGNC:26259]
ENSG00000152939	-1.57021	0.00156126	0.0136511	MARVELD2	5	69415065	69444330	+	5366	protein_coding	MARVEL domain containing 2 [Source:HGNC Symbol;Acc:HGNC:26401]
ENSG00000261064	1.2105	0.00157526	0.0137546	LINC02256	15	32536047	32587613	+	909	lincRNA	long intergenic non-protein coding RNA 2256 [Source:HGNC Symbol;Acc:HGNC:53157]
ENSG00000282034	-1.72236	0.00157603	0.0137546	AC106886.5	16	30704067	30745169	+	11692	protein_coding	novel transcript
ENSG00000115718	-2.09359	0.00157674	0.0137546	PROC	2	127418427	127429246	+	2495	protein_coding	protein C, inactivator of coagulation factors Va and VIIIa [Source:HGNC Symbol;Acc:HGNC:9451]
ENSG00000214870	1.88449	0.00157747	0.0137546	AC004540.1	7	26398593	26494256	+	1702	lincRNA	novel transcript
ENSG00000166428	1.47924	0.00157822	0.0137557	PLD4	14	104924713	104937790	+	6977	protein_coding	phospholipase D family member 4 [Source:HGNC Symbol;Acc:HGNC:23792]
ENSG00000128596	-1.31626	0.00158001	0.0137658	CCDC136	7	128790757	128822132	+	6188	protein_coding	coiled-coil domain containing 136 [Source:HGNC Symbol;Acc:HGNC:22225]
ENSG00000137261	-2.25435	0.00158475	0.0137984	KIAA0319	6	24544104	24646155	-	7172	protein_coding	KIAA0319 [Source:HGNC Symbol;Acc:HGNC:21580]
ENSG00000100565	3.11543	0.00158501	0.0137984	LRRC74A	14	76826372	76870302	+	2305	protein_coding	leucine rich repeat containing 74A [Source:HGNC Symbol;Acc:HGNC:23346]
ENSG00000255571	-2.33058	0.00159569	0.0138749	MIR9-3HG	15	89361579	89398487	+	7265	lincRNA	MIR9-3 host gene [Source:HGNC Symbol;Acc:HGNC:27388]
ENSG00000136367	1.01097	0.00160045	0.0139108	ZFHX2	14	23520855	23556192	-	10128	protein_coding	zinc finger homeobox 2 [Source:HGNC Symbol;Acc:HGNC:20152]
ENSG00000167286	2.47031	0.00162584	0.0141037	CD3D	11	118338954	118342744	-	929	protein_coding	CD3d molecule [Source:HGNC Symbol;Acc:HGNC:1673]
ENSG00000225885	-3.94381	0.00162771	0.0141107	AC023590.1	8	118282139	118400605	+	2968	antisense	uncharacterized LOC105375724 [Source:NCBI gene;Acc:105375724]
ENSG00000165511	1.01579	0.00162794	0.0141107	C10orf25	10	44997698	45000888	-	3078	antisense	chromosome 10 open reading frame 25 [Source:HGNC Symbol;Acc:HGNC:23509]
ENSG00000078549	2.63584	0.00163187	0.0141392	ADCYAP1R1	7	31052461	31111479	+	6832	protein_coding	ADCYAP receptor type I [Source:HGNC Symbol;Acc:HGNC:242]
ENSG00000227082	1.59736	0.00166564	0.0143978	AC244021.1	1	121396754	121463429	+	4658	lincRNA	novel transcript
ENSG00000253730	-3.72387	0.00167273	0.0144477	AC015909.2	17	50158333	50161276	-	547	antisense	novel transcript
ENSG00000177875	-1.98444	0.00168086	0.0144952	CCDC184	12	48183584	48185926	+	2343	protein_coding	coiled-coil domain containing 184 [Source:HGNC Symbol;Acc:HGNC:33749]
ENSG00000186493	2.59486	0.0016827	0.0145054	C5orf38	5	2752131	2755397	+	1925	protein_coding	chromosome 5 open reading frame 38 [Source:HGNC Symbol;Acc:HGNC:24226]
ENSG00000261652	-1.05944	0.00170378	0.0146751	C15orf65	15	55408548	55418764	+	843	protein_coding	chromosome 15 open reading frame 65 [Source:HGNC Symbol;Acc:HGNC:44654]
ENSG00000077092	1.17702	0.00170475	0.0146751	RARB	3	25174332	25597932	+	3697	protein_coding	retinoic acid receptor beta [Source:HGNC Symbol;Acc:HGNC:9865]
ENSG00000115008	1.87171	0.00170689	0.0146851	IL1A	2	112773915	112784590	-	2124	protein_coding	interleukin 1 alpha [Source:HGNC Symbol;Acc:HGNC:5991]
ENSG00000215458	1.69938	0.00170807	0.0146896	AATBC	21	43805758	43812567	-	4874	antisense	apoptosis associated transcript in bladder cancer [Source:HGNC Symbol;Acc:HGNC:51526]
ENSG00000141316	-3.8622	0.00170922	0.0146897	SPACA3	17	32970376	32997877	+	1230	protein_coding	sperm acrosome associated 3 [Source:HGNC Symbol;Acc:HGNC:16260]
ENSG00000078295	1.42004	0.00170942	0.0146897	ADCY2	5	7396208	7830081	+	17538	protein_coding	adenylate cyclase 2 [Source:HGNC Symbol;Acc:HGNC:233]
ENSG00000162174	-1.17395	0.00171298	0.0147098	ASRGL1	11	62337448	62393412	+	4586	protein_coding	asparaginase like 1 [Source:HGNC Symbol;Acc:HGNC:16448]
ENSG00000275882	-1.98955	0.0017131	0.0147098	IKBKGP1	X	154639978	154648275	-	1073	unprocessed_pseudogene	inhibitor of nuclear factor kappa B kinase subunit gamma pseudogene 1 [Source:HGNC Symbol;Acc:HGNC:24455]
ENSG00000169946	-1.67852	0.00171608	0.0147217	ZFPM2	8	104590733	105804532	+	7775	protein_coding	zinc finger protein, FOG family member 2 [Source:HGNC Symbol;Acc:HGNC:16700]
ENSG00000174640	-1.38492	0.00171649	0.0147217	SLCO2A1	3	133928145	134052184	-	9834	protein_coding	solute carrier organic anion transporter family member 2A1 [Source:HGNC Symbol;Acc:HGNC:10955]
ENSG00000169314	-4.64985	0.00171823	0.0147301	C22orf15	22	23763021	23765861	+	2086	protein_coding	chromosome 22 open reading frame 15 [Source:HGNC Symbol;Acc:HGNC:15558]
ENSG00000105374	1.45699	0.00171882	0.0147301	NKG7	19	51371606	51372715	-	935	protein_coding	natural killer cell granule protein 7 [Source:HGNC Symbol;Acc:HGNC:7830]
ENSG00000213468	3.11849	0.00172771	0.014789	FIRRE	X	131688779	131830643	-	9262	processed_transcript	firre intergenic repeating RNA element [Source:HGNC Symbol;Acc:HGNC:49627]
ENSG00000144229	-2.84729	0.00173274	0.0148264	THSD7B	2	136765545	137677717	+	6761	protein_coding	thrombospondin type 1 domain containing 7B [Source:HGNC Symbol;Acc:HGNC:29348]
ENSG00000231424	2.20029	0.00174022	0.0148787	AL445673.1	1	171247580	171251794	-	416	antisense	novel transcript, antisense to FMO1
ENSG00000276107	4.61868	0.00174244	0.014892	AC037198.1	15	39586561	39587293	+	733	sense_intronic	novel transcript, sense intronic to THBS1
ENSG00000139330	-3.0666	0.00174825	0.0149301	KERA	12	91050491	91057983	-	2162	protein_coding	keratocan [Source:HGNC Symbol;Acc:HGNC:6309]
ENSG00000239887	1.90285	0.0017539	0.0149725	C1orf226	1	162366908	162386818	+	4495	protein_coding	chromosome 1 open reading frame 226 [Source:HGNC Symbol;Acc:HGNC:34351]
ENSG00000205913	2.41202	0.00175495	0.0149756	SRRM2-AS1	16	2737076	2752600	-	5858	antisense	SRRM2 antisense RNA 1 [Source:HGNC Symbol;Acc:HGNC:44162]
ENSG00000183186	-1.62232	0.00175942	0.0149905	C2CD4C	19	405438	409170	-	3129	protein_coding	C2 calcium dependent domain containing 4C [Source:HGNC Symbol;Acc:HGNC:29417]
ENSG00000185681	-2.12652	0.00177041	0.0150593	MORN5	9	122159908	122200088	+	868	protein_coding	MORN repeat containing 5 [Source:HGNC Symbol;Acc:HGNC:17841]
ENSG00000239268	-6.5358	0.0017707	0.0150593	AC092691.1	3	117672154	117997592	-	554	lincRNA	novel transcript
ENSG00000266145	2.70864	0.00178225	0.0151381	RHOT1P1	18	14222008	14222331	+	324	processed_pseudogene	ras homolog family member T1 pseudogene 1 [Source:HGNC Symbol;Acc:HGNC:23777]
ENSG00000124343	4.38789	0.00178381	0.0151455	XG	X	2752048	2816500	+	3349	protein_coding	Xg glycoprotein (Xg blood group) [Source:HGNC Symbol;Acc:HGNC:12806]
ENSG00000179921	1.61628	0.00179117	0.0152021	GPBAR1	2	218259496	218263859	+	2692	protein_coding	G protein-coupled bile acid receptor 1 [Source:HGNC Symbol;Acc:HGNC:19680]
ENSG00000140323	-1.21435	0.00179349	0.0152159	DISP2	15	40358235	40378639	+	12754	protein_coding	dispatched RND transporter family member 2 [Source:HGNC Symbol;Acc:HGNC:19712]
ENSG00000154040	-1.38081	0.00179901	0.015251	CABYR	18	24138956	24161603	+	3518	protein_coding	calcium binding tyrosine phosphorylation regulated [Source:HGNC Symbol;Acc:HGNC:15569]
ENSG00000132958	4.33677	0.0018037	0.0152839	TPTE2	13	19422877	19536762	-	2287	protein_coding	transmembrane phosphoinositide 3-phosphatase and tensin homolog 2 [Source:HGNC Symbol;Acc:HGNC:17299]
ENSG00000140795	1.77185	0.00180572	0.0152902	MYLK3	16	46703369	46790407	-	9522	protein_coding	myosin light chain kinase 3 [Source:HGNC Symbol;Acc:HGNC:29826]
ENSG00000245812	1.46299	0.00181462	0.0153538	LINC02202	5	159100483	159117478	+	3214	lincRNA	long intergenic non-protein coding RNA 2202 [Source:HGNC Symbol;Acc:HGNC:53068]
ENSG00000187045	-2.93426	0.00181549	0.015354	TMPRSS6	22	37065436	37109713	-	4232	protein_coding	transmembrane serine protease 6 [Source:HGNC Symbol;Acc:HGNC:16517]
ENSG00000204052	-1.35033	0.00181605	0.015354	LRRC73	6	43506969	43510686	-	2121	protein_coding	leucine rich repeat containing 73 [Source:HGNC Symbol;Acc:HGNC:21375]
ENSG00000163873	-3.53153	0.00182063	0.0153826	GRIK3	1	36795527	37034129	-	10111	protein_coding	glutamate ionotropic receptor kainate type subunit 3 [Source:HGNC Symbol;Acc:HGNC:4581]
ENSG00000150630	1.54473	0.00182148	0.0153826	VEGFC	4	176683538	176792727	-	2420	protein_coding	vascular endothelial growth factor C [Source:HGNC Symbol;Acc:HGNC:12682]
ENSG00000272430	1.28074	0.00183294	0.0154435	AL356056.3	10	46632387	46635472	+	551	lincRNA	novel transcript
ENSG00000249592	1.12569	0.00183677	0.0154698	AC139887.2	4	762387	781849	-	1575	antisense	uncharacterized LOC100129917 [Source:NCBI gene;Acc:100129917]
ENSG00000156011	1.45756	0.00183829	0.0154734	PSD3	8	18527301	19084730	-	15213	protein_coding	pleckstrin and Sec7 domain containing 3 [Source:HGNC Symbol;Acc:HGNC:19093]
ENSG00000164619	1.77326	0.0018421	0.0154955	BMPER	7	33904308	34156356	+	7919	protein_coding	BMP binding endothelial regulator [Source:HGNC Symbol;Acc:HGNC:24154]
ENSG00000104783	2.05946	0.00184303	0.0154955	KCNN4	19	43766533	43781261	-	3408	protein_coding	potassium calcium-activated channel subfamily N member 4 [Source:HGNC Symbol;Acc:HGNC:6293]
ENSG00000142552	1.8852	0.00185204	0.0155627	RCN3	19	49527618	49546962	+	2093	protein_coding	reticulocalbin 3 [Source:HGNC Symbol;Acc:HGNC:21145]
ENSG00000133069	1.03874	0.00185776	0.0156048	TMCC2	1	205228176	205285632	+	5592	protein_coding	transmembrane and coiled-coil domain family 2 [Source:HGNC Symbol;Acc:HGNC:24239]
ENSG00000145287	-2.32305	0.00186652	0.0156604	PLAC8	4	83090048	83137075	-	3853	protein_coding	placenta specific 8 [Source:HGNC Symbol;Acc:HGNC:19254]
ENSG00000237238	-4.31492	0.00186886	0.0156726	BMS1P10	9	63299453	63385117	-	1596	transcribed_unprocessed_pseudogene	BMS1, ribosome biogenesis factor pseudogene 10 [Source:HGNC Symbol;Acc:HGNC:49154]
ENSG00000091622	-1.73291	0.00187829	0.0157232	PITPNM3	17	6451264	6556494	-	10609	protein_coding	PITPNM family member 3 [Source:HGNC Symbol;Acc:HGNC:21043]
ENSG00000250889	2.10772	0.00188021	0.0157273	LINC01336	5	75047719	75052843	-	793	lincRNA	long intergenic non-protein coding RNA 1336 [Source:HGNC Symbol;Acc:HGNC:50543]
ENSG00000280355	1.12922	0.00189031	0.0158058	AL132656.4	10	79681973	79684094	-	2122	TEC	novel transcript
ENSG00000267191	2.32049	0.00189604	0.0158343	AC006213.3	19	43902001	43926545	+	517	antisense	novel transcript, antisense to ZNF45
ENSG00000231113	1.03717	0.00189866	0.0158343	AL035587.1	6	42940364	42948360	+	1490	antisense	novel transcript
ENSG00000078098	2.28026	0.00190311	0.015849	FAP	2	162170684	162245151	-	7003	protein_coding	fibroblast activation protein alpha [Source:HGNC Symbol;Acc:HGNC:3590]
ENSG00000099840	-1.3024	0.0019089	0.0158827	IZUMO4	19	2096429	2099593	+	2770	protein_coding	IZUMO family member 4 [Source:HGNC Symbol;Acc:HGNC:26950]
ENSG00000251050	-2.52142	0.00191132	0.0158968	AC112184.1	5	80019609	80019920	+	312	processed_pseudogene	ring-box 1 (RBX1) pseudogene
ENSG00000176659	1.61588	0.00191564	0.0159207	C20orf197	20	60055925	60072953	+	3320	lincRNA	chromosome 20 open reading frame 197 [Source:HGNC Symbol;Acc:HGNC:26601]
ENSG00000130600	-2.99776	0.00192399	0.0159721	H19	11	1995176	2001470	-	2897	processed_transcript	H19, imprinted maternally expressed transcript [Source:HGNC Symbol;Acc:HGNC:4713]
ENSG00000256925	-5.02405	0.0019385	0.0160391	ADGRA1-AS1	10	133083073	133088491	-	5419	antisense	adhesion G protein-coupled receptor A1 antisense RNA 1 [Source:HGNC Symbol;Acc:HGNC:49543]
ENSG00000179314	-1.40502	0.00193932	0.0160391	WSCD1	17	6057807	6124427	+	7136	protein_coding	WSC domain containing 1 [Source:HGNC Symbol;Acc:HGNC:29060]
ENSG00000115138	-2.05119	0.00194276	0.0160612	POMC	2	25160853	25168903	-	1538	protein_coding	proopiomelanocortin [Source:HGNC Symbol;Acc:HGNC:9201]
ENSG00000154645	-3.52413	0.00194462	0.0160705	CHODL	21	17901263	18267373	+	3093	protein_coding	chondrolectin [Source:HGNC Symbol;Acc:HGNC:17807]
ENSG00000204482	1.08446	0.00194638	0.016079	LST1	6	31586124	31588909	+	2281	protein_coding	leukocyte specific transcript 1 [Source:HGNC Symbol;Acc:HGNC:14189]
ENSG00000230772	2.17034	0.00194736	0.0160811	VN1R108P	20	25734264	25735093	+	830	unprocessed_pseudogene	vomeronasal 1 receptor 108 pseudogene [Source:HGNC Symbol;Acc:HGNC:37432]
ENSG00000259459	3.35566	0.00195066	0.0160933	LINC02568	15	63390136	63438320	+	2230	lincRNA	long intergenic non-protein coding RNA 2568 [Source:HGNC Symbol;Acc:HGNC:51430]
ENSG00000152977	1.36578	0.00195103	0.0160933	ZIC1	3	147393422	147510293	+	6806	protein_coding	Zic family member 1 [Source:HGNC Symbol;Acc:HGNC:12872]
ENSG00000144227	3.6854	0.00196113	0.0161584	NXPH2	2	138670772	138780348	-	1052	protein_coding	neurexophilin 2 [Source:HGNC Symbol;Acc:HGNC:8076]
ENSG00000119508	-2.05635	0.00196678	0.0161928	NR4A3	9	99821855	99866891	+	6314	protein_coding	nuclear receptor subfamily 4 group A member 3 [Source:HGNC Symbol;Acc:HGNC:7982]
ENSG00000066735	1.3255	0.00197195	0.0162233	KIF26A	14	104138723	104180894	+	6756	protein_coding	kinesin family member 26A [Source:HGNC Symbol;Acc:HGNC:20226]
ENSG00000142973	-1.80322	0.00198953	0.0163542	CYP4B1	1	46757838	46819413	+	3466	protein_coding	cytochrome P450 family 4 subfamily B member 1 [Source:HGNC Symbol;Acc:HGNC:2644]
ENSG00000283709	-3.94073	0.00199009	0.0163542	FAM238C	10	26931206	26944418	-	5545	transcribed_unprocessed_pseudogene	family with sequence similarity 238 member C [Source:HGNC Symbol;Acc:HGNC:24672]
ENSG00000189182	-4.08715	0.00200894	0.0164906	KRT77	12	52689626	52703463	-	3952	protein_coding	keratin 77 [Source:HGNC Symbol;Acc:HGNC:20411]
ENSG00000142089	-1.18556	0.00201775	0.0165567	IFITM3	11	319669	327537	-	1348	protein_coding	interferon induced transmembrane protein 3 [Source:HGNC Symbol;Acc:HGNC:5414]
ENSG00000203685	2.13464	0.00204369	0.0167196	STUM	1	226548800	226609214	+	7791	protein_coding	stum, mechanosensory transduction mediator homolog [Source:HGNC Symbol;Acc:HGNC:30491]
ENSG00000128510	2.2768	0.00204936	0.0167598	CPA4	7	130293134	130324180	+	3958	protein_coding	carboxypeptidase A4 [Source:HGNC Symbol;Acc:HGNC:15740]
ENSG00000156006	2.57427	0.00205733	0.0168125	NAT2	8	18391245	18401218	+	1322	protein_coding	N-acetyltransferase 2 [Source:HGNC Symbol;Acc:HGNC:7646]
ENSG00000144644	-3.58942	0.00205997	0.0168278	GADL1	3	30726200	30894765	-	7330	protein_coding	glutamate decarboxylase like 1 [Source:HGNC Symbol;Acc:HGNC:27949]
ENSG00000100218	-2.57084	0.00206142	0.0168334	RSPH14	22	23059415	23145021	-	2436	protein_coding	radial spoke head 14 homolog [Source:HGNC Symbol;Acc:HGNC:13437]
ENSG00000285336	-2.0887	0.0020635	0.0168442	AC108734.4	3	180707589	180871005	-	3101	lincRNA	uncharacterized LOC101928882 [Source:NCBI gene;Acc:101928882]
ENSG00000168539	-2.71428	0.00207872	0.0169307	CHRM1	11	62908679	62921807	-	3250	protein_coding	cholinergic receptor muscarinic 1 [Source:HGNC Symbol;Acc:HGNC:1950]
ENSG00000144290	-4.06228	0.00208571	0.016975	SLC4A10	2	161424332	161985282	+	7550	protein_coding	solute carrier family 4 member 10 [Source:HGNC Symbol;Acc:HGNC:13811]
ENSG00000162745	1.17833	0.00209919	0.0170658	OLFML2B	1	161983192	162023854	-	3415	protein_coding	olfactomedin like 2B [Source:HGNC Symbol;Acc:HGNC:24558]
ENSG00000128815	1.29088	0.0021205	0.0171946	WDFY4	10	48684876	48982956	+	13678	protein_coding	WDFY family member 4 [Source:HGNC Symbol;Acc:HGNC:29323]
ENSG00000087510	-4.07316	0.00212416	0.0172179	TFAP2C	20	56629302	56639283	+	3005	protein_coding	transcription factor AP-2 gamma [Source:HGNC Symbol;Acc:HGNC:11744]
ENSG00000143320	-1.18543	0.00212585	0.0172253	CRABP2	1	156699606	156705816	-	1100	protein_coding	cellular retinoic acid binding protein 2 [Source:HGNC Symbol;Acc:HGNC:2339]
ENSG00000213876	2.42084	0.00214205	0.0173183	RPL7AP64	17	7140930	7141592	+	663	processed_pseudogene	ribosomal protein L7a pseudogene 64 [Source:HGNC Symbol;Acc:HGNC:35821]
ENSG00000006606	1.63585	0.00214289	0.0173187	CCL26	7	75769533	75789896	-	706	protein_coding	C-C motif chemokine ligand 26 [Source:HGNC Symbol;Acc:HGNC:10625]
ENSG00000173077	-2.77946	0.00214845	0.0173318	2022-12-01	9	114850968	115402644	+	6650	protein_coding	deleted in esophageal cancer 1 [Source:HGNC Symbol;Acc:HGNC:23658]
ENSG00000134317	-1.7285	0.00215139	0.0173492	GRHL1	2	9951693	10002277	+	7952	protein_coding	grainyhead like transcription factor 1 [Source:HGNC Symbol;Acc:HGNC:17923]
ENSG00000150551	2.82331	0.00216253	0.0174262	LYPD1	2	132644853	132671579	-	2412	protein_coding	LY6/PLAUR domain containing 1 [Source:HGNC Symbol;Acc:HGNC:28431]
ENSG00000125869	4.41292	0.00216463	0.0174359	LAMP5	20	9514358	9530524	+	2042	protein_coding	lysosomal associated membrane protein family member 5 [Source:HGNC Symbol;Acc:HGNC:16097]
ENSG00000185518	2.6288	0.00217744	0.0175014	SV2B	15	91099950	91301309	+	12454	protein_coding	synaptic vesicle glycoprotein 2B [Source:HGNC Symbol;Acc:HGNC:16874]
ENSG00000237879	2.87617	0.00218424	0.0175369	LINC00398	13	30803206	30810645	+	906	lincRNA	long intergenic non-protein coding RNA 398 [Source:HGNC Symbol;Acc:HGNC:42727]
ENSG00000189014	1.95286	0.00219477	0.0176086	SHLD2P3	10	47689707	47730436	+	2712	unprocessed_pseudogene	shieldin complex subunit 2 pseudogene 3 [Source:HGNC Symbol;Acc:HGNC:34038]
ENSG00000163435	-2.42016	0.00219958	0.0176407	ELF3	1	202007945	202017188	+	7191	protein_coding	E74 like ETS transcription factor 3 [Source:HGNC Symbol;Acc:HGNC:3318]
ENSG00000269964	-2.08692	0.00220207	0.0176481	MEI4	6	77650274	77927028	+	5290	protein_coding	meiotic double-stranded break formation protein 4 [Source:HGNC Symbol;Acc:HGNC:43638]
ENSG00000104320	1.27267	0.00221166	0.0176811	NBN	8	89933336	90003228	-	6156	protein_coding	nibrin [Source:HGNC Symbol;Acc:HGNC:7652]
ENSG00000214491	-1.69765	0.00221184	0.0176811	SEC14L6	22	30522799	30546682	-	3392	protein_coding	SEC14 like lipid binding 6 [Source:HGNC Symbol;Acc:HGNC:40047]
ENSG00000171121	1.1759	0.00221418	0.0176869	KCNMB3	3	179236691	179267002	-	8979	protein_coding	potassium calcium-activated channel subfamily M regulatory beta subunit 3 [Source:HGNC Symbol;Acc:HGNC:6287]
ENSG00000233554	-1.02316	0.00221904	0.0177193	B4GALT1-AS1	9	33166975	33179983	+	843	antisense	B4GALT1 antisense RNA 1 [Source:HGNC Symbol;Acc:HGNC:49910]
ENSG00000196460	-2.07944	0.00223542	0.0178167	RFX8	2	101397361	101474703	-	2854	protein_coding	RFX family member 8, lacking RFX DNA binding domain [Source:HGNC Symbol;Acc:HGNC:37253]
ENSG00000259803	5.08338	0.00224291	0.0178581	SLC22A31	16	89195761	89201664	-	2610	protein_coding	solute carrier family 22 member 31 [Source:HGNC Symbol;Acc:HGNC:27091]
ENSG00000146192	1.12437	0.00225009	0.0179012	FGD2	6	37005646	37029070	+	10167	protein_coding	FYVE, RhoGEF and PH domain containing 2 [Source:HGNC Symbol;Acc:HGNC:3664]
ENSG00000242072	4.89221	0.00225104	0.0179012	AC092590.1	7	115647461	115676329	-	737	lincRNA	novel transcript
ENSG00000173705	1.70346	0.00225158	0.0179012	SUSD5	3	33150042	33219215	-	5008	protein_coding	sushi domain containing 5 [Source:HGNC Symbol;Acc:HGNC:29061]
ENSG00000235663	-2.68029	0.00225372	0.0179117	SAPCD1-AS1	6	31764310	31765588	-	461	antisense	SAPCD1 antisense RNA 1 [Source:HGNC Symbol;Acc:HGNC:39824]
ENSG00000263503	-1.52602	0.00225557	0.0179134	MAPK8IP1P2	17	45600869	45602340	-	1472	processed_pseudogene	mitogen-activated protein kinase 8 interacting protein 1 pseudogene 2 [Source:HGNC Symbol;Acc:HGNC:52402]
ENSG00000262179	2.14778	0.00225797	0.0179261	MYMX	6	44216939	44218236	+	843	protein_coding	myomixer, myoblast fusion factor [Source:HGNC Symbol;Acc:HGNC:52391]
ENSG00000205488	-2.26911	0.00226043	0.0179391	CALML3-AS1	10	5514244	5526246	-	4757	antisense	CALML3 antisense RNA 1 [Source:HGNC Symbol;Acc:HGNC:44682]
ENSG00000062282	-1.31219	0.0022694	0.0179908	DGAT2	11	75759512	75801535	+	7905	protein_coding	diacylglycerol O-acyltransferase 2 [Source:HGNC Symbol;Acc:HGNC:16940]
ENSG00000203872	1.89848	0.0022704	0.0179922	C6orf163	6	87344849	87365463	+	2884	protein_coding	chromosome 6 open reading frame 163 [Source:HGNC Symbol;Acc:HGNC:21403]
ENSG00000272784	1.9938	0.00228131	0.0180527	AC019193.2	4	183094423	183095056	-	634	lincRNA	novel transcript
ENSG00000159166	-4.49406	0.00228499	0.0180623	LAD1	1	201373244	201399915	-	3482	protein_coding	ladinin 1 [Source:HGNC Symbol;Acc:HGNC:6472]
ENSG00000183615	-1.28455	0.00228635	0.0180623	FAM167B	1	32247233	32248856	+	936	protein_coding	family with sequence similarity 167 member B [Source:HGNC Symbol;Acc:HGNC:28133]
ENSG00000142606	-1.69887	0.00229363	0.0180981	MMEL1	1	2590639	2632990	-	3844	protein_coding	membrane metalloendopeptidase like 1 [Source:HGNC Symbol;Acc:HGNC:14668]
ENSG00000259495	1.29875	0.00229478	0.0181007	AC016705.2	15	80344853	80403575	-	7251	lincRNA	novel transcript
ENSG00000228314	3.04754	0.00229584	0.0181026	CYP4F29P	21	13843133	13848364	-	1717	transcribed_unprocessed_pseudogene	cytochrome P450 family 4 subfamily F member 29, pseudogene [Source:HGNC Symbol;Acc:HGNC:2647]
ENSG00000275479	-2.1241	0.00231287	0.0182105	AC087741.2	17	80149627	80149798	+	172	lincRNA	novel transcript
ENSG00000174808	-2.90877	0.00231366	0.0182105	BTC	4	74744759	74794686	-	2816	protein_coding	betacellulin [Source:HGNC Symbol;Acc:HGNC:1121]
ENSG00000185736	2.69175	0.00231534	0.0182106	ADARB2	10	1177318	1737476	-	10513	protein_coding	adenosine deaminase, RNA specific B2 (inactive) [Source:HGNC Symbol;Acc:HGNC:227]
ENSG00000140835	-1.32628	0.0023173	0.0182196	CHST4	16	71525233	71538746	+	2669	protein_coding	carbohydrate sulfotransferase 4 [Source:HGNC Symbol;Acc:HGNC:1972]
ENSG00000104313	1.40481	0.00232377	0.0182573	EYA1	8	71197433	71592025	-	9418	protein_coding	EYA transcriptional coactivator and phosphatase 1 [Source:HGNC Symbol;Acc:HGNC:3519]
ENSG00000109684	2.88426	0.00232672	0.018274	CLNK	4	10486395	10684865	-	6206	protein_coding	cytokine dependent hematopoietic cell linker [Source:HGNC Symbol;Acc:HGNC:17438]
ENSG00000205959	1.42841	0.00233879	0.0183491	AC105345.1	4	8482270	8512610	+	3374	lincRNA	novel transcript
ENSG00000127990	1.88085	0.00234813	0.0184093	SGCE	7	94524204	94656572	-	20884	protein_coding	sarcoglycan epsilon [Source:HGNC Symbol;Acc:HGNC:10808]
ENSG00000169933	4.1477	0.00235291	0.0184357	FRMPD4	X	12138466	12724523	+	8478	protein_coding	FERM and PDZ domain containing 4 [Source:HGNC Symbol;Acc:HGNC:29007]
ENSG00000189295	2.68817	0.00235317	0.0184357	ANKRD62P1-PARP4P3	22	16654066	16675540	-	1181	processed_transcript	ANKRD62P1-PARP4P3 readthrough, transcribed pseudogene [Source:HGNC Symbol;Acc:HGNC:42393]
ENSG00000072195	1.80649	0.00235706	0.0184592	SPEG	2	219434846	219498287	+	17910	protein_coding	SPEG complex locus [Source:HGNC Symbol;Acc:HGNC:16901]
ENSG00000060558	1.0668	0.00235892	0.0184592	GNA15	19	3136193	3163769	+	2613	protein_coding	G protein subunit alpha 15 [Source:HGNC Symbol;Acc:HGNC:4383]
ENSG00000213742	1.10775	0.00235916	0.0184592	ZNF337-AS1	20	25624045	25678074	+	5308	antisense	ZNF337 antisense RNA 1 [Source:HGNC Symbol;Acc:HGNC:40759]
ENSG00000250673	-4.19863	0.00235953	0.0184592	REELD1	4	146214515	146230878	+	2260	protein_coding	reeler domain containing 1 [Source:HGNC Symbol;Acc:HGNC:53638]
ENSG00000160593	1.24519	0.0023639	0.0184868	JAML	11	118193740	118225094	-	8587	protein_coding	junction adhesion molecule like [Source:HGNC Symbol;Acc:HGNC:19084]
ENSG00000182902	-1.7239	0.00237011	0.0185256	SLC25A18	22	17563439	17590994	+	4741	protein_coding	solute carrier family 25 member 18 [Source:HGNC Symbol;Acc:HGNC:10988]
ENSG00000095596	4.33588	0.0023739	0.0185452	CYP26A1	10	93073475	93077890	+	2972	protein_coding	cytochrome P450 family 26 subfamily A member 1 [Source:HGNC Symbol;Acc:HGNC:2603]
ENSG00000117400	-2.14624	0.00237814	0.0185718	MPL	1	43337849	43352772	+	2212	protein_coding	MPL proto-oncogene, thrombopoietin receptor [Source:HGNC Symbol;Acc:HGNC:7217]
ENSG00000106624	1.30422	0.00238617	0.0186212	AEBP1	7	44104361	44114562	+	4955	protein_coding	AE binding protein 1 [Source:HGNC Symbol;Acc:HGNC:303]
ENSG00000256596	1.97729	0.00238883	0.0186288	AC026358.1	12	124206228	124209018	+	2256	lincRNA	novel transcript
ENSG00000073605	1.33009	0.00240325	0.0187214	GSDMB	17	39904595	39919854	-	5905	protein_coding	gasdermin B [Source:HGNC Symbol;Acc:HGNC:23690]
ENSG00000280132	1.15945	0.00240647	0.0187388	AC026471.6	16	31470204	31472108	-	1905	TEC	novel transcript
ENSG00000115163	1.93603	0.00241733	0.0187911	CENPA	2	26764289	26801067	+	1983	protein_coding	centromere protein A [Source:HGNC Symbol;Acc:HGNC:1851]
ENSG00000109832	-1.70438	0.00242786	0.018853	DDX25	11	125903348	125943702	+	11167	protein_coding	DEAD-box helicase 25 [Source:HGNC Symbol;Acc:HGNC:18698]
ENSG00000285709	-5.29062	0.00243158	0.0188752	AL592164.2	X	39908309	39914419	+	1330	lincRNA
ENSG00000277867	3.53425	0.00243273	0.0188775	AC138649.4	15	22714939	22715225	+	287	processed_pseudogene	dexamethasone-induced transcript (DEXI) pseudogene
ENSG00000141738	-2.11902	0.00244787	0.0189816	GRB7	17	39737927	39747291	+	3597	protein_coding	growth factor receptor bound protein 7 [Source:HGNC Symbol;Acc:HGNC:4567]
ENSG00000204956	1.43361	0.00245609	0.0190185	PCDHGA1	5	141330571	141512981	+	6252	protein_coding	protocadherin gamma subfamily A, 1 [Source:HGNC Symbol;Acc:HGNC:8696]
ENSG00000240583	1.8276	0.00246059	0.0190387	AQP1	7	30911694	30925516	+	3435	protein_coding	aquaporin 1 (Colton blood group) [Source:HGNC Symbol;Acc:HGNC:633]
ENSG00000131242	-1.97879	0.00246145	0.0190387	RAB11FIP4	17	31391624	31538217	+	15383	protein_coding	RAB11 family interacting protein 4 [Source:HGNC Symbol;Acc:HGNC:30267]
ENSG00000157502	-2.24654	0.00246165	0.0190387	MUM1L1	X	106168305	106208956	+	4343	protein_coding	MUM1 like 1 [Source:HGNC Symbol;Acc:HGNC:26583]
ENSG00000120457	1.30671	0.00246326	0.0190405	KCNJ5	11	128891356	128921035	+	6109	protein_coding	potassium voltage-gated channel subfamily J member 5 [Source:HGNC Symbol;Acc:HGNC:6266]
ENSG00000173372	1.02088	0.0024662	0.0190498	C1QA	1	22636506	22639608	+	1272	protein_coding	complement C1q A chain [Source:HGNC Symbol;Acc:HGNC:1241]
ENSG00000145491	-3.49351	0.00247534	0.019107	ROPN1L	5	10441524	10472029	+	1817	protein_coding	rhophilin associated tail protein 1 like [Source:HGNC Symbol;Acc:HGNC:24060]
ENSG00000158286	-1.14613	0.00248184	0.0191505	RNF207	1	6205475	6221299	+	6585	protein_coding	ring finger protein 207 [Source:HGNC Symbol;Acc:HGNC:32947]
ENSG00000279118	1.00242	0.00248733	0.0191861	AC093535.2	5	126496279	126498604	+	2326	TEC	tec
ENSG00000243811	-1.43795	0.00248951	0.0191893	APOBEC3D	22	39021113	39033276	+	2528	protein_coding	apolipoprotein B mRNA editing enzyme catalytic subunit 3D [Source:HGNC Symbol;Acc:HGNC:17354]
ENSG00000279529	1.73559	0.00249036	0.0191893	AC008764.8	19	16572624	16575340	+	2717	antisense	novel transcript, antisense to MED26
ENSG00000157856	-3.04024	0.00251469	0.0193479	DRC1	2	26401916	26456711	+	3048	protein_coding	dynein regulatory complex subunit 1 [Source:HGNC Symbol;Acc:HGNC:24245]
ENSG00000177606	-1.30375	0.0025232	0.0193948	JUN	1	58780788	58784327	-	3540	protein_coding	Jun proto-oncogene, AP-1 transcription factor subunit [Source:HGNC Symbol;Acc:HGNC:6204]
ENSG00000245750	-1.90314	0.00252947	0.0194294	DRAIC	15	69463026	69843120	+	18461	lincRNA	downregulated RNA in cancer, inhibitor of cell invasion and migration [Source:HGNC Symbol;Acc:HGNC:27082]
ENSG00000228951	-1.99297	0.00255511	0.019599	AL365356.3	10	5616862	5618161	-	657	lincRNA	uncharacterized LOC102723629 [Source:NCBI gene;Acc:102723629]
ENSG00000236499	-2.02182	0.00256381	0.0196588	LINC00896	22	20206397	20208524	+	2128	lincRNA	long intergenic non-protein coding RNA 896 [Source:HGNC Symbol;Acc:HGNC:26519]
ENSG00000196260	-3.59123	0.00256491	0.0196591	SFTA2	6	30931353	30955636	-	1204	protein_coding	surfactant associated 2 [Source:HGNC Symbol;Acc:HGNC:18386]
ENSG00000161544	-1.33386	0.00256563	0.0196591	CYGB	17	76527356	76551175	-	2949	protein_coding	cytoglobin [Source:HGNC Symbol;Acc:HGNC:16505]
ENSG00000259728	1.09942	0.00256673	0.0196607	LINC00933	15	84570649	84580175	+	3000	transcribed_unprocessed_pseudogene	long intergenic non-protein coding RNA 933 [Source:HGNC Symbol;Acc:HGNC:48625]
ENSG00000138311	-1.63573	0.00256857	0.019668	ZNF365	10	62374192	62670301	+	5368	protein_coding	zinc finger protein 365 [Source:HGNC Symbol;Acc:HGNC:18194]
ENSG00000214846	3.84172	0.00257267	0.0196856	AC114744.1	4	15730962	15731627	-	666	processed_pseudogene	ribosomal protein L10a (RPL10A) pseudogene
ENSG00000103534	-2.40364	0.00258901	0.0197968	TMC5	16	19410496	19499113	+	6393	protein_coding	transmembrane channel like 5 [Source:HGNC Symbol;Acc:HGNC:22999]
ENSG00000206077	-1.99123	0.00259637	0.0198394	ZDHHC11B	5	710360	766952	-	4840	protein_coding	zinc finger DHHC-type containing 11B [Source:HGNC Symbol;Acc:HGNC:32962]
ENSG00000255274	1.85907	0.00260128	0.0198586	SMIM35	11	118003634	118088299	-	3769	protein_coding	small integral membrane protein 35 [Source:HGNC Symbol;Acc:HGNC:44179]
ENSG00000106078	-2.36701	0.0026053	0.0198662	COBL	7	51016212	51316818	-	14349	protein_coding	cordon-bleu WH2 repeat protein [Source:HGNC Symbol;Acc:HGNC:22199]
ENSG00000250654	3.08831	0.00260977	0.0198919	AC023794.3	12	54076838	54081903	-	1390	transcribed_unprocessed_pseudogene	uncharacterized LOC100240735 [Source:NCBI gene;Acc:100240735]
ENSG00000183023	1.42195	0.00261047	0.0198919	SLC8A1	2	40097270	40611053	-	21922	protein_coding	solute carrier family 8 member A1 [Source:HGNC Symbol;Acc:HGNC:11068]
ENSG00000262185	1.55003	0.00261526	0.0199214	AC005736.1	16	3931217	3950586	-	2310	lincRNA	uncharacterized LOC102724927 [Source:NCBI gene;Acc:102724927]
ENSG00000246898	1.13962	0.00263139	0.0200271	LINC00920	16	66408524	66412135	+	2147	lincRNA	long intergenic non-protein coding RNA 920 [Source:HGNC Symbol;Acc:HGNC:48611]
ENSG00000132671	-3.19627	0.00263141	0.0200271	SSTR4	20	23035386	23036812	+	1427	protein_coding	somatostatin receptor 4 [Source:HGNC Symbol;Acc:HGNC:11333]
ENSG00000136695	-5.75095	0.00263226	0.0200271	IL36RN	2	113058638	113065382	+	3299	protein_coding	interleukin 36 receptor antagonist [Source:HGNC Symbol;Acc:HGNC:15561]
ENSG00000099822	1.53713	0.00263277	0.0200271	HCN2	19	589893	617159	+	3408	protein_coding	hyperpolarization activated cyclic nucleotide gated potassium and sodium channel 2 [Source:HGNC Symbol;Acc:HGNC:4846]
ENSG00000183765	-1.04828	0.00266362	0.0202198	CHEK2	22	28687743	28742422	-	4493	protein_coding	checkpoint kinase 2 [Source:HGNC Symbol;Acc:HGNC:16627]
ENSG00000160188	-1.67546	0.00269914	0.0204542	RSPH1	21	42472486	42496354	-	2988	protein_coding	radial spoke head component 1 [Source:HGNC Symbol;Acc:HGNC:12371]
ENSG00000237264	-1.93964	0.00270124	0.020463	FTH1P11	8	81521682	81522232	-	551	processed_pseudogene	ferritin heavy chain 1 pseudogene 11 [Source:HGNC Symbol;Acc:HGNC:3981]
ENSG00000187094	-4.33673	0.00270727	0.0204946	CCK	3	42257825	42266207	-	2085	protein_coding	cholecystokinin [Source:HGNC Symbol;Acc:HGNC:1569]
ENSG00000159899	1.09097	0.0027139	0.0205377	NPR2	9	35792154	35809732	+	3865	protein_coding	natriuretic peptide receptor 2 [Source:HGNC Symbol;Acc:HGNC:7944]
ENSG00000138166	-1.99595	0.00271948	0.0205729	DUSP5	10	110497838	110511544	+	2615	protein_coding	dual specificity phosphatase 5 [Source:HGNC Symbol;Acc:HGNC:3071]
ENSG00000168824	-1.648	0.0027242	0.020601	NSG1	4	4348140	4419058	+	4355	protein_coding	neuronal vesicle trafficking associated 1 [Source:HGNC Symbol;Acc:HGNC:18790]
ENSG00000260193	3.17973	0.0027578	0.0208126	AL138781.1	9	136107808	136109424	-	1334	lincRNA	uncharacterized LOC105376323 [Source:NCBI gene;Acc:105376323]
ENSG00000132840	-1.42142	0.00276304	0.0208379	BHMT2	5	79069717	79089466	+	3182	protein_coding	betaine--homocysteine S-methyltransferase 2 [Source:HGNC Symbol;Acc:HGNC:1048]
ENSG00000058335	3.39501	0.00278374	0.0209868	RASGRF1	15	78959947	79090773	-	9929	protein_coding	Ras protein specific guanine nucleotide releasing factor 1 [Source:HGNC Symbol;Acc:HGNC:9875]
ENSG00000180611	1.06199	0.00280006	0.0210914	MB21D2	3	192796815	192918161	-	3368	protein_coding	Mab-21 domain containing 2 [Source:HGNC Symbol;Acc:HGNC:30438]
ENSG00000138798	-1.97112	0.00280466	0.0211134	EGF	4	109912884	110012266	+	6127	protein_coding	epidermal growth factor [Source:HGNC Symbol;Acc:HGNC:3229]
ENSG00000176658	-1.15063	0.00280682	0.0211174	MYO1D	17	32492522	32877177	-	8188	protein_coding	myosin ID [Source:HGNC Symbol;Acc:HGNC:7598]
ENSG00000272320	1.77212	0.00281005	0.0211334	AL445309.1	6	3311662	3313650	+	1989	antisense	novel transcript, antisense to SLC22A23
ENSG00000121690	1.14706	0.00281183	0.0211334	DEPDC7	11	33015864	33033582	+	3326	protein_coding	DEP domain containing 7 [Source:HGNC Symbol;Acc:HGNC:29899]
ENSG00000167207	-1.31025	0.00282793	0.0212254	NOD2	16	50693588	50734041	+	6873	protein_coding	nucleotide binding oligomerization domain containing 2 [Source:HGNC Symbol;Acc:HGNC:5331]
ENSG00000133246	1.76005	0.002845	0.0213373	PRAM1	19	8490056	8503112	-	3763	protein_coding	PML-RARA regulated adaptor molecule 1 [Source:HGNC Symbol;Acc:HGNC:30091]
ENSG00000162687	2.00624	0.00284575	0.0213373	KCNT2	1	196225779	196609225	-	7100	protein_coding	potassium sodium-activated channel subfamily T member 2 [Source:HGNC Symbol;Acc:HGNC:18866]
ENSG00000144649	1.20483	0.00284871	0.0213467	FAM198A	3	42979267	43060211	+	4411	protein_coding	family with sequence similarity 198 member A [Source:HGNC Symbol;Acc:HGNC:24485]
ENSG00000234155	-3.11759	0.00286924	0.0214636	LINC02535	6	85387219	85390186	-	2513	lincRNA	long intergenic non-protein coding RNA 2535 [Source:HGNC Symbol;Acc:HGNC:53569]
ENSG00000225950	2.66007	0.00287574	0.0214962	NTF4	19	49061066	49065054	-	1469	protein_coding	neurotrophin 4 [Source:HGNC Symbol;Acc:HGNC:8024]
ENSG00000088325	1.24826	0.00289413	0.0216117	TPX2	20	31739271	31801805	+	3605	protein_coding	TPX2, microtubule nucleation factor [Source:HGNC Symbol;Acc:HGNC:1249]
ENSG00000137962	1.0313	0.00290564	0.0216755	ARHGAP29	1	94148988	94275068	-	15524	protein_coding	Rho GTPase activating protein 29 [Source:HGNC Symbol;Acc:HGNC:30207]
ENSG00000102145	-3.46768	0.00292219	0.0217621	GATA1	X	48786554	48794311	+	1500	protein_coding	GATA binding protein 1 [Source:HGNC Symbol;Acc:HGNC:4170]
ENSG00000231672	-1.92406	0.00294375	0.021893	DIRC3	2	217284019	217756593	-	4665	lincRNA	disrupted in renal carcinoma 3 [Source:HGNC Symbol;Acc:HGNC:17805]
ENSG00000266274	1.27685	0.00294557	0.0218992	RN7SL138P	17	30959564	30959850	+	287	misc_RNA	RNA, 7SL, cytoplasmic 138, pseudogene [Source:HGNC Symbol;Acc:HGNC:46154]
ENSG00000136883	-2.65814	0.00294668	0.0219	KIF12	9	114086126	114099291	-	3036	protein_coding	kinesin family member 12 [Source:HGNC Symbol;Acc:HGNC:21495]
ENSG00000283273	3.71201	0.00296345	0.0219984	AC138649.5	15	22714342	22717727	+	137	unprocessed_pseudogene	taspase 1 (TASP1) pseudogene
ENSG00000259660	1.37719	0.00296842	0.0220244	DNM1P47	15	101751032	101794302	+	15281	transcribed_unprocessed_pseudogene	dynamin 1 pseudogene 47 [Source:HGNC Symbol;Acc:HGNC:35200]
ENSG00000221953	1.35228	0.00297316	0.0220521	C1orf229	1	247110160	247112417	-	2258	lincRNA	chromosome 1 open reading frame 229 [Source:HGNC Symbol;Acc:HGNC:33759]
ENSG00000182557	1.33337	0.00297758	0.0220775	SPNS3	17	4433688	4488208	+	2684	protein_coding	sphingolipid transporter 3 (putative) [Source:HGNC Symbol;Acc:HGNC:28433]
ENSG00000166592	-1.70188	0.00297971	0.0220858	RRAD	16	66921679	66925644	-	1709	protein_coding	RRAD, Ras related glycolysis inhibitor and calcium channel regulator [Source:HGNC Symbol;Acc:HGNC:10446]
ENSG00000132702	-3.32463	0.00299175	0.0221661	HAPLN2	1	156619294	156625725	+	2241	protein_coding	hyaluronan and proteoglycan link protein 2 [Source:HGNC Symbol;Acc:HGNC:17410]
ENSG00000161860	1.75348	0.00299257	0.0221661	SYCE2	19	12898786	12919276	-	1458	protein_coding	synaptonemal complex central element protein 2 [Source:HGNC Symbol;Acc:HGNC:27411]
ENSG00000165716	1.02523	0.00300461	0.0222329	FAM69B	9	136712570	136724050	+	2704	protein_coding	family with sequence similarity 69 member B [Source:HGNC Symbol;Acc:HGNC:28290]
ENSG00000169193	1.33686	0.00300654	0.0222397	CCDC126	7	23597379	23644708	+	3550	protein_coding	coiled-coil domain containing 126 [Source:HGNC Symbol;Acc:HGNC:22398]
ENSG00000148123	-5.24105	0.00302172	0.022337	PLPPR1	9	101028709	101325135	+	3669	protein_coding	phospholipid phosphatase related 1 [Source:HGNC Symbol;Acc:HGNC:25993]
ENSG00000103044	1.19703	0.00302524	0.0223555	HAS3	16	69105564	69118719	+	5289	protein_coding	hyaluronan synthase 3 [Source:HGNC Symbol;Acc:HGNC:4820]
ENSG00000116035	2.01225	0.00303484	0.0224189	VAX2	2	70900590	70965373	+	2961	protein_coding	ventral anterior homeobox 2 [Source:HGNC Symbol;Acc:HGNC:12661]
ENSG00000167644	-1.93123	0.00304362	0.0224744	C19orf33	19	38304161	38305009	+	617	protein_coding	chromosome 19 open reading frame 33 [Source:HGNC Symbol;Acc:HGNC:16668]
ENSG00000224650	3.17002	0.0030444	0.0224744	IGHV3-74	14	106810442	106811131	-	587	IG_V_gene	immunoglobulin heavy variable 3-74 [Source:HGNC Symbol;Acc:HGNC:5624]
ENSG00000163207	-6.494	0.00306143	0.0225699	IVL	1	152908545	152911886	+	2153	protein_coding	involucrin [Source:HGNC Symbol;Acc:HGNC:6187]
ENSG00000265972	-1.2867	0.00306891	0.0226174	TXNIP	1	145992435	145996600	-	3625	protein_coding	thioredoxin interacting protein [Source:HGNC Symbol;Acc:HGNC:16952]
ENSG00000126368	1.71324	0.00307044	0.0226211	NR1D1	17	40092787	40100725	-	2772	protein_coding	nuclear receptor subfamily 1 group D member 1 [Source:HGNC Symbol;Acc:HGNC:7962]
ENSG00000198643	-5.75282	0.00307974	0.0226668	FAM3D	3	58633946	58666848	-	1640	protein_coding	family with sequence similarity 3 member D [Source:HGNC Symbol;Acc:HGNC:18665]
ENSG00000226751	1.79807	0.0031015	0.0228041	AF127936.1	21	14761710	14763090	-	695	lincRNA	novel transcript
ENSG00000182912	-4.65118	0.00310548	0.0228257	TSPEAR-AS2	21	44517216	44525952	+	3026	antisense	TSPEAR antisense RNA 2 [Source:HGNC Symbol;Acc:HGNC:16428]
ENSG00000184451	-1.79038	0.00311835	0.0228928	CCR10	17	42678889	42683917	-	2619	protein_coding	C-C motif chemokine receptor 10 [Source:HGNC Symbol;Acc:HGNC:4474]
ENSG00000173612	-3.75189	0.0031198	0.0228928	GPRC6A	6	116792085	116829037	-	2862	protein_coding	G protein-coupled receptor class C group 6 member A [Source:HGNC Symbol;Acc:HGNC:18510]
ENSG00000273987	-2.9822	0.0031236	0.022913	AC121761.2	12	75333798	75334486	-	689	sense_intronic	novel transcript, sense intronic to CAPS2
ENSG00000161835	-1.17103	0.00313649	0.0229999	GRASP	12	52006940	52015889	+	2829	protein_coding	general receptor for phosphoinositides 1 associated scaffold protein [Source:HGNC Symbol;Acc:HGNC:18707]
ENSG00000226026	1.42487	0.00314353	0.0230438	AC092802.1	1	95163219	95233982	-	2505	antisense	uncharacterized LOC101928118 [Source:NCBI gene;Acc:101928118]
ENSG00000150687	1.27629	0.00315169	0.0230882	PRSS23	11	86791059	86952910	+	11725	protein_coding	serine protease 23 [Source:HGNC Symbol;Acc:HGNC:14370]
ENSG00000183971	-2.12284	0.0031531	0.0230909	NPW	16	2009926	2020755	+	1168	protein_coding	neuropeptide W [Source:HGNC Symbol;Acc:HGNC:30509]
ENSG00000145358	-1.91125	0.00316275	0.0231539	DDIT4L	4	100185870	100190782	-	2994	protein_coding	DNA damage inducible transcript 4 like [Source:HGNC Symbol;Acc:HGNC:30555]
ENSG00000169715	-1.73817	0.00316812	0.0231777	MT1E	16	56625475	56627112	+	1052	protein_coding	metallothionein 1E [Source:HGNC Symbol;Acc:HGNC:7397]
ENSG00000139572	1.79397	0.0031796	0.0232231	GPR84	12	54362445	54364487	-	2043	protein_coding	G protein-coupled receptor 84 [Source:HGNC Symbol;Acc:HGNC:4535]
ENSG00000158488	3.03449	0.00318474	0.0232452	CD1E	1	158353696	158357553	+	2203	protein_coding	CD1e molecule [Source:HGNC Symbol;Acc:HGNC:1638]
ENSG00000152104	1.00944	0.00319505	0.0233127	PTPN14	1	214348696	214552449	-	18756	protein_coding	protein tyrosine phosphatase, non-receptor type 14 [Source:HGNC Symbol;Acc:HGNC:9647]
ENSG00000237988	1.68423	0.00320641	0.0233569	OR2I1P	6	29550407	29557721	+	5365	protein_coding	olfactory receptor family 2 subfamily I member 1 pseudogene [Source:HGNC Symbol;Acc:HGNC:8258]
ENSG00000235245	1.52924	0.00321172	0.0233784	AL360181.2	10	133295187	133295977	-	626	antisense	novel transcript
ENSG00000283602	2.76931	0.00322617	0.023462	AC116353.5	5	140569962	140594570	-	2089	transcribed_unitary_pseudogene	novel pseudogene
ENSG00000196159	-1.12073	0.00323577	0.0235085	FAT4	4	125316399	125492932	+	16439	protein_coding	FAT atypical cadherin 4 [Source:HGNC Symbol;Acc:HGNC:23109]
ENSG00000204622	-2.22025	0.00324224	0.0235417	HLA-J	6	30005971	30009956	+	1946	transcribed_unprocessed_pseudogene	major histocompatibility complex, class I, J (pseudogene) [Source:HGNC Symbol;Acc:HGNC:4967]
ENSG00000179331	1.6439	0.00324559	0.0235513	RAB39A	11	107928503	107963482	+	1830	protein_coding	RAB39A, member RAS oncogene family [Source:HGNC Symbol;Acc:HGNC:16521]
ENSG00000254838	1.04409	0.00324607	0.0235513	GVINP1	11	6713536	6746439	-	8438	transcribed_unprocessed_pseudogene	GTPase, very large interferon inducible pseudogene 1 [Source:HGNC Symbol;Acc:HGNC:25813]
ENSG00000162772	-1.97496	0.00325082	0.0235633	ATF3	1	212565334	212620777	+	4040	protein_coding	activating transcription factor 3 [Source:HGNC Symbol;Acc:HGNC:785]
ENSG00000249421	-2.46244	0.00325995	0.0236217	ADAMTS19-AS1	5	129459559	129460689	-	786	antisense	ADAMTS19 antisense RNA 1 [Source:HGNC Symbol;Acc:HGNC:40797]
ENSG00000171659	1.02648	0.00326338	0.0236359	GPR34	X	41688973	41697277	+	1928	protein_coding	G protein-coupled receptor 34 [Source:HGNC Symbol;Acc:HGNC:4490]
ENSG00000272908	2.23945	0.00326406	0.0236359	AC006033.2	7	38326070	38329643	-	1968	lincRNA	novel transcript
ENSG00000144857	1.25488	0.00326711	0.0236425	BOC	3	113211003	113287459	+	10330	protein_coding	BOC cell adhesion associated, oncogene regulated [Source:HGNC Symbol;Acc:HGNC:17173]
ENSG00000260634	-2.45316	0.00328346	0.0237296	AC012508.2	2	127024252	127025723	-	1472	lincRNA	novel transcript
ENSG00000261068	-4.53524	0.00329153	0.0237723	AL512274.1	6	42092233	42094259	-	2027	lincRNA	novel transcript
ENSG00000166558	-3.75891	0.00331348	0.0239073	SLC38A8	16	84009667	84042636	-	1819	protein_coding	solute carrier family 38 member 8 [Source:HGNC Symbol;Acc:HGNC:32434]
ENSG00000166959	3.84976	0.00331568	0.0239153	MS4A8	11	60699574	60715811	+	2583	protein_coding	membrane spanning 4-domains A8 [Source:HGNC Symbol;Acc:HGNC:13380]
ENSG00000265415	1.62558	0.00333755	0.0240573	AC099850.3	17	59202677	59203829	-	321	antisense	novel transcript, antisense to PRR11
ENSG00000242265	1.84075	0.00337003	0.0242483	PEG10	7	94656325	94669695	+	6689	protein_coding	paternally expressed 10 [Source:HGNC Symbol;Acc:HGNC:14005]
ENSG00000188763	1.72743	0.00337067	0.0242483	FZD9	7	73433783	73436120	+	2338	protein_coding	frizzled class receptor 9 [Source:HGNC Symbol;Acc:HGNC:4047]
ENSG00000185634	2.04342	0.00338211	0.0243068	SHC4	15	48823735	48963444	-	6063	protein_coding	SHC adaptor protein 4 [Source:HGNC Symbol;Acc:HGNC:16743]
ENSG00000170893	-3.8602	0.00339377	0.0243512	TRH	3	129974305	129977938	+	1978	protein_coding	thyrotropin releasing hormone [Source:HGNC Symbol;Acc:HGNC:12298]
ENSG00000239407	1.28909	0.003396	0.0243512	Z68871.1	X	102884414	102906158	+	1133	lincRNA	novel transcript
ENSG00000215915	-3.28681	0.00339828	0.0243512	ATAD3C	1	1449689	1470158	+	3976	protein_coding	ATPase family, AAA domain containing 3C [Source:HGNC Symbol;Acc:HGNC:32151]
ENSG00000272482	-1.09922	0.00339849	0.0243512	AC254633.1	1	12618900	12619244	-	345	lincRNA	novel transcript
ENSG00000223552	2.17886	0.00339936	0.0243512	AC098613.1	3	46364955	46407059	-	656	antisense	uncharacterized LOC102724297 [Source:NCBI gene;Acc:102724297]
ENSG00000246145	1.71105	0.00340915	0.0243957	RRS1-AS1	8	66419589	66428977	-	4366	lincRNA	RRS1 antisense RNA 1 (head to head) [Source:HGNC Symbol;Acc:HGNC:50465]
ENSG00000101443	-1.98895	0.00341001	0.0243957	WFDC2	20	45469706	45481532	+	1382	protein_coding	WAP four-disulfide core domain 2 [Source:HGNC Symbol;Acc:HGNC:15939]
ENSG00000123610	-2.7302	0.00341686	0.0244368	TNFAIP6	2	151357592	151380048	+	1579	protein_coding	TNF alpha induced protein 6 [Source:HGNC Symbol;Acc:HGNC:11898]
ENSG00000135604	1.04803	0.00342044	0.0244544	STX11	6	144150526	144188370	+	1926	protein_coding	syntaxin 11 [Source:HGNC Symbol;Acc:HGNC:11429]
ENSG00000083454	-2.76485	0.0034335	0.0245267	P2RX5	17	3672199	3696404	-	4190	protein_coding	purinergic receptor P2X 5 [Source:HGNC Symbol;Acc:HGNC:8536]
ENSG00000085741	1.74085	0.00343452	0.0245267	WNT11	11	76186325	76210736	-	2401	protein_coding	Wnt family member 11 [Source:HGNC Symbol;Acc:HGNC:12776]
ENSG00000242550	-2.61569	0.00343501	0.0245267	SERPINB10	18	63897174	63936111	+	2700	protein_coding	serpin family B member 10 [Source:HGNC Symbol;Acc:HGNC:8942]
ENSG00000272549	-3.48819	0.00344462	0.0245634	LINC02538	6	167666840	167679270	-	4569	lincRNA	long intergenic non-protein coding RNA 2538 [Source:HGNC Symbol;Acc:HGNC:53571]
ENSG00000233822	2.1062	0.00347457	0.0247529	HIST1H2BN	6	27837760	27865798	+	5477	protein_coding	histone cluster 1 H2B family member n [Source:HGNC Symbol;Acc:HGNC:4749]
ENSG00000110448	1.99601	0.00347625	0.0247569	CD5	11	61102395	61127852	+	3221	protein_coding	CD5 molecule [Source:HGNC Symbol;Acc:HGNC:1685]
ENSG00000184612	1.84051	0.00347895	0.0247681	RPL7P26	6	17530899	17531652	-	754	processed_pseudogene	ribosomal protein L7 pseudogene 26 [Source:HGNC Symbol;Acc:HGNC:36630]
ENSG00000111961	1.08	0.00348207	0.0247774	SASH1	6	148272304	148552050	+	11143	protein_coding	SAM and SH3 domain containing 1 [Source:HGNC Symbol;Acc:HGNC:19182]
ENSG00000285215	-2.15369	0.00348251	0.0247774	AC241377.4	1	120963645	120977585	+	1420	transcribed_unprocessed_pseudogene	novel pseudogene, similar to phosphodiesterase 4D interacting protein PDE4DIP
ENSG00000107611	1.72167	0.00349469	0.024856	CUBN	10	16823966	17129817	-	13270	protein_coding	cubilin [Source:HGNC Symbol;Acc:HGNC:2548]
ENSG00000132000	1.81284	0.00350764	0.0249222	PODNL1	19	13931187	13953392	-	4168	protein_coding	podocan like 1 [Source:HGNC Symbol;Acc:HGNC:26275]
ENSG00000198520	-1.03389	0.00350932	0.0249222	ARMH1	1	44674692	44725591	+	3290	protein_coding	armadillo-like helical domain containing 1 [Source:HGNC Symbol;Acc:HGNC:34345]
ENSG00000086717	2.03573	0.00350966	0.0249222	PPEF1	X	18675909	18827921	+	3513	protein_coding	protein phosphatase with EF-hand domain 1 [Source:HGNC Symbol;Acc:HGNC:9243]
ENSG00000273382	1.05047	0.00351535	0.0249362	AL356488.3	1	109087971	109090858	-	2888	antisense	novel transcript, antisense to TMEM167B
ENSG00000166924	-1.52777	0.00351616	0.0249362	NYAP1	7	100483927	100494799	+	3586	protein_coding	neuronal tyrosine phosphorylated phosphoinositide-3-kinase adaptor 1 [Source:HGNC Symbol;Acc:HGNC:22009]
ENSG00000230852	-3.88159	0.00352308	0.0249772	AL161621.1	6	84019204	84026100	+	2300	lincRNA	uncharacterized LOC107986618 [Source:NCBI gene;Acc:107986618]
ENSG00000168143	-5.01867	0.00354325	0.0250717	FAM83B	6	54846771	54942022	+	3167	protein_coding	family with sequence similarity 83 member B [Source:HGNC Symbol;Acc:HGNC:21357]
ENSG00000010030	-1.27437	0.00354808	0.0250898	ETV7	6	36354091	36387800	-	2374	protein_coding	ETS variant 7 [Source:HGNC Symbol;Acc:HGNC:18160]
ENSG00000226453	2.66622	0.00355252	0.0251131	LINC02542	6	81845185	81933480	-	822	lincRNA	long intergenic non-protein coding RNA 2542 [Source:HGNC Symbol;Acc:HGNC:53576]
ENSG00000230931	4.41914	0.00356737	0.0252018	GXYLT1P1	13	18724415	18724904	-	490	processed_pseudogene	glucoside xylosyltransferase 1 pseudogene 1 [Source:HGNC Symbol;Acc:HGNC:39676]
ENSG00000255650	3.42679	0.00357263	0.0252218	FAM222A-AS1	12	109734166	109773508	-	1068	antisense	FAM222A antisense RNA 1 [Source:HGNC Symbol;Acc:HGNC:28223]
ENSG00000198019	1.04573	0.00357278	0.0252218	FCGR1B	1	121087345	121096310	+	3383	protein_coding	Fc fragment of IgG receptor Ib [Source:HGNC Symbol;Acc:HGNC:3614]
ENSG00000235269	-1.29425	0.00357479	0.0252218	LINC02331	14	53768942	53850882	-	602	lincRNA	long intergenic non-protein coding RNA 2331 [Source:HGNC Symbol;Acc:HGNC:53251]
ENSG00000184068	-1.03281	0.00358075	0.0252482	SREBF2-AS1	22	41831215	41834665	-	2989	antisense	SREBF2 antisense RNA 1 [Source:HGNC Symbol;Acc:HGNC:53953]
ENSG00000137960	-1.38028	0.00360607	0.0253987	GIPC2	1	77979542	78138449	+	3973	protein_coding	GIPC PDZ domain containing family member 2 [Source:HGNC Symbol;Acc:HGNC:18177]
ENSG00000140009	-2.19872	0.00360678	0.0253987	ESR2	14	64084232	64338112	-	9337	protein_coding	estrogen receptor 2 [Source:HGNC Symbol;Acc:HGNC:3468]
ENSG00000066923	1.10753	0.00361758	0.0254503	STAG3	7	100177563	100221488	+	8583	protein_coding	stromal antigen 3 [Source:HGNC Symbol;Acc:HGNC:11356]
ENSG00000078114	-1.15935	0.00363668	0.0255601	NEBL	10	20779973	21174187	-	13654	protein_coding	nebulette [Source:HGNC Symbol;Acc:HGNC:16932]
ENSG00000111907	-1.22396	0.00364617	0.0256023	TPD52L1	6	125119049	125264407	+	7595	protein_coding	tumor protein D52 like 1 [Source:HGNC Symbol;Acc:HGNC:12006]
ENSG00000132746	-7.20392	0.00364984	0.0256122	ALDH3B2	11	67662162	67681200	-	3235	protein_coding	aldehyde dehydrogenase 3 family member B2 [Source:HGNC Symbol;Acc:HGNC:411]
ENSG00000175785	-1.53925	0.00365122	0.0256122	PRIMA1	14	93718298	93788481	-	3892	protein_coding	proline rich membrane anchor 1 [Source:HGNC Symbol;Acc:HGNC:18319]
ENSG00000154928	1.22477	0.0036542	0.0256122	EPHB1	3	134597801	135260467	+	6956	protein_coding	EPH receptor B1 [Source:HGNC Symbol;Acc:HGNC:3392]
ENSG00000100884	-3.49964	0.00365456	0.0256122	CPNE6	14	24070837	24078100	+	5996	protein_coding	copine 6 [Source:HGNC Symbol;Acc:HGNC:2319]
ENSG00000285756	1.41907	0.00366105	0.0256495	BX890604.2	X	3817528	3937855	-	14235	lincRNA	novel transcript
ENSG00000259291	1.63844	0.00369348	0.0258191	ZNF710-AS1	15	90074512	90082207	-	2902	antisense	ZNF710 antisense RNA 1 [Source:HGNC Symbol;Acc:HGNC:53141]
ENSG00000154678	2.14526	0.00370485	0.0258774	PDE1C	7	31751179	32299329	-	13821	protein_coding	phosphodiesterase 1C [Source:HGNC Symbol;Acc:HGNC:8776]
ENSG00000059915	-1.4239	0.00370534	0.0258774	PSD	10	102402617	102421539	-	6338	protein_coding	pleckstrin and Sec7 domain containing [Source:HGNC Symbol;Acc:HGNC:9507]
ENSG00000107807	3.53949	0.00374131	0.0260624	TLX1	10	101130505	101137789	+	3421	protein_coding	T cell leukemia homeobox 1 [Source:HGNC Symbol;Acc:HGNC:5056]
ENSG00000261971	1.04697	0.00375167	0.0261263	MMP25-AS1	16	3037403	3059370	-	7244	antisense	MMP25 antisense RNA 1 [Source:HGNC Symbol;Acc:HGNC:51372]
ENSG00000187122	-2.39678	0.00375652	0.0261435	SLIT1	10	96998038	97185920	-	9103	protein_coding	slit guidance ligand 1 [Source:HGNC Symbol;Acc:HGNC:11085]
ENSG00000237061	3.8672	0.00375996	0.0261509	AC100823.1	8	73083787	73085879	-	480	sense_intronic	novel transcript
ENSG00000197903	1.31778	0.00376885	0.0261962	HIST1H2BK	6	27146418	27146798	-	381	protein_coding	histone cluster 1 H2B family member k [Source:HGNC Symbol;Acc:HGNC:13954]
ENSG00000179639	1.92625	0.00379342	0.0263519	FCER1A	1	159289714	159308224	+	1165	protein_coding	Fc fragment of IgE receptor Ia [Source:HGNC Symbol;Acc:HGNC:3609]
ENSG00000233901	1.32216	0.00379514	0.0263519	LINC01503	9	129332300	129359538	+	1594	lincRNA	long intergenic non-protein coding RNA 1503 [Source:HGNC Symbol;Acc:HGNC:51184]
ENSG00000185052	-1.28679	0.00379604	0.0263519	SLC24A3	20	19212646	19722937	+	3933	protein_coding	solute carrier family 24 member 3 [Source:HGNC Symbol;Acc:HGNC:10977]
ENSG00000254703	1.21599	0.00379825	0.0263589	SENCR	11	128691672	128696023	-	1298	antisense	smooth muscle and endothelial cell enriched migration/differentiation-associated lncRNA [Source:HGNC Symbol;Acc:HGNC:44177]
ENSG00000197635	1.74711	0.00380059	0.0263669	DPP4	2	161992241	162074542	-	5009	protein_coding	dipeptidyl peptidase 4 [Source:HGNC Symbol;Acc:HGNC:3009]
ENSG00000245275	1.26992	0.00382615	0.0265107	SAP30L-AS1	5	154329437	154445850	-	1972	antisense	SAP30L antisense RNA 1 (head to head) [Source:HGNC Symbol;Acc:HGNC:26760]
ENSG00000185666	-2.57592	0.00383031	0.0265312	SYN3	22	32512552	33058372	-	5444	protein_coding	synapsin III [Source:HGNC Symbol;Acc:HGNC:11496]
ENSG00000129990	-2.4096	0.00386665	0.0267185	SYT5	19	55171199	55180441	-	5347	protein_coding	synaptotagmin 5 [Source:HGNC Symbol;Acc:HGNC:11513]
ENSG00000173208	-1.81758	0.00388839	0.0268405	ABCD2	12	39550033	39619751	-	6238	protein_coding	ATP binding cassette subfamily D member 2 [Source:HGNC Symbol;Acc:HGNC:66]
ENSG00000181847	2.1508	0.00390295	0.0269099	TIGIT	3	114276913	114310288	+	6091	protein_coding	T cell immunoreceptor with Ig and ITIM domains [Source:HGNC Symbol;Acc:HGNC:26838]
ENSG00000157456	1.36542	0.00390334	0.0269099	CCNB2	15	59105078	59125045	+	2801	protein_coding	cyclin B2 [Source:HGNC Symbol;Acc:HGNC:1580]
ENSG00000255833	3.37017	0.00390666	0.026922	TIFAB	5	135444218	135452399	-	5923	protein_coding	TIFA inhibitor [Source:HGNC Symbol;Acc:HGNC:34024]
ENSG00000071282	2.05901	0.0039235	0.0270235	LMCD1	3	8501707	8574673	+	9130	protein_coding	LIM and cysteine rich domains 1 [Source:HGNC Symbol;Acc:HGNC:6633]
ENSG00000204869	-3.22708	0.00392554	0.0270291	IGFL4	19	46039748	46077118	-	3725	protein_coding	IGF like family member 4 [Source:HGNC Symbol;Acc:HGNC:32931]
ENSG00000273899	-1.94549	0.0039335	0.0270585	NOL12	22	37681673	37693478	+	3589	protein_coding	nucleolar protein 12 [Source:HGNC Symbol;Acc:HGNC:28585]
ENSG00000186281	-2.37846	0.00394982	0.0271538	GPAT2	2	96021946	96039451	-	5684	protein_coding	glycerol-3-phosphate acyltransferase 2, mitochondrial [Source:HGNC Symbol;Acc:HGNC:27168]
ENSG00000126787	1.49302	0.00397067	0.0272716	DLGAP5	14	55148112	55191678	-	3667	protein_coding	DLG associated protein 5 [Source:HGNC Symbol;Acc:HGNC:16864]
ENSG00000203688	-2.65298	0.00399773	0.0274146	LINC02487	6	167679626	167696290	-	3867	lincRNA	long intergenic non-protein coding RNA 2487 [Source:HGNC Symbol;Acc:HGNC:53466]
ENSG00000164109	1.14944	0.00400168	0.0274331	MAD2L1	4	120055608	120067074	-	5748	protein_coding	mitotic arrest deficient 2 like 1 [Source:HGNC Symbol;Acc:HGNC:6763]
ENSG00000184492	2.87218	0.00401235	0.0274892	FOXD4L1	2	113498665	113501155	+	2491	protein_coding	forkhead box D4 like 1 [Source:HGNC Symbol;Acc:HGNC:18521]
ENSG00000173930	-4.62267	0.00402311	0.0275457	SLCO4C1	5	102233986	102296549	-	5334	protein_coding	solute carrier organic anion transporter family member 4C1 [Source:HGNC Symbol;Acc:HGNC:23612]
ENSG00000237675	-2.43224	0.00402638	0.0275596	TEX36-AS1	10	125574371	125578445	+	749	antisense	TEX36 antisense RNA 1 [Source:HGNC Symbol;Acc:HGNC:49500]
ENSG00000154027	2.09745	0.00402905	0.0275692	AK5	1	77282051	77559969	+	6919	protein_coding	adenylate kinase 5 [Source:HGNC Symbol;Acc:HGNC:365]
ENSG00000215374	1.11059	0.00404722	0.0276599	FAM66B	8	7301611	7355354	-	3339	lincRNA	family with sequence similarity 66 member B [Source:HGNC Symbol;Acc:HGNC:28890]
ENSG00000100336	-1.62298	0.00404851	0.0276599	APOL4	22	36189124	36204840	-	4377	protein_coding	apolipoprotein L4 [Source:HGNC Symbol;Acc:HGNC:14867]
ENSG00000259940	2.28626	0.00404859	0.0276599	AC109449.1	16	27213308	27214993	-	1686	antisense	novel transcript, antisense to JMJD5
[truncated: 318 more rows]
