# Supplementary material for: Specific gene expression signatures of low grade meningiomas
Source: Front Oncol. 2023 Mar 1;13:1126550. doi: 10.3389/fonc.2023.1126550 (PMC10016690; doi:10.3389/fonc.2023.1126550)
Supplement: Supplementary file 3 [file Table_2.xlsx]

## Sheet: NF2-1 vs NF2-2_deg_all
Significant DE genes in NF2-1 vs. NF2-2 sub-groups of meningioma
gene_id	log2FoldChange	pvalue	padj	gene_name	gene_chr	gene_start	gene_end	gene_strand	gene_length	gene_biotype	gene_description
ENSG00000187140	-24.4389	1.32e-18	2.26e-15	FOXD3	1	63323041	63325126	+	2086	protein_coding	forkhead box D3 [Source:HGNC Symbol;Acc:HGNC:3804]
ENSG00000138136	-21.2965	8.53e-12	4.01e-09	LBX1	10	101226195	101229794	-	2900	protein_coding	ladybird homeobox 1 [Source:HGNC Symbol;Acc:HGNC:16960]
ENSG00000272321	-21.2368	9.76e-12	4.37e-09	AP003355.2	8	98436669	98439290	+	2622	antisense	novel transcript, antisense to STK3
ENSG00000283654	-9.95844	5.38e-08	8.79e-06	LMLN2	14	23099065	23104992	-	3229	protein_coding	leishmanolysin like peptidase 2 [Source:HGNC Symbol;Acc:HGNC:53647]
ENSG00000149452	-9.52531	4.51e-06	0.00031597	SLC22A8	11	62989154	63015839	-	8531	protein_coding	solute carrier family 22 member 8 [Source:HGNC Symbol;Acc:HGNC:10972]
ENSG00000145681	-9.48836	7.22e-06	0.000458583	HAPLN1	5	83637805	83721613	-	6956	protein_coding	hyaluronan and proteoglycan link protein 1 [Source:HGNC Symbol;Acc:HGNC:2380]
ENSG00000108018	-9.47352	2.32e-05	0.00115494	SORCS1	10	106573663	107164534	-	9964	protein_coding	sortilin related VPS10 domain containing receptor 1 [Source:HGNC Symbol;Acc:HGNC:16697]
ENSG00000137968	-9.39836	1.87e-06	0.00015402	SLC44A5	1	75202131	75611116	-	6299	protein_coding	solute carrier family 44 member 5 [Source:HGNC Symbol;Acc:HGNC:28524]
ENSG00000100985	-9.23155	3.95e-09	8.47e-07	MMP9	20	46008908	46016561	+	2336	protein_coding	matrix metallopeptidase 9 [Source:HGNC Symbol;Acc:HGNC:7176]
ENSG00000105048	-9.22449	3.86e-06	0.000283931	TNNT1	19	55132794	55149354	-	2171	protein_coding	troponin T1, slow skeletal type [Source:HGNC Symbol;Acc:HGNC:11948]
ENSG00000197901	-9.09622	1.19e-07	1.69e-05	SLC22A6	11	62936385	62984983	-	2407	protein_coding	solute carrier family 22 member 6 [Source:HGNC Symbol;Acc:HGNC:10970]
ENSG00000164695	-9.05515	9.26e-13	5.78e-10	CHMP4C	8	81732434	81759515	+	1866	protein_coding	charged multivesicular body protein 4C [Source:HGNC Symbol;Acc:HGNC:30599]
ENSG00000140015	-8.88444	1.07e-05	0.000629575	KCNH5	14	62699454	63102037	-	12320	protein_coding	potassium voltage-gated channel subfamily H member 5 [Source:HGNC Symbol;Acc:HGNC:6254]
ENSG00000109193	-8.75845	0.00019886	0.00585974	SULT1E1	4	69841212	69860152	-	2091	protein_coding	sulfotransferase family 1E member 1 [Source:HGNC Symbol;Acc:HGNC:11377]
ENSG00000264232	-8.67628	1.6e-05	0.00085824	LINC01916	18	65424013	65447512	+	559	lincRNA	long intergenic non-protein coding RNA 1916 [Source:HGNC Symbol;Acc:HGNC:52735]
ENSG00000177519	-8.59673	0.000802071	0.0162988	RPRM	2	153477338	153478808	-	1471	protein_coding	reprimo, TP53 dependent G2 arrest mediator homolog [Source:HGNC Symbol;Acc:HGNC:24201]
ENSG00000073067	-8.50628	1.03e-10	3.53e-08	CYP2W1	7	983199	989640	+	2773	protein_coding	cytochrome P450 family 2 subfamily W member 1 [Source:HGNC Symbol;Acc:HGNC:20243]
ENSG00000230798	-8.27406	0.000362836	0.00896635	FOXD3-AS1	1	63320884	63324441	-	1208	antisense	FOXD3 antisense RNA 1 [Source:HGNC Symbol;Acc:HGNC:40241]
ENSG00000196482	-8.25148	0.000867108	0.0172103	ESRRG	1	216503246	217137755	-	10912	protein_coding	estrogen related receptor gamma [Source:HGNC Symbol;Acc:HGNC:3474]
ENSG00000082482	-8.13254	0.000189577	0.00563468	KCNK2	1	215005775	215237093	+	3910	protein_coding	potassium two pore domain channel subfamily K member 2 [Source:HGNC Symbol;Acc:HGNC:6277]
ENSG00000163331	-8.04351	1.19e-06	0.00010958	DAPL1	2	158795317	158862781	+	1325	protein_coding	death associated protein like 1 [Source:HGNC Symbol;Acc:HGNC:21490]
ENSG00000168779	-7.92381	3.59e-08	6.16e-06	SHOX2	3	158095954	158106503	-	5045	protein_coding	short stature homeobox 2 [Source:HGNC Symbol;Acc:HGNC:10854]
ENSG00000115474	-7.82075	0.00242656	0.0360068	KCNJ13	2	232766464	232776568	-	2977	protein_coding	potassium voltage-gated channel subfamily J member 13 [Source:HGNC Symbol;Acc:HGNC:6259]
ENSG00000188883	-7.52326	0.00220792	0.0338421	KLRG2	7	139452690	139483712	-	2197	protein_coding	killer cell lectin like receptor G2 [Source:HGNC Symbol;Acc:HGNC:24778]
ENSG00000137868	-7.47636	2.7e-29	2.78e-25	STRA6	15	74179466	74212267	-	7690	protein_coding	stimulated by retinoic acid 6 [Source:HGNC Symbol;Acc:HGNC:30650]
ENSG00000162975	-7.31342	1.07e-07	1.57e-05	KCNF1	2	10911937	10914225	+	2289	protein_coding	potassium voltage-gated channel modifier subfamily F member 1 [Source:HGNC Symbol;Acc:HGNC:6246]
ENSG00000106541	-7.20643	2.73e-07	3.31e-05	AGR2	7	16791811	16833433	-	2845	protein_coding	anterior gradient 2, protein disulphide isomerase family member [Source:HGNC Symbol;Acc:HGNC:328]
ENSG00000053438	-7.19112	7.13e-05	0.00272345	NNAT	20	37521206	37523693	+	1332	protein_coding	neuronatin [Source:HGNC Symbol;Acc:HGNC:7860]
ENSG00000170786	-7.15614	3.25e-05	0.00149233	SDR16C5	8	56300010	56320776	-	3279	protein_coding	short chain dehydrogenase/reductase family 16C member 5 [Source:HGNC Symbol;Acc:HGNC:30311]
ENSG00000167757	-7.14555	1.42e-05	0.00078548	KLK11	19	51022216	51028039	-	3113	protein_coding	kallikrein related peptidase 11 [Source:HGNC Symbol;Acc:HGNC:6359]
ENSG00000095777	-7.02564	1.47e-13	1.21e-10	MYO3A	10	25934071	26212536	+	8599	protein_coding	myosin IIIA [Source:HGNC Symbol;Acc:HGNC:7601]
ENSG00000149948	-7.00439	1.94e-09	4.6e-07	HMGA2	12	65824131	65966295	+	15403	protein_coding	high mobility group AT-hook 2 [Source:HGNC Symbol;Acc:HGNC:5009]
ENSG00000119125	-7.00015	4.29e-05	0.00183076	GDA	9	72114595	72257193	+	7904	protein_coding	guanine deaminase [Source:HGNC Symbol;Acc:HGNC:4212]
ENSG00000079689	-6.89486	1.1e-06	0.000102358	SCGN	6	25652201	25701783	+	1482	protein_coding	secretagogin, EF-hand calcium binding protein [Source:HGNC Symbol;Acc:HGNC:16941]
ENSG00000116194	-6.63204	0.000215689	0.00613102	ANGPTL1	1	178849705	178871052	-	3403	protein_coding	angiopoietin like 1 [Source:HGNC Symbol;Acc:HGNC:489]
ENSG00000073792	-6.59376	1.6e-29	2.78e-25	IGF2BP2	3	185643739	185825056	-	4735	protein_coding	insulin like growth factor 2 mRNA binding protein 2 [Source:HGNC Symbol;Acc:HGNC:28867]
ENSG00000004848	-6.58778	9.23e-05	0.003294	ARX	X	25003694	25016420	-	3097	protein_coding	aristaless related homeobox [Source:HGNC Symbol;Acc:HGNC:18060]
ENSG00000186847	-6.56956	8.3e-05	0.00303443	KRT14	17	41582279	41586921	-	2281	protein_coding	keratin 14 [Source:HGNC Symbol;Acc:HGNC:6416]
ENSG00000140481	-6.54766	1.65e-07	2.18e-05	CCDC33	15	74202705	74336472	+	7067	protein_coding	coiled-coil domain containing 33 [Source:HGNC Symbol;Acc:HGNC:26552]
ENSG00000153993	-6.54414	1.2e-07	1.69e-05	SEMA3D	7	84995553	85186855	-	8062	protein_coding	semaphorin 3D [Source:HGNC Symbol;Acc:HGNC:10726]
ENSG00000254337	-6.50896	3.23e-05	0.00148734	AC083967.1	8	68848742	68852763	-	515	lincRNA	novel transcript
ENSG00000163736	-6.496	0.000836649	0.0168682	PPBP	4	73987038	73988197	-	715	protein_coding	pro-platelet basic protein [Source:HGNC Symbol;Acc:HGNC:9240]
ENSG00000204866	-6.47172	4.81e-05	0.00199723	IGFL2	19	46143106	46161299	+	2426	protein_coding	IGF like family member 2 [Source:HGNC Symbol;Acc:HGNC:32929]
ENSG00000163221	-6.46443	4.67e-05	0.00196202	S100A12	1	153373706	153375649	-	518	protein_coding	S100 calcium binding protein A12 [Source:HGNC Symbol;Acc:HGNC:10489]
ENSG00000204860	-6.45366	0.000208592	0.00602224	FAM201A	9	38620474	38624990	+	3847	antisense	family with sequence similarity 201 member A [Source:HGNC Symbol;Acc:HGNC:27239]
ENSG00000138669	-6.44723	3.11e-09	6.81e-07	PRKG2	4	81087370	81215117	-	5116	protein_coding	protein kinase cGMP-dependent 2 [Source:HGNC Symbol;Acc:HGNC:9416]
ENSG00000164588	-6.43842	0.000206768	0.0060138	HCN1	5	45254950	45696498	-	13704	protein_coding	hyperpolarization activated cyclic nucleotide gated potassium channel 1 [Source:HGNC Symbol;Acc:HGNC:4845]
ENSG00000177354	-6.42929	0.00129734	0.0230819	C10orf71	10	49299193	49327487	+	5411	protein_coding	chromosome 10 open reading frame 71 [Source:HGNC Symbol;Acc:HGNC:26973]
ENSG00000211897	-6.3873	9.2e-06	0.000555499	IGHG3	14	105764503	105771405	-	2894	IG_C_gene	immunoglobulin heavy constant gamma 3 (G3m marker) [Source:HGNC Symbol;Acc:HGNC:5527]
ENSG00000114638	-6.37526	6.77e-26	4.33e-22	UPK1B	3	119173517	119205153	+	2266	protein_coding	uroplakin 1B [Source:HGNC Symbol;Acc:HGNC:12578]
ENSG00000164434	-6.37243	0.00085111	0.0170412	FABP7	6	122779475	122784074	+	2728	protein_coding	fatty acid binding protein 7 [Source:HGNC Symbol;Acc:HGNC:3562]
ENSG00000261211	-6.29802	0.000410418	0.00980098	AL031123.2	6	6680309	6683633	-	3325	lincRNA	novel transcript
ENSG00000157168	-6.22199	8.48e-08	1.29e-05	NRG1	8	31639386	32767959	+	11328	protein_coding	neuregulin 1 [Source:HGNC Symbol;Acc:HGNC:7997]
ENSG00000002745	-6.19859	0.000778365	0.0158955	WNT16	7	121325367	121341104	+	3261	protein_coding	Wnt family member 16 [Source:HGNC Symbol;Acc:HGNC:16267]
ENSG00000163993	-6.16655	0.000101538	0.00351951	S100P	4	6693069	6697170	+	1280	protein_coding	S100 calcium binding protein P [Source:HGNC Symbol;Acc:HGNC:10504]
ENSG00000272405	-6.15893	7.06e-05	0.00270532	AL365181.3	1	156641666	156644887	-	3222	antisense	novel transcript, antisense to BCAN
ENSG00000110675	-6.15103	0.000900256	0.0176661	ELMOD1	11	107591091	107666779	+	5856	protein_coding	ELMO domain containing 1 [Source:HGNC Symbol;Acc:HGNC:25334]
ENSG00000239922	-6.09534	0.00039064	0.00948269	AC092958.1	3	147940004	148006755	+	2835	lincRNA	novel transcript
ENSG00000241131	-6.07418	0.000948884	0.0183406	LINC02032	3	148078159	148088029	+	391	lincRNA	long intergenic non-protein coding RNA 2032 [Source:HGNC Symbol;Acc:HGNC:52866]
ENSG00000242550	-6.05683	4.87e-05	0.00201793	SERPINB10	18	63897174	63936111	+	2700	protein_coding	serpin family B member 10 [Source:HGNC Symbol;Acc:HGNC:8942]
ENSG00000119121	-6.04483	3.22e-06	0.00024558	TRPM6	9	74722495	74888094	-	9193	protein_coding	transient receptor potential cation channel subfamily M member 6 [Source:HGNC Symbol;Acc:HGNC:17995]
ENSG00000154118	-6.02674	5.75e-10	1.56e-07	JPH3	16	87601835	87698156	+	5941	protein_coding	junctophilin 3 [Source:HGNC Symbol;Acc:HGNC:14203]
ENSG00000145777	-6.0264	0.00124758	0.0224679	TSLP	5	111070062	111078024	+	4282	protein_coding	thymic stromal lymphopoietin [Source:HGNC Symbol;Acc:HGNC:30743]
ENSG00000130037	-5.99835	6.38e-06	0.000418254	KCNA5	12	5043989	5046788	+	2800	protein_coding	potassium voltage-gated channel subfamily A member 5 [Source:HGNC Symbol;Acc:HGNC:6224]
ENSG00000106366	-5.97784	8.66e-13	5.59e-10	SERPINE1	7	101127089	101139266	+	3190	protein_coding	serpin family E member 1 [Source:HGNC Symbol;Acc:HGNC:8583]
ENSG00000273119	-5.97343	2.08e-05	0.00105538	AP005229.2	18	11390033	11390729	-	697	lincRNA	novel transcript
ENSG00000165164	-5.94781	7.55e-06	0.000477035	CFAP47	X	35919734	36385319	+	11445	protein_coding	cilia and flagella associated protein 47 [Source:HGNC Symbol;Acc:HGNC:26708]
ENSG00000180287	-5.92412	0.00178604	0.0290867	PLD5	1	242082986	242524696	-	9545	protein_coding	phospholipase D family member 5 [Source:HGNC Symbol;Acc:HGNC:26879]
ENSG00000227403	-5.91347	0.00308821	0.0417131	LINC01806	2	161244739	161249050	+	2377	lincRNA	long intergenic non-protein coding RNA 1806 [Source:HGNC Symbol;Acc:HGNC:52599]
ENSG00000211679	-5.89168	0.000152375	0.00478146	IGLC3	22	22906342	22906803	+	462	IG_C_gene	immunoglobulin lambda constant 3 (Kern-Oz+ marker) [Source:HGNC Symbol;Acc:HGNC:5857]
ENSG00000018625	-5.88126	1.38e-06	0.000122862	ATP1A2	1	160115759	160143591	+	6298	protein_coding	ATPase Na+/K+ transporting subunit alpha 2 [Source:HGNC Symbol;Acc:HGNC:800]
ENSG00000198734	-5.87858	9.44e-07	9.25e-05	F5	1	169514166	169586588	-	7158	protein_coding	coagulation factor V [Source:HGNC Symbol;Acc:HGNC:3542]
ENSG00000134443	-5.82392	0.00148367	0.0256639	GRP	18	59220168	59230774	+	851	protein_coding	gastrin releasing peptide [Source:HGNC Symbol;Acc:HGNC:4605]
ENSG00000196092	-5.80353	0.000287919	0.00746708	PAX5	9	36833275	37034185	-	9333	protein_coding	paired box 5 [Source:HGNC Symbol;Acc:HGNC:8619]
ENSG00000267659	-5.7693	0.00127296	0.0227859	LINC01482	17	68591796	68763882	+	3686	lincRNA	long intergenic non-protein coding RNA 1482 [Source:HGNC Symbol;Acc:HGNC:51128]
ENSG00000168539	-5.75883	7.23e-09	1.46e-06	CHRM1	11	62908679	62921807	-	3250	protein_coding	cholinergic receptor muscarinic 1 [Source:HGNC Symbol;Acc:HGNC:1950]
ENSG00000052344	-5.7543	0.00175872	0.028833	PRSS8	16	31131433	31135762	-	3010	protein_coding	serine protease 8 [Source:HGNC Symbol;Acc:HGNC:9491]
ENSG00000256268	-5.74901	5.04e-12	2.6e-09	LINC02454	12	65602869	65612997	+	895	lincRNA	long intergenic non-protein coding RNA 2454 [Source:HGNC Symbol;Acc:HGNC:53387]
ENSG00000244437	-5.73455	0.000451814	0.0105569	IGKV3-15	2	89085177	89085787	-	442	IG_V_gene	immunoglobulin kappa variable 3-15 [Source:HGNC Symbol;Acc:HGNC:5816]
ENSG00000162873	-5.71511	5.76e-05	0.0022924	KLHDC8A	1	205336065	205357090	-	3651	protein_coding	kelch domain containing 8A [Source:HGNC Symbol;Acc:HGNC:25573]
ENSG00000116014	-5.71448	3.66e-06	0.000271961	KISS1R	19	917287	921015	+	1680	protein_coding	KISS1 receptor [Source:HGNC Symbol;Acc:HGNC:4510]
ENSG00000198626	-5.71342	1.8e-06	0.000150265	RYR2	1	237042205	237833988	+	17777	protein_coding	ryanodine receptor 2 [Source:HGNC Symbol;Acc:HGNC:10484]
ENSG00000272619	-5.68857	0.000134323	0.00436127	AC093673.2	7	143363899	143364229	+	331	lincRNA	novel transcript
ENSG00000268869	-5.67843	0.000111548	0.00378913	ESPNP	1	16687339	16720157	-	3178	transcribed_unprocessed_pseudogene	espin pseudogene [Source:HGNC Symbol;Acc:HGNC:23285]
ENSG00000164794	-5.67477	0.00215995	0.0332804	KCNV1	8	109963645	109975847	-	6979	protein_coding	potassium voltage-gated channel modifier subfamily V member 1 [Source:HGNC Symbol;Acc:HGNC:18861]
ENSG00000183807	-5.64808	6.65e-05	0.00257419	FAM162B	6	116752197	116765723	-	1036	protein_coding	family with sequence similarity 162 member B [Source:HGNC Symbol;Acc:HGNC:21549]
ENSG00000120907	-5.63196	0.00035467	0.00878605	ADRA1A	8	26748150	26867273	-	5848	protein_coding	adrenoceptor alpha 1A [Source:HGNC Symbol;Acc:HGNC:277]
ENSG00000267478	-5.5616	0.003054	0.0413573	AP002414.3	18	12091674	12093141	-	1468	processed_pseudogene	nuclear factor of kappa light polypeptide gene enhancer in B-cells 2 (p49/p100) (NFKB2) pseudogene
ENSG00000156959	-5.56114	0.000918198	0.0179157	LHFPL4	3	9498361	9553802	-	5329	protein_coding	LHFPL tetraspan subfamily member 4 [Source:HGNC Symbol;Acc:HGNC:29568]
ENSG00000168952	-5.55819	2.98e-06	0.0002296	STXBP6	14	24809656	25050297	-	8067	protein_coding	syntaxin binding protein 6 [Source:HGNC Symbol;Acc:HGNC:19666]
ENSG00000162631	-5.54173	1.29e-06	0.000116712	NTNG1	1	107140007	107483458	+	9138	protein_coding	netrin G1 [Source:HGNC Symbol;Acc:HGNC:23319]
ENSG00000280168	-5.49785	0.00170469	0.0284368	AC005274.1	17	12973033	12973834	-	802	TEC	TEC
ENSG00000230943	-5.48686	0.00374838	0.0477773	LINC02541	6	113616927	113650090	-	2145	lincRNA	long intergenic non-protein coding RNA 2541 [Source:HGNC Symbol;Acc:HGNC:53574]
ENSG00000188107	-5.48087	6.3e-15	6.17e-12	EYS	6	63719980	65707225	-	17070	protein_coding	eyes shut homolog (Drosophila) [Source:HGNC Symbol;Acc:HGNC:21555]
ENSG00000163273	-5.47394	0.00112252	0.020761	NPPC	2	231921820	231926403	-	1071	protein_coding	natriuretic peptide C [Source:HGNC Symbol;Acc:HGNC:7941]
ENSG00000228789	-5.47217	7.28e-05	0.00277144	HCG22	6	31053450	31059890	+	2211	lincRNA	HLA complex group 22 (gene/pseudogene) [Source:HGNC Symbol;Acc:HGNC:27780]
ENSG00000182256	-5.46381	0.00195318	0.0310953	GABRG3	15	26971282	27541991	+	12595	protein_coding	gamma-aminobutyric acid type A receptor gamma3 subunit [Source:HGNC Symbol;Acc:HGNC:4088]
ENSG00000250413	-5.44675	0.00165023	0.027708	AC005674.1	4	10006482	10009725	+	459	antisense	novel transcript, antisense to SLC2A9
ENSG00000154856	-5.44209	1.88e-22	5.54e-19	APCDD1	18	10454628	10489948	+	5943	protein_coding	APC down-regulated 1 [Source:HGNC Symbol;Acc:HGNC:15718]
ENSG00000185904	-5.43363	0.0021575	0.0332676	LINC00839	10	42475543	42495336	+	2337	lincRNA	long intergenic non-protein coding RNA 839 [Source:HGNC Symbol;Acc:HGNC:28269]
ENSG00000151012	-5.42693	9.28e-06	0.000558281	SLC7A11	4	138164097	138242349	-	9645	protein_coding	solute carrier family 7 member 11 [Source:HGNC Symbol;Acc:HGNC:11059]
ENSG00000271584	-5.42364	4.17e-05	0.00179754	LINC02550	11	111091932	111179641	-	1345	lincRNA	long intergenic non-protein coding RNA 2550 [Source:HGNC Symbol;Acc:HGNC:53585]
ENSG00000069482	-5.40038	0.000260405	0.00692563	GAL	11	68683779	68691175	+	1300	protein_coding	galanin and GMAP prepropeptide [Source:HGNC Symbol;Acc:HGNC:4114]
ENSG00000152936	-5.36656	0.000384154	0.00938055	LMNTD1	12	25409307	25648579	-	3083	protein_coding	lamin tail domain containing 1 [Source:HGNC Symbol;Acc:HGNC:26683]
ENSG00000233569	-5.35896	0.00131157	0.0232547	AL161630.1	9	117648606	117657027	+	1299	lincRNA	uncharacterized LOC101928797 [Source:NCBI gene;Acc:101928797]
ENSG00000128709	-5.35691	0.000227538	0.00635533	HOXD9	2	176122720	176124937	+	1870	protein_coding	homeobox D9 [Source:HGNC Symbol;Acc:HGNC:5140]
ENSG00000175946	-5.29541	6.55e-05	0.00254372	KLHL38	8	123645527	123652950	-	1982	protein_coding	kelch like family member 38 [Source:HGNC Symbol;Acc:HGNC:34435]
ENSG00000223523	-5.29399	0.000657901	0.0140051	AC092598.1	2	188598791	188839445	-	797	sense_overlapping	novel transcript, overlapping DIRC1
ENSG00000258661	-5.25522	0.00346253	0.0450501	AL079303.1	14	36647083	36658801	-	2613	antisense	novel transcript, antisense to PAX9
ENSG00000139289	-5.25516	8.24e-16	9.43e-13	PHLDA1	12	76025447	76033932	-	8069	protein_coding	pleckstrin homology like domain family A member 1 [Source:HGNC Symbol;Acc:HGNC:8933]
ENSG00000262772	-5.23789	8.48e-05	0.00307803	LINC01977	17	79823452	79827704	+	1788	lincRNA	long intergenic non-protein coding RNA 1977 [Source:HGNC Symbol;Acc:HGNC:52804]
ENSG00000179593	-5.19079	0.000272143	0.00718213	ALOX15B	17	8039017	8049134	+	3028	protein_coding	arachidonate 15-lipoxygenase, type B [Source:HGNC Symbol;Acc:HGNC:434]
ENSG00000206262	-5.1702	1.23e-05	0.000711856	FOXL2NB	3	138947234	138953451	+	4567	protein_coding	FOXL2 neighbor [Source:HGNC Symbol;Acc:HGNC:34428]
ENSG00000085563	-5.14067	1.44e-06	0.000126901	ABCB1	7	87503633	87713323	-	5806	protein_coding	ATP binding cassette subfamily B member 1 [Source:HGNC Symbol;Acc:HGNC:40]
ENSG00000228021	-5.13366	0.000134273	0.00436127	AL158835.1	10	125683229	125709677	+	4558	processed_transcript	uncharacterized LOC283038 [Source:NCBI gene;Acc:283038]
ENSG00000204904	-5.12663	4.58e-05	0.00193677	LINC01545	X	46887417	46899703	-	532	lincRNA	long intergenic non-protein coding RNA 1545 [Source:HGNC Symbol;Acc:HGNC:17986]
ENSG00000103740	-5.12179	0.00282052	0.0394165	ACSBG1	15	78167468	78245688	-	8230	protein_coding	acyl-CoA synthetase bubblegum family member 1 [Source:HGNC Symbol;Acc:HGNC:29567]
ENSG00000165376	-5.11663	0.00021124	0.00605623	CLDN2	X	106900164	106930861	+	3410	protein_coding	claudin 2 [Source:HGNC Symbol;Acc:HGNC:2041]
ENSG00000198523	-5.11488	1.46e-06	0.000127665	PLN	6	118548298	118560730	+	2001	protein_coding	phospholamban [Source:HGNC Symbol;Acc:HGNC:9080]
ENSG00000144331	-5.11052	0.00119292	0.0217504	ZNF385B	2	179441982	179861505	-	5310	protein_coding	zinc finger protein 385B [Source:HGNC Symbol;Acc:HGNC:26332]
ENSG00000188176	-5.10456	4.53e-08	7.65e-06	SMTNL2	17	4583999	4608319	+	2470	protein_coding	smoothelin like 2 [Source:HGNC Symbol;Acc:HGNC:24764]
ENSG00000167281	-5.08288	0.000253278	0.00680644	RBFOX3	17	79089345	79516148	-	9873	protein_coding	RNA binding fox-1 homolog 3 [Source:HGNC Symbol;Acc:HGNC:27097]
ENSG00000171476	-5.06923	1.01e-11	4.43e-09	HOPX	4	56647988	56681899	-	7753	protein_coding	HOP homeobox [Source:HGNC Symbol;Acc:HGNC:24961]
ENSG00000141639	-5.06758	7.82e-10	2.04e-07	MAPK4	18	50560078	50731824	+	7601	protein_coding	mitogen-activated protein kinase 4 [Source:HGNC Symbol;Acc:HGNC:6878]
ENSG00000204936	-5.06572	0.000137546	0.00443528	CD177	19	43353659	43363172	+	2501	protein_coding	CD177 molecule [Source:HGNC Symbol;Acc:HGNC:30072]
ENSG00000148488	-5.06335	4.8e-11	1.87e-08	ST8SIA6	10	17318383	17454330	-	2696	protein_coding	ST8 alpha-N-acetyl-neuraminide alpha-2,8-sialyltransferase 6 [Source:HGNC Symbol;Acc:HGNC:23317]
ENSG00000118513	-5.04661	0.00139786	0.0244686	MYB	6	135181315	135219173	+	5493	protein_coding	MYB proto-oncogene, transcription factor [Source:HGNC Symbol;Acc:HGNC:7545]
ENSG00000164176	-5.02893	8.88e-12	4.06e-09	EDIL3	5	83940554	84384793	-	5738	protein_coding	EGF like repeats and discoidin domains 3 [Source:HGNC Symbol;Acc:HGNC:3173]
ENSG00000284128	-5.01491	0.00282626	0.0394646	AP000356.3	22	24644791	24653356	+	1603	transcribed_unprocessed_pseudogene	breakpoint cluster region pseudogene 3
ENSG00000269086	-5.00844	0.000501615	0.0113845	AC008555.2	19	34837889	34855304	+	6828	lincRNA	novel transcript
ENSG00000151468	-4.98988	5.35e-16	6.89e-13	CCDC3	10	12896625	13099652	-	3683	protein_coding	coiled-coil domain containing 3 [Source:HGNC Symbol;Acc:HGNC:23813]
ENSG00000101850	-4.96339	0.000110412	0.00376295	GPR143	X	9725346	9786297	-	2486	protein_coding	G protein-coupled receptor 143 [Source:HGNC Symbol;Acc:HGNC:20145]
ENSG00000187151	-4.96331	0.000113598	0.0038272	ANGPTL5	11	101890674	101916522	-	2368	protein_coding	angiopoietin like 5 [Source:HGNC Symbol;Acc:HGNC:19705]
ENSG00000162706	-4.92861	0.000584753	0.0129432	CADM3	1	159171609	159203313	+	3847	protein_coding	cell adhesion molecule 3 [Source:HGNC Symbol;Acc:HGNC:17601]
ENSG00000129521	-4.92712	5.63e-05	0.0022573	EGLN3	14	33924231	34462774	-	7359	protein_coding	egl-9 family hypoxia inducible factor 3 [Source:HGNC Symbol;Acc:HGNC:14661]
ENSG00000073282	-4.92064	2.9e-22	7.46e-19	TP63	3	189631416	189897279	+	7454	protein_coding	tumor protein p63 [Source:HGNC Symbol;Acc:HGNC:15979]
ENSG00000227741	-4.91117	0.0016987	0.0283599	AL121987.2	1	160202199	160208869	-	1578	antisense	uncharacterized LOC729867 [Source:NCBI gene;Acc:729867]
ENSG00000137571	-4.88983	0.000418181	0.00995174	SLCO5A1	8	69667047	69835064	-	9992	protein_coding	solute carrier organic anion transporter family member 5A1 [Source:HGNC Symbol;Acc:HGNC:19046]
ENSG00000124102	-4.85439	0.000706329	0.0148063	PI3	20	45174876	45176544	+	577	protein_coding	peptidase inhibitor 3 [Source:HGNC Symbol;Acc:HGNC:8947]
ENSG00000265810	-4.85242	0.00299643	0.0409843	MIR3907	7	151433489	151433639	-	151	miRNA	microRNA 3907 [Source:HGNC Symbol;Acc:HGNC:38988]
ENSG00000146070	-4.84658	1.6e-09	3.87e-07	PLA2G7	6	46704201	46735693	-	2026	protein_coding	phospholipase A2 group VII [Source:HGNC Symbol;Acc:HGNC:9040]
ENSG00000081479	-4.84004	1.34e-05	0.00075564	LRP2	2	169127109	169362685	-	16260	protein_coding	LDL receptor related protein 2 [Source:HGNC Symbol;Acc:HGNC:6694]
ENSG00000089199	-4.81218	0.00052992	0.0118957	CHGB	20	5911430	5925361	+	4535	protein_coding	chromogranin B [Source:HGNC Symbol;Acc:HGNC:1930]
ENSG00000104899	-4.80742	0.00103841	0.0195109	AMH	19	2249309	2252073	+	2587	protein_coding	anti-Mullerian hormone [Source:HGNC Symbol;Acc:HGNC:464]
ENSG00000161896	-4.77418	0.000517086	0.0116969	IP6K3	6	33721670	33746905	-	2785	protein_coding	inositol hexakisphosphate kinase 3 [Source:HGNC Symbol;Acc:HGNC:17269]
ENSG00000263586	-4.76342	0.000988398	0.0188042	HID1-AS1	17	74970704	74975728	+	815	antisense	HID1 antisense RNA 1 [Source:HGNC Symbol;Acc:HGNC:51181]
ENSG00000210156	-4.75711	0.00190727	0.0305772	MT-TK	MT	8295	8364	+	70	Mt_tRNA	mitochondrially encoded tRNA lysine [Source:HGNC Symbol;Acc:HGNC:7489]
ENSG00000198535	-4.73598	1.22e-06	0.000111966	C2CD4A	15	62066977	62070917	+	3445	protein_coding	C2 calcium dependent domain containing 4A [Source:HGNC Symbol;Acc:HGNC:33627]
ENSG00000069535	-4.73148	1.67e-08	3.02e-06	MAOB	X	43766611	43882447	-	2891	protein_coding	monoamine oxidase B [Source:HGNC Symbol;Acc:HGNC:6834]
ENSG00000130768	-4.71562	9.78e-06	0.000583413	SMPDL3B	1	27934993	27959157	+	2670	protein_coding	sphingomyelin phosphodiesterase acid like 3B [Source:HGNC Symbol;Acc:HGNC:21416]
ENSG00000134917	-4.70705	4.48e-06	0.000314408	ADAMTS8	11	130404925	130428993	-	4523	protein_coding	ADAM metallopeptidase with thrombospondin type 1 motif 8 [Source:HGNC Symbol;Acc:HGNC:224]
ENSG00000133067	-4.70614	1.1e-06	0.00010215	LGR6	1	202193901	202319781	+	4583	protein_coding	leucine rich repeat containing G protein-coupled receptor 6 [Source:HGNC Symbol;Acc:HGNC:19719]
ENSG00000267069	-4.69416	0.000189174	0.00563468	AP005264.1	18	12288308	12291488	+	733	lincRNA	novel transcript
ENSG00000230992	-4.69135	0.00295826	0.0405972	FAM201B	2	132352722	132353318	+	597	processed_pseudogene	family with sequence similarity 201 member B [Source:HGNC Symbol;Acc:HGNC:27933]
ENSG00000211592	-4.6612	0.00160065	0.0270299	IGKC	2	88857161	88857683	-	523	IG_C_gene	immunoglobulin kappa constant [Source:HGNC Symbol;Acc:HGNC:5716]
ENSG00000138792	-4.65136	2.05e-09	4.8e-07	ENPEP	4	110365733	110565285	+	7802	protein_coding	glutamyl aminopeptidase [Source:HGNC Symbol;Acc:HGNC:3355]
ENSG00000182885	-4.64171	0.00208131	0.0325561	ADGRG3	16	57668187	57689378	+	3330	protein_coding	adhesion G protein-coupled receptor G3 [Source:HGNC Symbol;Acc:HGNC:13728]
ENSG00000174808	-4.6072	0.000235224	0.00646473	BTC	4	74744759	74794686	-	2816	protein_coding	betacellulin [Source:HGNC Symbol;Acc:HGNC:1121]
ENSG00000088992	-4.59206	8.84e-07	8.79e-05	TESC	12	117038923	117099479	-	1926	protein_coding	tescalcin [Source:HGNC Symbol;Acc:HGNC:26065]
ENSG00000127533	-4.5897	1.12e-08	2.12e-06	F2RL3	19	16888860	16892606	+	3473	protein_coding	F2R like thrombin or trypsin receptor 3 [Source:HGNC Symbol;Acc:HGNC:3540]
ENSG00000228835	-4.5874	0.00365668	0.0468697	AC012123.1	18	32769795	32774413	+	1661	antisense	novel transcript, antisense to KLHL14
ENSG00000169851	-4.56988	0.00338217	0.0443452	PCDH7	4	30720415	31146805	+	12249	protein_coding	protocadherin 7 [Source:HGNC Symbol;Acc:HGNC:8659]
ENSG00000105641	-4.56786	0.000469928	0.0109305	SLC5A5	19	17871973	17895174	+	3652	protein_coding	solute carrier family 5 member 5 [Source:HGNC Symbol;Acc:HGNC:11040]
ENSG00000197705	-4.55535	0.000112062	0.00379407	KLHL14	18	32672671	32773062	-	4992	protein_coding	kelch like family member 14 [Source:HGNC Symbol;Acc:HGNC:29266]
ENSG00000150394	-4.5512	5.73e-12	2.88e-09	CDH8	16	61647242	62037035	-	13529	protein_coding	cadherin 8 [Source:HGNC Symbol;Acc:HGNC:1767]
ENSG00000109321	-4.54303	0.00273283	0.0388235	AREG	4	74445134	74455009	+	1648	protein_coding	amphiregulin [Source:HGNC Symbol;Acc:HGNC:651]
ENSG00000140297	-4.54026	0.00358963	0.0463567	GCNT3	15	59594875	59640239	+	6475	protein_coding	glucosaminyl (N-acetyl) transferase 3, mucin type [Source:HGNC Symbol;Acc:HGNC:4205]
ENSG00000106078	-4.53607	4.34e-10	1.22e-07	COBL	7	51016212	51316818	-	14349	protein_coding	cordon-bleu WH2 repeat protein [Source:HGNC Symbol;Acc:HGNC:22199]
ENSG00000183770	-4.52692	1.37e-05	0.000771376	FOXL2	3	138944224	138947140	-	2917	protein_coding	forkhead box L2 [Source:HGNC Symbol;Acc:HGNC:1092]
ENSG00000114200	-4.51548	3.26e-05	0.00149292	BCHE	3	165772904	165837472	-	3082	protein_coding	butyrylcholinesterase [Source:HGNC Symbol;Acc:HGNC:983]
ENSG00000164647	-4.49462	0.00244473	0.0361269	STEAP1	7	90154375	90164829	+	1625	protein_coding	STEAP family member 1 [Source:HGNC Symbol;Acc:HGNC:11378]
ENSG00000183067	-4.49363	1.44e-05	0.00078986	IGSF5	21	39745407	39802096	+	2650	protein_coding	immunoglobulin superfamily member 5 [Source:HGNC Symbol;Acc:HGNC:5952]
ENSG00000184788	-4.49356	0.00157595	0.0267004	SATL1	X	85092287	85243961	-	7037	protein_coding	spermidine/spermine N1-acetyl transferase like 1 [Source:HGNC Symbol;Acc:HGNC:27992]
ENSG00000233098	-4.47292	0.000300811	0.00774023	CCDC144NL-AS1	17	20868433	21002276	+	10225	antisense	CCDC144NL antisense RNA 1 [Source:HGNC Symbol;Acc:HGNC:51340]
ENSG00000259736	-4.46146	0.00210546	0.0327596	CRTC3-AS1	15	90620007	90717141	-	957	antisense	CRTC3 antisense RNA 1 [Source:HGNC Symbol;Acc:HGNC:51433]
ENSG00000134760	-4.45272	0.000143234	0.00455012	DSG1	18	31318089	31357029	+	5252	protein_coding	desmoglein 1 [Source:HGNC Symbol;Acc:HGNC:3048]
ENSG00000196660	-4.44988	1.27e-05	0.000726479	SLC30A10	1	219685427	219958647	-	5770	protein_coding	solute carrier family 30 member 10 [Source:HGNC Symbol;Acc:HGNC:25355]
ENSG00000166922	-4.43374	0.00015798	0.00489026	SCG5	15	32641676	32697098	+	2196	protein_coding	secretogranin V [Source:HGNC Symbol;Acc:HGNC:10816]
ENSG00000165323	-4.4036	1.58e-05	0.000852506	FAT3	11	92352096	92896470	+	19280	protein_coding	FAT atypical cadherin 3 [Source:HGNC Symbol;Acc:HGNC:23112]
ENSG00000041353	-4.38796	4.82e-12	2.55e-09	RAB27B	18	54717860	54895516	+	7432	protein_coding	RAB27B, member RAS oncogene family [Source:HGNC Symbol;Acc:HGNC:9767]
ENSG00000117600	-4.3842	1.99e-06	0.000162499	PLPPR4	1	99263953	99309590	+	5540	protein_coding	phospholipid phosphatase related 4 [Source:HGNC Symbol;Acc:HGNC:23496]
ENSG00000162552	-4.38292	0.000741936	0.0153804	WNT4	1	22117305	22143969	-	4527	protein_coding	Wnt family member 4 [Source:HGNC Symbol;Acc:HGNC:12783]
ENSG00000100473	-4.36709	1.45e-05	0.000792318	COCH	14	30874514	30895065	+	4031	protein_coding	cochlin [Source:HGNC Symbol;Acc:HGNC:2180]
ENSG00000267767	-4.34461	0.000150162	0.00471922	LINC01801	19	34788582	34832869	-	2266	lincRNA	long intergenic non-protein coding RNA 1801 [Source:HGNC Symbol;Acc:HGNC:52592]
ENSG00000087495	-4.33567	0.00179856	0.0291751	PHACTR3	20	59577509	59847711	+	6095	protein_coding	phosphatase and actin regulator 3 [Source:HGNC Symbol;Acc:HGNC:15833]
ENSG00000113448	-4.31737	5.7e-17	8.38e-14	PDE4D	5	58969038	60522120	-	16308	protein_coding	phosphodiesterase 4D [Source:HGNC Symbol;Acc:HGNC:8783]
ENSG00000168427	-4.30921	0.00194274	0.031025	KLHL30	2	238138722	238152947	+	3726	protein_coding	kelch like family member 30 [Source:HGNC Symbol;Acc:HGNC:24770]
ENSG00000075213	-4.29917	3.09e-06	0.000237635	SEMA3A	7	83955777	84492724	-	9371	protein_coding	semaphorin 3A [Source:HGNC Symbol;Acc:HGNC:10723]
ENSG00000125851	-4.28439	0.000809794	0.0164233	PCSK2	20	17226107	17484578	+	7078	protein_coding	proprotein convertase subtilisin/kexin type 2 [Source:HGNC Symbol;Acc:HGNC:8744]
ENSG00000148677	-4.24605	0.000730188	0.0151828	ANKRD1	10	90912096	90921276	-	1979	protein_coding	ankyrin repeat domain 1 [Source:HGNC Symbol;Acc:HGNC:15819]
ENSG00000101188	-4.20977	1.29e-05	0.000734136	NTSR1	20	62708837	62762771	+	4237	protein_coding	neurotensin receptor 1 [Source:HGNC Symbol;Acc:HGNC:8039]
ENSG00000255622	-4.20531	7.2e-07	7.49e-05	PCDHB17P	5	141155996	141159061	+	3066	transcribed_unprocessed_pseudogene	protocadherin beta 17 pseudogene [Source:HGNC Symbol;Acc:HGNC:14547]
ENSG00000180616	-4.19126	4.18e-10	1.19e-07	SSTR2	17	73165012	73176633	+	7852	protein_coding	somatostatin receptor 2 [Source:HGNC Symbol;Acc:HGNC:11331]
ENSG00000183971	-4.18648	1.33e-07	1.82e-05	NPW	16	2009926	2020755	+	1168	protein_coding	neuropeptide W [Source:HGNC Symbol;Acc:HGNC:30509]
ENSG00000091129	-4.18088	8.56e-05	0.00309656	NRCAM	7	108147623	108456717	-	8193	protein_coding	neuronal cell adhesion molecule [Source:HGNC Symbol;Acc:HGNC:7994]
ENSG00000133392	-4.17951	2.74e-10	8.18e-08	MYH11	16	15703172	15857033	-	16104	protein_coding	myosin heavy chain 11 [Source:HGNC Symbol;Acc:HGNC:7569]
ENSG00000223749	-4.17715	0.00248	0.0364337	MIR503HG	X	134543337	134546632	-	1678	lincRNA	MIR503 host gene [Source:HGNC Symbol;Acc:HGNC:28258]
ENSG00000007372	-4.173	1.83e-05	0.000953015	PAX6	11	31784779	31818062	-	20812	protein_coding	paired box 6 [Source:HGNC Symbol;Acc:HGNC:8620]
ENSG00000158528	-4.16981	2e-08	3.59e-06	PPP1R9A	7	94907202	95296415	+	11151	protein_coding	protein phosphatase 1 regulatory subunit 9A [Source:HGNC Symbol;Acc:HGNC:14946]
ENSG00000101204	-4.15851	4.85e-06	0.000333912	CHRNA4	20	63343223	63378401	-	11049	protein_coding	cholinergic receptor nicotinic alpha 4 subunit [Source:HGNC Symbol;Acc:HGNC:1958]
ENSG00000188162	-4.15388	0.000344652	0.00858918	OTOG	11	17547373	17647150	+	10709	protein_coding	otogelin [Source:HGNC Symbol;Acc:HGNC:8516]
ENSG00000206172	-4.11375	4.67e-06	0.000325012	HBA1	16	176680	177522	+	835	protein_coding	hemoglobin subunit alpha 1 [Source:HGNC Symbol;Acc:HGNC:4823]
ENSG00000261634	-4.10683	3.6e-05	0.00159896	AC026992.2	15	69278328	69298763	-	4820	antisense	uncharacterized LOC102723548 [Source:NCBI gene;Acc:102723548]
ENSG00000058085	-4.09942	0.000183392	0.00552727	LAMC2	1	183186238	183244900	+	6543	protein_coding	laminin subunit gamma 2 [Source:HGNC Symbol;Acc:HGNC:6493]
ENSG00000173597	-4.09306	0.000434799	0.010229	SULT1B1	4	69721162	69787961	-	7356	protein_coding	sulfotransferase family 1B member 1 [Source:HGNC Symbol;Acc:HGNC:17845]
ENSG00000244734	-4.08232	7.69e-07	7.76e-05	HBB	11	5225464	5229395	-	1304	protein_coding	hemoglobin subunit beta [Source:HGNC Symbol;Acc:HGNC:4827]
ENSG00000158406	-4.06003	4.72e-05	0.00197647	HIST1H4H	6	26277609	26285638	-	2163	protein_coding	histone cluster 1 H4 family member h [Source:HGNC Symbol;Acc:HGNC:4788]
ENSG00000232560	-4.03924	0.000152905	0.00478351	LINC01549	21	17438890	17449185	+	714	lincRNA	long intergenic non-protein coding RNA 1549 [Source:HGNC Symbol;Acc:HGNC:1277]
ENSG00000188536	-4.03686	7.43e-05	0.00280998	HBA2	16	172876	173710	+	827	protein_coding	hemoglobin subunit alpha 2 [Source:HGNC Symbol;Acc:HGNC:4824]
ENSG00000083454	-4.00355	0.0013329	0.0235315	P2RX5	17	3672199	3696404	-	4190	protein_coding	purinergic receptor P2X 5 [Source:HGNC Symbol;Acc:HGNC:8536]
ENSG00000248050	-3.97605	2.2e-05	0.00110384	AC079061.1	8	109644115	109648084	+	3075	antisense	uncharacterized LOC100132813 [Source:NCBI gene;Acc:100132813]
ENSG00000175985	-3.94501	0.000972046	0.018652	PLEKHD1	14	69484692	69531551	+	8097	protein_coding	pleckstrin homology and coiled-coil domain containing D1 [Source:HGNC Symbol;Acc:HGNC:20148]
ENSG00000165973	-3.932	0.00245492	0.0361817	NELL1	11	20669551	21575681	+	5309	protein_coding	neural EGFL like 1 [Source:HGNC Symbol;Acc:HGNC:7750]
ENSG00000256802	-3.91715	0.00171963	0.028544	AC022613.1	15	29674990	29680957	+	2736	antisense	uncharacterized LOC100130111 [Source:NCBI gene;Acc:100130111]
ENSG00000227620	-3.90182	0.00307671	0.041585	ALG1L8P	11	67785273	67792335	+	760	unprocessed_pseudogene	asparagine-linked glycosylation 1-like 8, pseudogene [Source:HGNC Symbol;Acc:HGNC:44377]
ENSG00000140832	-3.89819	8.27e-05	0.00303295	MARVELD3	16	71626161	71642114	+	6446	protein_coding	MARVEL domain containing 3 [Source:HGNC Symbol;Acc:HGNC:30525]
ENSG00000112541	-3.89185	9.3e-10	2.36e-07	PDE10A	6	165327287	165988078	-	22022	protein_coding	phosphodiesterase 10A [Source:HGNC Symbol;Acc:HGNC:8772]
ENSG00000171189	-3.87539	0.000757945	0.0156179	GRIK1	21	29536933	29940033	-	4242	protein_coding	glutamate ionotropic receptor kainate type subunit 1 [Source:HGNC Symbol;Acc:HGNC:4579]
ENSG00000167748	-3.85917	2.3e-07	2.91e-05	KLK1	19	50819148	50823787	-	2378	protein_coding	kallikrein 1 [Source:HGNC Symbol;Acc:HGNC:6357]
ENSG00000177133	-3.85205	4.76e-05	0.0019867	LINC00982	1	3059615	3068437	-	5600	antisense	long intergenic non-protein coding RNA 982 [Source:HGNC Symbol;Acc:HGNC:48664]
ENSG00000086205	-3.81411	0.000232628	0.00645371	FOLH1	11	49146635	49208670	-	3824	protein_coding	folate hydrolase 1 [Source:HGNC Symbol;Acc:HGNC:3788]
ENSG00000105976	-3.80969	1.84e-24	7.57e-21	MET	7	116672390	116798386	+	7039	protein_coding	MET proto-oncogene, receptor tyrosine kinase [Source:HGNC Symbol;Acc:HGNC:7029]
ENSG00000163737	-3.80615	0.000339461	0.00849064	PF4	4	73981077	73982124	-	604	protein_coding	platelet factor 4 [Source:HGNC Symbol;Acc:HGNC:8861]
ENSG00000151360	-3.79775	5.29e-05	0.00216013	ALLC	2	3658195	3702671	+	2542	protein_coding	allantoicase [Source:HGNC Symbol;Acc:HGNC:17377]
ENSG00000278828	-3.79287	0.000424838	0.010029	HIST1H3H	6	27810064	27811300	+	1237	protein_coding	histone cluster 1 H3 family member h [Source:HGNC Symbol;Acc:HGNC:4775]
ENSG00000226440	-3.79227	0.00036162	0.00894706	AL365214.2	6	112236093	112307009	+	4132	antisense	novel transcript
ENSG00000163492	-3.78864	0.000193556	0.00573288	CCDC141	2	178829757	179050086	-	15446	protein_coding	coiled-coil domain containing 141 [Source:HGNC Symbol;Acc:HGNC:26821]
ENSG00000143546	-3.78555	2.91e-06	0.00022668	S100A8	1	153390032	153391188	-	1006	protein_coding	S100 calcium binding protein A8 [Source:HGNC Symbol;Acc:HGNC:10498]
ENSG00000154736	-3.78282	2.37e-11	9.76e-09	ADAMTS5	21	26917912	26966513	-	9056	protein_coding	ADAM metallopeptidase with thrombospondin type 1 motif 5 [Source:HGNC Symbol;Acc:HGNC:221]
ENSG00000007908	-3.77868	0.00143362	0.0249882	SELE	1	169722641	169764705	-	4585	protein_coding	selectin E [Source:HGNC Symbol;Acc:HGNC:10718]
ENSG00000141052	-3.77243	0.00166519	0.0279136	MYOCD	17	12665890	12768949	+	8875	protein_coding	myocardin [Source:HGNC Symbol;Acc:HGNC:16067]
ENSG00000185737	-3.76639	3.95e-05	0.00173145	NRG3	10	81875314	82987179	+	5072	protein_coding	neuregulin 3 [Source:HGNC Symbol;Acc:HGNC:7999]
ENSG00000224661	-3.7646	0.00135533	0.0238457	AC010907.1	2	3702585	3704153	-	807	antisense	novel transcript
ENSG00000267051	-3.753	3.48e-07	4.04e-05	AP005229.1	18	11366913	11378409	-	810	lincRNA	novel transcript
ENSG00000112499	-3.73927	4.02e-05	0.00174965	SLC22A2	6	160171061	160277638	-	6171	protein_coding	solute carrier family 22 member 2 [Source:HGNC Symbol;Acc:HGNC:10966]
ENSG00000168334	-3.72623	0.00257547	0.0373615	XIRP1	3	39183210	39192596	-	6467	protein_coding	xin actin binding repeat containing 1 [Source:HGNC Symbol;Acc:HGNC:14301]
ENSG00000108950	-3.72257	0.000236913	0.00650248	FAM20A	17	68535113	68601389	-	6203	protein_coding	FAM20A, golgi associated secretory pathway pseudokinase [Source:HGNC Symbol;Acc:HGNC:23015]
ENSG00000145247	-3.71961	6.61e-16	8e-13	OCIAD2	4	48885019	48906937	-	2483	protein_coding	OCIA domain containing 2 [Source:HGNC Symbol;Acc:HGNC:28685]
ENSG00000250748	-3.71945	0.00342348	0.0447444	AC025419.1	12	65466820	65642372	-	4293	lincRNA	uncharacterized LOC100507065 [Source:NCBI gene;Acc:100507065]
ENSG00000158825	-3.70021	5.25e-07	5.69e-05	CDA	1	20588948	20618908	+	963	protein_coding	cytidine deaminase [Source:HGNC Symbol;Acc:HGNC:1712]
ENSG00000145113	-3.69454	0.000138667	0.00446008	MUC4	3	195746765	195812277	-	21325	protein_coding	mucin 4, cell surface associated [Source:HGNC Symbol;Acc:HGNC:7514]
ENSG00000080031	-3.69412	4.5e-05	0.00191025	PTPRH	19	55181248	55209506	-	4344	protein_coding	protein tyrosine phosphatase, receptor type H [Source:HGNC Symbol;Acc:HGNC:9672]
ENSG00000175426	-3.68872	0.00253462	0.0369434	PCSK1	5	96390415	96434143	-	5307	protein_coding	proprotein convertase subtilisin/kexin type 1 [Source:HGNC Symbol;Acc:HGNC:8743]
ENSG00000128422	-3.68007	0.00114436	0.0210139	KRT17	17	41619441	41624842	-	3130	protein_coding	keratin 17 [Source:HGNC Symbol;Acc:HGNC:6427]
ENSG00000115507	-3.67876	0.00243916	0.0360705	OTX1	2	63050057	63057836	+	4833	protein_coding	orthodenticle homeobox 1 [Source:HGNC Symbol;Acc:HGNC:8521]
ENSG00000114115	-3.67089	3.32e-17	5.25e-14	RBP1	3	139517434	139539829	-	3905	protein_coding	retinol binding protein 1 [Source:HGNC Symbol;Acc:HGNC:9919]
ENSG00000206432	-3.6654	2.76e-05	0.00131395	TMEM200C	18	5882072	5895955	-	10638	protein_coding	transmembrane protein 200C [Source:HGNC Symbol;Acc:HGNC:37208]
ENSG00000283526	-3.64894	4.58e-12	2.54e-09	PRRT1B	9	131545514	131558620	+	1312	protein_coding	proline rich transmembrane protein 1B [Source:HGNC Symbol;Acc:HGNC:53642]
ENSG00000275591	-3.63397	0.000105805	0.00363605	XKR5	8	6808517	6835644	-	5031	protein_coding	XK related 5 [Source:HGNC Symbol;Acc:HGNC:20782]
ENSG00000224650	-3.61527	0.0028959	0.0399545	IGHV3-74	14	106810442	106811131	-	587	IG_V_gene	immunoglobulin heavy variable 3-74 [Source:HGNC Symbol;Acc:HGNC:5624]
ENSG00000170421	-3.61358	2.71e-05	0.00129904	KRT8	12	52897187	52949954	-	6881	protein_coding	keratin 8 [Source:HGNC Symbol;Acc:HGNC:6446]
ENSG00000067715	-3.61206	0.00118662	0.02167	SYT1	12	78863993	79452008	+	6494	protein_coding	synaptotagmin 1 [Source:HGNC Symbol;Acc:HGNC:11509]
ENSG00000231863	-3.61103	0.000714225	0.0149364	AL139393.1	6	160931080	160969771	+	573	antisense	novel transcript
ENSG00000236924	-3.60649	0.00099994	0.0189363	AL162411.1	9	6645956	6670635	+	526	lincRNA	novel transcript
ENSG00000123892	-3.60452	7.44e-05	0.00280998	RAB38	11	88113242	88175467	-	1465	protein_coding	RAB38, member RAS oncogene family [Source:HGNC Symbol;Acc:HGNC:9776]
ENSG00000234129	-3.59818	0.00177871	0.0290132	AC073529.1	X	10847877	11111141	-	3080	lincRNA	novel transcript
ENSG00000101162	-3.59741	1.74e-05	0.000919114	TUBB1	20	59019254	59026654	+	3496	protein_coding	tubulin beta 1 class VI [Source:HGNC Symbol;Acc:HGNC:16257]
ENSG00000091879	-3.58936	1.46e-06	0.000127665	ANGPT2	8	6499651	6563409	-	6775	protein_coding	angiopoietin 2 [Source:HGNC Symbol;Acc:HGNC:485]
ENSG00000152463	-3.58656	2.05e-06	0.000165306	OLAH	10	15032227	15073852	+	2364	protein_coding	oleoyl-ACP hydrolase [Source:HGNC Symbol;Acc:HGNC:25625]
ENSG00000197046	-3.57645	0.00266135	0.0382303	SIGLEC15	18	45825512	45844080	+	3598	protein_coding	sialic acid binding Ig like lectin 15 [Source:HGNC Symbol;Acc:HGNC:27596]
ENSG00000123901	-3.56841	0.000610572	0.0133001	GPR83	11	94377311	94401419	-	4282	protein_coding	G protein-coupled receptor 83 [Source:HGNC Symbol;Acc:HGNC:4523]
ENSG00000173698	-3.56493	4.67e-05	0.00196202	ADGRG2	X	18989309	19122637	-	10155	protein_coding	adhesion G protein-coupled receptor G2 [Source:HGNC Symbol;Acc:HGNC:4516]
ENSG00000013588	-3.55199	2.66e-10	8.06e-08	GPRC5A	12	12890782	12917937	+	8440	protein_coding	G protein-coupled receptor class C group 5 member A [Source:HGNC Symbol;Acc:HGNC:9836]
ENSG00000211895	-3.53415	0.000332327	0.00837325	IGHA1	14	105703995	105708665	-	1422	IG_C_gene	immunoglobulin heavy constant alpha 1 [Source:HGNC Symbol;Acc:HGNC:5478]
ENSG00000170262	-3.53372	0.000954271	0.0183757	MRAP	21	32291813	32314784	+	1346	protein_coding	melanocortin 2 receptor accessory protein [Source:HGNC Symbol;Acc:HGNC:1304]
ENSG00000134709	-3.52816	4.46e-06	0.000314408	HOOK1	1	59814786	59876378	+	6758	protein_coding	hook microtubule tethering protein 1 [Source:HGNC Symbol;Acc:HGNC:19884]
ENSG00000132465	-3.52428	0.000239349	0.00655186	JCHAIN	4	70655541	70681817	-	1680	protein_coding	joining chain of multimeric IgA and IgM [Source:HGNC Symbol;Acc:HGNC:5713]
ENSG00000145864	-3.51593	4.3e-06	0.000308686	GABRB2	5	161288429	161549044	-	10002	protein_coding	gamma-aminobutyric acid type A receptor beta2 subunit [Source:HGNC Symbol;Acc:HGNC:4082]
ENSG00000180785	-3.51352	0.00343731	0.0448967	OR51E1	11	4643420	4655488	+	3612	protein_coding	olfactory receptor family 51 subfamily E member 1 [Source:HGNC Symbol;Acc:HGNC:15194]
ENSG00000121742	-3.50231	0.00110467	0.0204689	GJB6	13	20221962	20232395	-	3300	protein_coding	gap junction protein beta 6 [Source:HGNC Symbol;Acc:HGNC:4288]
ENSG00000102575	-3.50182	0.00140493	0.0245713	ACP5	19	11574660	11579008	-	2919	protein_coding	acid phosphatase 5, tartrate resistant [Source:HGNC Symbol;Acc:HGNC:124]
ENSG00000138615	-3.50137	8.28e-05	0.00303383	CILP	15	65194758	65211488	-	5695	protein_coding	cartilage intermediate layer protein [Source:HGNC Symbol;Acc:HGNC:1980]
ENSG00000258819	-3.50128	0.00177064	0.0289483	LINC02289	14	77069180	77076344	-	2793	lincRNA	long intergenic non-protein coding RNA 2289 [Source:HGNC Symbol;Acc:HGNC:53205]
ENSG00000179388	-3.49961	2.36e-05	0.00116722	EGR3	8	22687659	22693302	-	4855	protein_coding	early growth response 3 [Source:HGNC Symbol;Acc:HGNC:3240]
ENSG00000101276	-3.48993	0.000411028	0.00980417	SLC52A3	20	760080	776015	-	3776	protein_coding	solute carrier family 52 member 3 [Source:HGNC Symbol;Acc:HGNC:16187]
ENSG00000228412	-3.48	5.64e-07	6.02e-05	AL022068.1	6	19324988	19839080	-	6189	antisense	uncharacterized LOC100506885 [Source:NCBI gene;Acc:100506885]
ENSG00000110148	-3.4782	0.00133136	0.0235244	CCKBR	11	6259736	6272127	+	2655	protein_coding	cholecystokinin B receptor [Source:HGNC Symbol;Acc:HGNC:1571]
ENSG00000132329	-3.44948	0.00011536	0.00387389	RAMP1	2	237858893	237912114	+	1234	protein_coding	receptor activity modifying protein 1 [Source:HGNC Symbol;Acc:HGNC:9843]
ENSG00000180537	-3.44789	0.00169105	0.028255	RNF182	6	13924446	13980302	+	4090	protein_coding	ring finger protein 182 [Source:HGNC Symbol;Acc:HGNC:28522]
ENSG00000075275	-3.44484	5.27e-11	1.97e-08	CELSR1	22	46360834	46537170	-	12806	protein_coding	cadherin EGF LAG seven-pass G-type receptor 1 [Source:HGNC Symbol;Acc:HGNC:1850]
ENSG00000131620	-3.44035	2.43e-05	0.0011958	ANO1	11	70078302	70189528	+	6021	protein_coding	anoctamin 1 [Source:HGNC Symbol;Acc:HGNC:21625]
ENSG00000105971	-3.42891	1.37e-23	4.69e-20	CAV2	7	116287380	116508541	+	6926	protein_coding	caveolin 2 [Source:HGNC Symbol;Acc:HGNC:1528]
ENSG00000124839	-3.42497	4.69e-09	9.96e-07	RAB17	2	237574322	237601614	-	4783	protein_coding	RAB17, member RAS oncogene family [Source:HGNC Symbol;Acc:HGNC:16523]
ENSG00000123358	-3.42107	3.45e-05	0.00155085	NR4A1	12	52022832	52059507	+	7295	protein_coding	nuclear receptor subfamily 4 group A member 1 [Source:HGNC Symbol;Acc:HGNC:7980]
ENSG00000233045	-3.4112	4.8e-05	0.00199723	AC097523.1	2	138278574	138279210	+	637	processed_pseudogene	ribosomal protein L15 (RPL15) pseudogene
ENSG00000172346	-3.40506	3.45e-05	0.00155085	CSDC2	22	41560763	41577741	+	3250	protein_coding	cold shock domain containing C2 [Source:HGNC Symbol;Acc:HGNC:30359]
ENSG00000237732	-3.40487	0.00128258	0.0228785	AC010980.1	2	222318275	222352989	+	2567	transcribed_unprocessed_pseudogene	uncharacterized LOC440934 [Source:NCBI gene;Acc:440934]
ENSG00000165125	-3.40427	0.00274981	0.0390109	TRPV6	7	142871203	142885762	-	11925	protein_coding	transient receptor potential cation channel subfamily V member 6 [Source:HGNC Symbol;Acc:HGNC:14006]
ENSG00000113205	-3.39139	0.00296803	0.0406795	PCDHB3	5	141100473	141103827	+	3355	protein_coding	protocadherin beta 3 [Source:HGNC Symbol;Acc:HGNC:8688]
ENSG00000046604	-3.38712	2.56e-07	3.16e-05	DSG2	18	31498043	31549008	+	6190	protein_coding	desmoglein 2 [Source:HGNC Symbol;Acc:HGNC:3049]
ENSG00000225783	-3.38567	0.00235551	0.035367	MIAT	22	26646428	26676475	+	11829	lincRNA	myocardial infarction associated transcript [Source:HGNC Symbol;Acc:HGNC:33425]
ENSG00000224790	-3.37213	0.00339082	0.0444304	AP000704.1	21	36966492	36975164	+	2266	lincRNA	novel transcript
ENSG00000164879	-3.35359	0.00361768	0.046602	CA3	8	85373436	85449040	+	2310	protein_coding	carbonic anhydrase 3 [Source:HGNC Symbol;Acc:HGNC:1374]
ENSG00000011677	-3.34498	0.000622501	0.0134461	GABRA3	X	152166234	152451358	-	4193	protein_coding	gamma-aminobutyric acid type A receptor alpha3 subunit [Source:HGNC Symbol;Acc:HGNC:4077]
ENSG00000163082	-3.33644	2.84e-05	0.00133613	SGPP2	2	222424517	222560948	+	3336	protein_coding	sphingosine-1-phosphate phosphatase 2 [Source:HGNC Symbol;Acc:HGNC:19953]
ENSG00000165194	-3.32835	4.94e-11	1.88e-08	PCDH19	X	100291644	100410273	-	9756	protein_coding	protocadherin 19 [Source:HGNC Symbol;Acc:HGNC:14270]
ENSG00000127377	-3.32591	4.74e-10	1.3e-07	CRYGN	7	151428835	151440813	-	3081	protein_coding	crystallin gamma N [Source:HGNC Symbol;Acc:HGNC:20458]
ENSG00000144229	-3.32071	0.00277088	0.0391212	THSD7B	2	136765545	137677717	+	6761	protein_coding	thrombospondin type 1 domain containing 7B [Source:HGNC Symbol;Acc:HGNC:29348]
ENSG00000158815	-3.31981	0.00382758	0.0483777	FGF17	8	22042398	22048809	+	3287	protein_coding	fibroblast growth factor 17 [Source:HGNC Symbol;Acc:HGNC:3673]
ENSG00000129204	-3.31799	0.000497429	0.011327	USP6	17	5116438	5175034	+	11270	protein_coding	ubiquitin specific peptidase 6 [Source:HGNC Symbol;Acc:HGNC:12629]
ENSG00000180113	-3.31052	0.00124427	0.0224285	TDRD6	6	46687875	46704319	+	9041	protein_coding	tudor domain containing 6 [Source:HGNC Symbol;Acc:HGNC:21339]
ENSG00000129455	-3.31012	0.000145144	0.00459523	KLK8	19	50996007	51002711	-	1865	protein_coding	kallikrein related peptidase 8 [Source:HGNC Symbol;Acc:HGNC:6369]
ENSG00000197822	-3.30791	2.48e-06	0.000195873	OCLN	5	69492292	69558104	+	6761	protein_coding	occludin [Source:HGNC Symbol;Acc:HGNC:8104]
ENSG00000272398	-3.30674	0.0019303	0.0308743	CD24	6	106969831	106975627	-	3097	protein_coding	CD24 molecule [Source:HGNC Symbol;Acc:HGNC:1645]
ENSG00000259172	-3.30553	0.00315023	0.0421635	AC023024.1	15	101295419	101305737	+	2590	antisense	novel transcript, antisense to SNRPA1 and PCSK6
ENSG00000066382	-3.29663	0.000187492	0.00560006	MPPED2	11	30384493	30586872	-	8197	protein_coding	metallophosphoesterase domain containing 2 [Source:HGNC Symbol;Acc:HGNC:1180]
ENSG00000187730	-3.29606	8.82e-05	0.00317592	GABRD	1	2019298	2030758	+	5556	protein_coding	gamma-aminobutyric acid type A receptor delta subunit [Source:HGNC Symbol;Acc:HGNC:4084]
ENSG00000099954	-3.28626	1.09e-07	1.6e-05	CECR2	22	17359949	17558149	+	10759	protein_coding	CECR2, histone acetyl-lysine reader [Source:HGNC Symbol;Acc:HGNC:1840]
ENSG00000183454	-3.2813	0.00104137	0.0195109	GRIN2A	16	9753404	10182754	-	16696	protein_coding	glutamate ionotropic receptor NMDA type subunit 2A [Source:HGNC Symbol;Acc:HGNC:4585]
ENSG00000123965	-3.27063	0.00153273	0.026249	PMS2P5	7	74894116	74897835	+	516	unprocessed_pseudogene	PMS1 homolog 2, mismatch repair system component pseudogene 5 [Source:HGNC Symbol;Acc:HGNC:9130]
ENSG00000205488	-3.26244	0.000693495	0.0145818	CALML3-AS1	10	5514244	5526246	-	4757	antisense	CALML3 antisense RNA 1 [Source:HGNC Symbol;Acc:HGNC:44682]
ENSG00000256124	-3.25468	9.04e-07	8.94e-05	LINC01152	17	72030291	72041297	+	4019	lincRNA	long intergenic non-protein coding RNA 1152 [Source:HGNC Symbol;Acc:HGNC:16752]
ENSG00000038295	-3.25015	0.000749235	0.0154849	TLL1	4	165873258	166103895	+	7522	protein_coding	tolloid like 1 [Source:HGNC Symbol;Acc:HGNC:11843]
ENSG00000106537	-3.23467	2.49e-08	4.42e-06	TSPAN13	7	16753535	16784536	+	2224	protein_coding	tetraspanin 13 [Source:HGNC Symbol;Acc:HGNC:21643]
ENSG00000019102	-3.21876	0.000759115	0.0156264	VSIG2	11	124747472	124752238	-	1432	protein_coding	V-set and immunoglobulin domain containing 2 [Source:HGNC Symbol;Acc:HGNC:17149]
ENSG00000135253	-3.21589	0.0017334	0.0286144	KCP	7	128862451	128910719	-	8259	protein_coding	kielin/chordin-like protein [Source:HGNC Symbol;Acc:HGNC:17585]
ENSG00000274373	-3.20815	0.00196603	0.0311851	AC148476.1	12	132424504	132425208	-	705	lincRNA	novel transcript
ENSG00000176956	-3.20717	0.00127858	0.0228667	LY6H	8	143157914	143160711	-	1881	protein_coding	lymphocyte antigen 6 family member H [Source:HGNC Symbol;Acc:HGNC:6728]
ENSG00000131386	-3.20345	4.4e-07	4.9e-05	GALNT15	3	16174649	16231992	+	6013	protein_coding	polypeptide N-acetylgalactosaminyltransferase 15 [Source:HGNC Symbol;Acc:HGNC:21531]
ENSG00000277586	-3.19249	0.000154372	0.00482208	NEFL	8	24950955	24957110	-	4329	protein_coding	neurofilament light [Source:HGNC Symbol;Acc:HGNC:7739]
ENSG00000133107	-3.19027	0.00228678	0.0346383	TRPC4	13	37636636	37870425	-	4205	protein_coding	transient receptor potential cation channel subfamily C member 4 [Source:HGNC Symbol;Acc:HGNC:12336]
ENSG00000086967	-3.18693	0.000683606	0.0144477	MYBPC2	19	50432903	50466321	+	3708	protein_coding	myosin binding protein C, fast type [Source:HGNC Symbol;Acc:HGNC:7550]
ENSG00000203650	-3.18555	0.000317063	0.00806352	LINC01285	X	118839554	118919669	+	3861	lincRNA	long intergenic non-protein coding RNA 1285 [Source:HGNC Symbol;Acc:HGNC:50344]
ENSG00000101443	-3.17771	0.00288734	0.0398899	WFDC2	20	45469706	45481532	+	1382	protein_coding	WAP four-disulfide core domain 2 [Source:HGNC Symbol;Acc:HGNC:15939]
ENSG00000168546	-3.17564	9.63e-05	0.00339554	GFRA2	8	21690403	21812357	-	5716	protein_coding	GDNF family receptor alpha 2 [Source:HGNC Symbol;Acc:HGNC:4244]
ENSG00000044524	-3.14349	0.000105292	0.00362449	EPHA3	3	89107524	89482134	+	6674	protein_coding	EPH receptor A3 [Source:HGNC Symbol;Acc:HGNC:3387]
ENSG00000148935	-3.13582	0.000513694	0.0116458	GAS2	11	22625509	22813055	+	4252	protein_coding	growth arrest specific 2 [Source:HGNC Symbol;Acc:HGNC:4167]
ENSG00000214866	-3.13498	0.00331677	0.0437384	DCDC2C	2	3703592	3847411	+	2242	protein_coding	doublecortin domain containing 2C [Source:HGNC Symbol;Acc:HGNC:32696]
ENSG00000163220	-3.13143	3.05e-05	0.00141612	S100A9	1	153357854	153361027	+	577	protein_coding	S100 calcium binding protein A9 [Source:HGNC Symbol;Acc:HGNC:10499]
ENSG00000186867	-3.12215	0.00314369	0.0421034	QRFPR	4	121329312	121381059	-	2160	protein_coding	pyroglutamylated RFamide peptide receptor [Source:HGNC Symbol;Acc:HGNC:15565]
ENSG00000164683	-3.11189	1.01e-06	9.76e-05	HEY1	8	79764010	79767863	-	3232	protein_coding	hes related family bHLH transcription factor with YRPW motif 1 [Source:HGNC Symbol;Acc:HGNC:4880]
ENSG00000081923	-3.11034	4.25e-15	4.37e-12	ATP8B1	18	57646426	57803315	-	7028	protein_coding	ATPase phospholipid transporting 8B1 [Source:HGNC Symbol;Acc:HGNC:3706]
ENSG00000121068	-3.09795	4.69e-07	5.19e-05	TBX2	17	61399896	61409466	+	6029	protein_coding	T-box 2 [Source:HGNC Symbol;Acc:HGNC:11597]
ENSG00000164929	-3.07966	0.00241664	0.035944	BAALC	8	103140710	103230305	+	3997	protein_coding	BAALC, MAP3K1 and KLF4 binding [Source:HGNC Symbol;Acc:HGNC:14333]
ENSG00000205403	-3.07024	6.1e-12	2.99e-09	CFI	4	109740694	109802179	-	4875	protein_coding	complement factor I [Source:HGNC Symbol;Acc:HGNC:5394]
ENSG00000074211	-3.06729	7.43e-05	0.00280998	PPP2R2C	4	6320578	6563600	-	9198	protein_coding	protein phosphatase 2 regulatory subunit Bgamma [Source:HGNC Symbol;Acc:HGNC:9306]
ENSG00000196932	-3.06452	9.29e-05	0.00330919	TMEM26	10	61406643	61453450	-	6907	protein_coding	transmembrane protein 26 [Source:HGNC Symbol;Acc:HGNC:28550]
ENSG00000168398	-3.03867	0.000258298	0.00687848	BDKRB2	14	96204679	96244166	+	6845	protein_coding	bradykinin receptor B2 [Source:HGNC Symbol;Acc:HGNC:1030]
ENSG00000138166	-3.03768	6.55e-07	6.88e-05	DUSP5	10	110497838	110511544	+	2615	protein_coding	dual specificity phosphatase 5 [Source:HGNC Symbol;Acc:HGNC:3071]
ENSG00000276116	-3.0359	5.42e-05	0.00219282	FUT8-AS1	14	65411170	65412690	-	1521	antisense	FUT8 antisense RNA 1 [Source:HGNC Symbol;Acc:HGNC:44294]
ENSG00000185022	-3.0246	1.54e-05	0.000833678	MAFF	22	38200767	38216511	+	5615	protein_coding	MAF bZIP transcription factor F [Source:HGNC Symbol;Acc:HGNC:6780]
ENSG00000174672	-3.02366	0.00122679	0.0222107	BRSK2	11	1389899	1462689	+	6903	protein_coding	BR serine/threonine kinase 2 [Source:HGNC Symbol;Acc:HGNC:11405]
ENSG00000085552	-3.00965	0.000207198	0.00601576	IGSF9	1	159927039	159945604	-	6628	protein_coding	immunoglobulin superfamily member 9 [Source:HGNC Symbol;Acc:HGNC:18132]
ENSG00000253978	-3.00024	0.0019873	0.0314197	CTB-178M22.2	5	168229583	168232357	-	503	antisense	uncharacterized LOC101927862 [Source:NCBI gene;Acc:101927862]
ENSG00000196917	-2.99709	3.99e-05	0.00174075	HCAR1	12	122726076	122730843	-	4768	protein_coding	hydroxycarboxylic acid receptor 1 [Source:HGNC Symbol;Acc:HGNC:4532]
ENSG00000196557	-2.99272	8.44e-06	0.000520336	CACNA1H	16	1153121	1221772	+	8606	protein_coding	calcium voltage-gated channel subunit alpha1 H [Source:HGNC Symbol;Acc:HGNC:1395]
ENSG00000182379	-2.98764	1.28e-08	2.36e-06	NXPH4	12	57216795	57226449	+	2150	protein_coding	neurexophilin 4 [Source:HGNC Symbol;Acc:HGNC:8078]
ENSG00000003987	-2.96815	3.29e-06	0.000249335	MTMR7	8	17298030	17413528	-	5692	protein_coding	myotubularin related protein 7 [Source:HGNC Symbol;Acc:HGNC:7454]
ENSG00000134317	-2.95806	1.53e-07	2.06e-05	GRHL1	2	9951693	10002277	+	7952	protein_coding	grainyhead like transcription factor 1 [Source:HGNC Symbol;Acc:HGNC:17923]
ENSG00000130762	-2.95707	0.00114305	0.0210086	ARHGEF16	1	3454426	3481113	+	5563	protein_coding	Rho guanine nucleotide exchange factor 16 [Source:HGNC Symbol;Acc:HGNC:15515]
ENSG00000175445	-2.95372	1.2e-07	1.69e-05	LPL	8	19901717	19967259	+	4383	protein_coding	lipoprotein lipase [Source:HGNC Symbol;Acc:HGNC:6677]
ENSG00000102359	-2.94906	0.00209709	0.032654	SRPX2	X	100644166	100675788	+	7548	protein_coding	sushi repeat containing protein X-linked 2 [Source:HGNC Symbol;Acc:HGNC:30668]
ENSG00000100867	-2.94002	3.81e-05	0.0016762	DHRS2	14	23630115	23645639	+	7556	protein_coding	dehydrogenase/reductase 2 [Source:HGNC Symbol;Acc:HGNC:18349]
ENSG00000159164	-2.93346	1.07e-06	0.000100799	SV2A	1	149903318	149917882	-	4824	protein_coding	synaptic vesicle glycoprotein 2A [Source:HGNC Symbol;Acc:HGNC:20566]
ENSG00000135916	-2.92773	6.86e-14	5.88e-11	ITM2C	2	230864639	230879248	+	2611	protein_coding	integral membrane protein 2C [Source:HGNC Symbol;Acc:HGNC:6175]
ENSG00000213694	-2.91946	1.82e-05	0.00095163	S1PR3	9	88990863	89005010	+	13578	protein_coding	sphingosine-1-phosphate receptor 3 [Source:HGNC Symbol;Acc:HGNC:3167]
ENSG00000175018	-2.91864	4.15e-07	4.64e-05	TEX36	10	125576522	125683144	-	1308	protein_coding	testis expressed 36 [Source:HGNC Symbol;Acc:HGNC:31653]
ENSG00000283154	-2.91648	2.38e-06	0.000189184	IQCJ-SCHIP1	3	158962235	159897366	+	4409	protein_coding	IQCJ-SCHIP1 readthrough [Source:HGNC Symbol;Acc:HGNC:38842]
ENSG00000099937	-2.91228	0.000341552	0.00853258	SERPIND1	22	20773879	20787720	+	2553	protein_coding	serpin family D member 1 [Source:HGNC Symbol;Acc:HGNC:4838]
ENSG00000088756	-2.90401	8.58e-12	4.01e-09	ARHGAP28	18	6729718	6915716	+	11910	protein_coding	Rho GTPase activating protein 28 [Source:HGNC Symbol;Acc:HGNC:25509]
ENSG00000096060	-2.89988	2.87e-05	0.00134477	FKBP5	6	35573585	35728583	-	10628	protein_coding	FK506 binding protein 5 [Source:HGNC Symbol;Acc:HGNC:3721]
ENSG00000121270	-2.89938	0.00157092	0.026659	ABCC11	16	48166910	48247568	-	7245	protein_coding	ATP binding cassette subfamily C member 11 [Source:HGNC Symbol;Acc:HGNC:14639]
ENSG00000111057	-2.89751	1.5e-05	0.000818236	KRT18	12	52948871	52952901	+	3218	protein_coding	keratin 18 [Source:HGNC Symbol;Acc:HGNC:6430]
ENSG00000137819	-2.89246	7.13e-06	0.000457031	PAQR5	15	69298947	69407780	+	6224	protein_coding	progestin and adipoQ receptor family member 5 [Source:HGNC Symbol;Acc:HGNC:29645]
ENSG00000114378	-2.8892	0.000113834	0.00382886	HYAL1	3	50299889	50312381	-	3132	protein_coding	hyaluronoglucosaminidase 1 [Source:HGNC Symbol;Acc:HGNC:5320]
ENSG00000179023	-2.87827	0.00156641	0.0266263	KLHDC7A	1	18480982	18486126	+	5145	protein_coding	kelch domain containing 7A [Source:HGNC Symbol;Acc:HGNC:26791]
ENSG00000141404	-2.87704	9.58e-20	1.97e-16	GNAL	18	11688956	11885685	+	8445	protein_coding	G protein subunit alpha L [Source:HGNC Symbol;Acc:HGNC:4388]
ENSG00000070526	-2.87469	0.000161784	0.00496322	ST6GALNAC1	17	76624761	76643838	-	3448	protein_coding	ST6 N-acetylgalactosaminide alpha-2,6-sialyltransferase 1 [Source:HGNC Symbol;Acc:HGNC:23614]
ENSG00000143502	-2.87323	1.8e-05	0.000946157	SUSD4	1	223220819	223364202	-	4710	protein_coding	sushi domain containing 4 [Source:HGNC Symbol;Acc:HGNC:25470]
ENSG00000172318	-2.87043	0.00197919	0.0313398	B3GALT1	2	167868948	167874041	+	5094	protein_coding	beta-1,3-galactosyltransferase 1 [Source:HGNC Symbol;Acc:HGNC:916]
ENSG00000100351	-2.86553	0.000304072	0.00780463	GRAP2	22	39901082	39973721	+	6190	protein_coding	GRB2 related adaptor protein 2 [Source:HGNC Symbol;Acc:HGNC:4563]
ENSG00000108932	-2.86521	1.04e-06	9.83e-05	SLC16A6	17	68267026	68291267	-	4061	protein_coding	solute carrier family 16 member 6 [Source:HGNC Symbol;Acc:HGNC:10927]
ENSG00000135773	-2.85444	0.00384668	0.0484602	CAPN9	1	230747384	230802003	+	2593	protein_coding	calpain 9 [Source:HGNC Symbol;Acc:HGNC:1486]
ENSG00000267506	-2.85273	5.49e-08	8.89e-06	AC021683.2	17	77546940	77563243	+	5079	lincRNA	uncharacterized LOC100507351 [Source:NCBI gene;Acc:100507351]
ENSG00000261754	-2.84093	0.0031384	0.0420662	AC008555.1	19	34811589	34814345	-	2757	lincRNA	novel transcript
ENSG00000145506	-2.84037	0.00269641	0.0385188	NKD2	5	1008829	1038943	+	2885	protein_coding	naked cuticle homolog 2 [Source:HGNC Symbol;Acc:HGNC:17046]
ENSG00000147889	-2.83661	3.18e-12	1.82e-09	CDKN2A	9	21967753	21995301	-	4329	protein_coding	cyclin dependent kinase inhibitor 2A [Source:HGNC Symbol;Acc:HGNC:1787]
ENSG00000143369	-2.82889	7.04e-06	0.000455881	ECM1	1	150508062	150513789	+	3360	protein_coding	extracellular matrix protein 1 [Source:HGNC Symbol;Acc:HGNC:3153]
ENSG00000085265	-2.82327	1.04e-06	9.83e-05	FCN1	9	134905890	134917963	-	4981	protein_coding	ficolin 1 [Source:HGNC Symbol;Acc:HGNC:3623]
ENSG00000211899	-2.82169	0.000419498	0.00997156	IGHM	14	105851705	105856218	-	1871	IG_C_gene	immunoglobulin heavy constant mu [Source:HGNC Symbol;Acc:HGNC:5541]
ENSG00000144354	-2.81971	0.000206186	0.0060138	CDCA7	2	173354820	173368997	+	3934	protein_coding	cell division cycle associated 7 [Source:HGNC Symbol;Acc:HGNC:14628]
ENSG00000158050	-2.81473	1.74e-06	0.00014619	DUSP2	2	96143166	96145440	-	1932	protein_coding	dual specificity phosphatase 2 [Source:HGNC Symbol;Acc:HGNC:3068]
ENSG00000266441	-2.81404	0.000905596	0.0177331	AP005205.2	18	6728821	6729862	-	491	antisense	uncharacterized LOC101927168 [Source:NCBI gene;Acc:101927168]
ENSG00000124440	-2.81393	3.24e-06	0.00024635	HIF3A	19	46297046	46343433	+	8371	protein_coding	hypoxia inducible factor 3 subunit alpha [Source:HGNC Symbol;Acc:HGNC:15825]
ENSG00000183230	-2.80939	0.00011601	0.00388937	CTNNA3	10	65912518	67696169	-	11136	protein_coding	catenin alpha 3 [Source:HGNC Symbol;Acc:HGNC:2511]
ENSG00000178401	-2.80492	0.00188546	0.0302746	DNAJC22	12	49346917	49357546	+	5109	protein_coding	DnaJ heat shock protein family (Hsp40) member C22 [Source:HGNC Symbol;Acc:HGNC:25802]
ENSG00000234965	-2.79928	6.43e-05	0.00250872	SHISA8	22	41909554	41914667	-	1405	protein_coding	shisa family member 8 [Source:HGNC Symbol;Acc:HGNC:18351]
ENSG00000162817	-2.79631	2.21e-11	9.28e-09	C1orf115	1	220689845	220699157	+	3413	protein_coding	chromosome 1 open reading frame 115 [Source:HGNC Symbol;Acc:HGNC:25873]
ENSG00000128567	-2.79242	2.96e-09	6.54e-07	PODXL	7	131500262	131558217	-	6874	protein_coding	podocalyxin like [Source:HGNC Symbol;Acc:HGNC:9171]
ENSG00000003436	-2.79041	0.000280406	0.00731578	TFPI	2	187464230	187565760	-	11714	protein_coding	tissue factor pathway inhibitor [Source:HGNC Symbol;Acc:HGNC:11760]
ENSG00000152939	-2.77609	2.7e-07	3.29e-05	MARVELD2	5	69415065	69444330	+	5366	protein_coding	MARVEL domain containing 2 [Source:HGNC Symbol;Acc:HGNC:26401]
ENSG00000169618	-2.76184	0.0019664	0.0311851	PROKR1	2	68643589	68658247	+	4273	protein_coding	prokineticin receptor 1 [Source:HGNC Symbol;Acc:HGNC:4524]
ENSG00000120324	-2.76074	3.79e-05	0.00166879	PCDHB10	5	141192353	141195642	+	3290	protein_coding	protocadherin beta 10 [Source:HGNC Symbol;Acc:HGNC:8681]
ENSG00000172201	-2.75994	2.44e-05	0.00120115	ID4	6	19837386	19840684	+	2344	protein_coding	inhibitor of DNA binding 4, HLH protein [Source:HGNC Symbol;Acc:HGNC:5363]
ENSG00000131097	-2.74638	0.00085268	0.0170412	HIGD1B	17	44846353	44850480	+	861	protein_coding	HIG1 hypoxia inducible domain family member 1B [Source:HGNC Symbol;Acc:HGNC:24318]
ENSG00000129451	-2.73988	9.53e-06	0.000570064	KLK10	19	51012739	51020175	-	3853	protein_coding	kallikrein related peptidase 10 [Source:HGNC Symbol;Acc:HGNC:6358]
ENSG00000113739	-2.7387	9.15e-05	0.00328302	STC2	5	173314713	173329503	-	6128	protein_coding	stanniocalcin 2 [Source:HGNC Symbol;Acc:HGNC:11374]
ENSG00000086991	-2.73453	0.00185662	0.029905	NOX4	11	89324356	89498187	-	6096	protein_coding	NADPH oxidase 4 [Source:HGNC Symbol;Acc:HGNC:7891]
ENSG00000184792	-2.7324	1.12e-07	1.63e-05	OSBP2	22	30693782	30907824	+	6700	protein_coding	oxysterol binding protein 2 [Source:HGNC Symbol;Acc:HGNC:8504]
ENSG00000125355	-2.71796	1.84e-06	0.000152336	TMEM255A	X	120258650	120311556	-	3858	protein_coding	transmembrane protein 255A [Source:HGNC Symbol;Acc:HGNC:26086]
ENSG00000196503	-2.69599	9.63e-05	0.00339554	ARL9	4	56505209	56525481	+	2807	protein_coding	ADP ribosylation factor like GTPase 9 [Source:HGNC Symbol;Acc:HGNC:23592]
ENSG00000110799	-2.69559	0.0012305	0.0222583	VWF	12	5948874	6124770	-	10391	protein_coding	von Willebrand factor [Source:HGNC Symbol;Acc:HGNC:12726]
ENSG00000164707	-2.68686	0.000271662	0.00718213	SLC13A4	7	135681237	135729258	-	8015	protein_coding	solute carrier family 13 member 4 [Source:HGNC Symbol;Acc:HGNC:15827]
ENSG00000186472	-2.68488	0.0018124	0.0293303	PCLO	7	82754013	83162930	-	22873	protein_coding	piccolo presynaptic cytomatrix protein [Source:HGNC Symbol;Acc:HGNC:13406]
ENSG00000003137	-2.68395	4.5e-05	0.00191025	CYP26B1	2	72129238	72148038	-	5015	protein_coding	cytochrome P450 family 26 subfamily B member 1 [Source:HGNC Symbol;Acc:HGNC:20581]
ENSG00000249626	-2.682	0.00281591	0.0394056	AC024560.2	3	197634315	197635811	+	1497	processed_pseudogene	protein phosphatase 4, regulatory subunit 2 (PPP4R2) pseudogene
ENSG00000129682	-2.67515	0.000219638	0.00620199	FGF13	X	138614731	139222777	-	20681	protein_coding	fibroblast growth factor 13 [Source:HGNC Symbol;Acc:HGNC:3670]
ENSG00000180176	-2.67102	0.00245547	0.0361817	TH	11	2163929	2171877	-	3243	protein_coding	tyrosine hydroxylase [Source:HGNC Symbol;Acc:HGNC:11782]
ENSG00000178878	-2.66837	2.84e-08	4.96e-06	APOLD1	12	12725917	12829975	+	7243	protein_coding	apolipoprotein L domain containing 1 [Source:HGNC Symbol;Acc:HGNC:25268]
ENSG00000126785	-2.66004	4.38e-06	0.000310103	RHOJ	14	63204114	63293219	+	3793	protein_coding	ras homolog family member J [Source:HGNC Symbol;Acc:HGNC:688]
ENSG00000175518	-2.65919	0.00230531	0.034811	UBQLNL	11	5514393	5516705	-	2313	protein_coding	ubiquilin like [Source:HGNC Symbol;Acc:HGNC:28294]
ENSG00000171227	-2.65839	3.48e-13	2.47e-10	TMEM37	2	119429901	119438520	+	2292	protein_coding	transmembrane protein 37 [Source:HGNC Symbol;Acc:HGNC:18216]
ENSG00000258425	-2.65533	0.000197949	0.00584616	AC013451.1	14	74552181	74560048	+	518	lincRNA	novel transcript, antisense to LTBP2
ENSG00000076554	-2.64606	8.43e-08	1.29e-05	TPD52	8	80034745	80231232	-	8197	protein_coding	tumor protein D52 [Source:HGNC Symbol;Acc:HGNC:12005]
ENSG00000253767	-2.64068	0.00242786	0.0360068	PCDHGA8	5	141390157	141512979	+	8661	protein_coding	protocadherin gamma subfamily A, 8 [Source:HGNC Symbol;Acc:HGNC:8706]
ENSG00000100276	-2.63556	0.0021933	0.0337185	RASL10A	22	29312933	29319679	-	2240	protein_coding	RAS like family 10 member A [Source:HGNC Symbol;Acc:HGNC:16954]
ENSG00000114270	-2.62995	0.00113276	0.0209088	COL7A1	3	48564073	48595267	-	11071	protein_coding	collagen type VII alpha 1 chain [Source:HGNC Symbol;Acc:HGNC:2214]
ENSG00000187479	-2.62157	0.000376608	0.00920723	C11orf96	11	43942505	43944338	+	1834	protein_coding	chromosome 11 open reading frame 96 [Source:HGNC Symbol;Acc:HGNC:38675]
ENSG00000165996	-2.62027	3.2e-05	0.00147694	HACD1	10	17589032	17617377	-	3857	protein_coding	3-hydroxyacyl-CoA dehydratase 1 [Source:HGNC Symbol;Acc:HGNC:9639]
ENSG00000102010	-2.61815	0.00177507	0.0289768	BMX	X	15464246	15556529	+	2806	protein_coding	BMX non-receptor tyrosine kinase [Source:HGNC Symbol;Acc:HGNC:1079]
ENSG00000165591	-2.61653	6.61e-07	6.91e-05	FAAH2	X	57286706	57489196	+	2019	protein_coding	fatty acid amide hydrolase 2 [Source:HGNC Symbol;Acc:HGNC:26440]
ENSG00000115616	-2.61266	0.000293504	0.00758065	SLC9A2	2	102619707	102711318	+	5984	protein_coding	solute carrier family 9 member A2 [Source:HGNC Symbol;Acc:HGNC:11072]
ENSG00000105974	-2.59808	2.55e-10	7.82e-08	CAV1	7	116524785	116561184	+	4082	protein_coding	caveolin 1 [Source:HGNC Symbol;Acc:HGNC:1527]
ENSG00000133863	-2.59743	2.68e-05	0.0012936	TEX15	8	30831544	30913003	-	11864	protein_coding	testis expressed 15, meiosis and synapsis associated [Source:HGNC Symbol;Acc:HGNC:11738]
ENSG00000140945	-2.59639	0.000171639	0.00521888	CDH13	16	82626803	83800640	+	11187	protein_coding	cadherin 13 [Source:HGNC Symbol;Acc:HGNC:1753]
ENSG00000164181	-2.59182	0.000198978	0.00585974	ELOVL7	5	60751791	60844389	-	4576	protein_coding	ELOVL fatty acid elongase 7 [Source:HGNC Symbol;Acc:HGNC:26292]
ENSG00000272163	-2.58702	0.00047198	0.0109466	AF106564.1	8	24912165	24914717	-	2553	antisense	novel transcript, antisense to NEFM
ENSG00000154146	-2.56945	7.05e-05	0.00270532	NRGN	11	124739846	124747210	+	1309	protein_coding	neurogranin [Source:HGNC Symbol;Acc:HGNC:8000]
ENSG00000249751	-2.5605	0.00278469	0.0391558	ECSCR	5	139448556	139462743	-	1035	protein_coding	endothelial cell surface expressed chemotaxis and apoptosis regulator [Source:HGNC Symbol;Acc:HGNC:35454]
ENSG00000154269	-2.55675	0.0023582	0.0353816	ENPP3	6	131628442	131747418	+	3885	protein_coding	ectonucleotide pyrophosphatase/phosphodiesterase 3 [Source:HGNC Symbol;Acc:HGNC:3358]
ENSG00000162747	-2.54462	0.000651872	0.0139666	FCGR3B	1	161623196	161631963	-	3073	protein_coding	Fc fragment of IgG receptor IIIb [Source:HGNC Symbol;Acc:HGNC:3620]
ENSG00000164344	-2.53758	0.00346657	0.0450501	KLKB1	4	186208979	186258471	+	2953	protein_coding	kallikrein B1 [Source:HGNC Symbol;Acc:HGNC:6371]
ENSG00000037280	-2.5336	3.88e-05	0.00170114	FLT4	5	180601506	180649624	-	8852	protein_coding	fms related tyrosine kinase 4 [Source:HGNC Symbol;Acc:HGNC:3767]
ENSG00000278978	-2.52887	0.00346021	0.0450501	AC092611.3	4	151669786	151670503	+	718	TEC	TEC
ENSG00000092758	-2.5281	7.29e-11	2.68e-08	COL9A3	20	62816244	62841159	+	4841	protein_coding	collagen type IX alpha 3 chain [Source:HGNC Symbol;Acc:HGNC:2219]
ENSG00000267466	-2.51867	0.00012827	0.00421123	AC021683.1	17	77563368	77568695	-	1767	lincRNA	novel transcript
ENSG00000153162	-2.51304	0.000763246	0.0156957	BMP6	6	7726797	7881422	+	2780	protein_coding	bone morphogenetic protein 6 [Source:HGNC Symbol;Acc:HGNC:1073]
ENSG00000168685	-2.51296	6.34e-06	0.00041664	IL7R	5	35852695	35879603	+	6060	protein_coding	interleukin 7 receptor [Source:HGNC Symbol;Acc:HGNC:6024]
ENSG00000163624	-2.5125	0.000404469	0.00973801	CDS1	4	84582979	84651338	+	4461	protein_coding	CDP-diacylglycerol synthase 1 [Source:HGNC Symbol;Acc:HGNC:1800]
ENSG00000166265	-2.50524	4.38e-06	0.000310103	CYYR1	21	26466209	26573284	-	3266	protein_coding	cysteine and tyrosine rich 1 [Source:HGNC Symbol;Acc:HGNC:16274]
ENSG00000165810	-2.50027	1.05e-05	0.000621816	BTNL9	5	181040225	181061523	+	5565	protein_coding	butyrophilin like 9 [Source:HGNC Symbol;Acc:HGNC:24176]
ENSG00000134042	-2.49882	0.000231941	0.00644333	MRO	18	50795120	50825402	-	5525	protein_coding	maestro [Source:HGNC Symbol;Acc:HGNC:24121]
ENSG00000224189	-2.49067	0.000825195	0.0166699	HAGLR	2	176164051	176188958	-	5110	antisense	HOXD antisense growth-associated long non-coding RNA [Source:HGNC Symbol;Acc:HGNC:43755]
ENSG00000080293	-2.48884	2.36e-05	0.00116722	SCTR	2	119439843	119525301	-	3426	protein_coding	secretin receptor [Source:HGNC Symbol;Acc:HGNC:10608]
ENSG00000134460	-2.48021	0.000275763	0.00724966	IL2RA	10	6010689	6062370	-	3962	protein_coding	interleukin 2 receptor subunit alpha [Source:HGNC Symbol;Acc:HGNC:6008]
ENSG00000277196	-2.46849	1.19e-05	0.000689292	AC007325.2	KI270734.1	138082	161852	-	2405	protein_coding	proline dehydrogenase 1, mitochondrial [Source:NCBI gene;Acc:102724788]
ENSG00000107485	-2.46806	0.00362757	0.0466719	GATA3	10	8045378	8075203	+	3436	protein_coding	GATA binding protein 3 [Source:HGNC Symbol;Acc:HGNC:4172]
ENSG00000099998	-2.46679	1.11e-08	2.11e-06	GGT5	22	24219654	24245142	-	6054	protein_coding	gamma-glutamyltransferase 5 [Source:HGNC Symbol;Acc:HGNC:4260]
ENSG00000240449	-2.46496	0.00300221	0.0410024	AC005586.1	7	150363777	150372590	-	577	antisense	novel transcript
ENSG00000083067	-2.46425	5.51e-05	0.00222246	TRPM3	9	70529063	71446904	-	19912	protein_coding	transient receptor potential cation channel subfamily M member 3 [Source:HGNC Symbol;Acc:HGNC:17992]
ENSG00000147113	-2.46401	0.000224686	0.00630132	CXorf36	X	45148374	45200901	-	6720	protein_coding	chromosome X open reading frame 36 [Source:HGNC Symbol;Acc:HGNC:25866]
ENSG00000168993	-2.46305	0.00033864	0.00848042	CPLX1	4	784957	826198	-	2418	protein_coding	complexin 1 [Source:HGNC Symbol;Acc:HGNC:2309]
ENSG00000099260	-2.4579	0.000248049	0.00670972	PALMD	1	99645943	99694541	+	8244	protein_coding	palmdelphin [Source:HGNC Symbol;Acc:HGNC:15846]
ENSG00000135048	-2.45722	1.11e-15	1.2e-12	CEMIP2	9	71683366	71816690	-	9625	protein_coding	cell migration inducing hyaluronidase 2 [Source:HGNC Symbol;Acc:HGNC:11869]
ENSG00000138944	-2.44688	2.25e-05	0.00112488	SHISAL1	22	44243667	44312851	-	6751	protein_coding	shisa like 1 [Source:HGNC Symbol;Acc:HGNC:29335]
ENSG00000157150	-2.44148	0.00270475	0.0385577	TIMP4	3	12153051	12159351	-	1650	protein_coding	TIMP metallopeptidase inhibitor 4 [Source:HGNC Symbol;Acc:HGNC:11823]
ENSG00000156453	-2.44053	1.86e-06	0.000153592	PCDH1	5	141853111	141879246	-	5903	protein_coding	protocadherin 1 [Source:HGNC Symbol;Acc:HGNC:8655]
ENSG00000010379	-2.43976	3.06e-08	5.29e-06	SLC6A13	12	220621	262873	-	4243	protein_coding	solute carrier family 6 member 13 [Source:HGNC Symbol;Acc:HGNC:11046]
ENSG00000132470	-2.43374	3.09e-05	0.00142936	ITGB4	17	75721328	75757818	+	6761	protein_coding	integrin subunit beta 4 [Source:HGNC Symbol;Acc:HGNC:6158]
ENSG00000167874	-2.42933	0.00218379	0.0336225	TMEM88	17	7855065	7856099	+	875	protein_coding	transmembrane protein 88 [Source:HGNC Symbol;Acc:HGNC:32371]
ENSG00000155850	-2.42885	0.000451088	0.0105519	SLC26A2	5	149960737	149993455	+	8606	protein_coding	solute carrier family 26 member 2 [Source:HGNC Symbol;Acc:HGNC:10994]
ENSG00000241456	-2.42319	0.00044849	0.0105154	AC005996.1	7	151427683	151439124	+	564	antisense	novel transcript
ENSG00000175274	-2.41982	3.38e-09	7.32e-07	TP53I11	11	44885903	44951306	-	7345	protein_coding	tumor protein p53 inducible protein 11 [Source:HGNC Symbol;Acc:HGNC:16842]
ENSG00000183560	-2.41293	8.46e-05	0.0030757	IZUMO1R	11	94305592	94307721	+	827	protein_coding	IZUMO1 receptor, JUNO [Source:HGNC Symbol;Acc:HGNC:32565]
ENSG00000184307	-2.40636	0.000526888	0.0118535	ZDHHC23	3	113947901	113965401	+	7138	protein_coding	zinc finger DHHC-type containing 23 [Source:HGNC Symbol;Acc:HGNC:28654]
ENSG00000076706	-2.40324	2.34e-07	2.93e-05	MCAM	11	119308529	119321521	-	7422	protein_coding	melanoma cell adhesion molecule [Source:HGNC Symbol;Acc:HGNC:6934]
ENSG00000243836	-2.40216	7.59e-05	0.00283649	WDR86-AS1	7	151409161	151413354	+	1354	processed_transcript	WDR86 antisense RNA 1 [Source:HGNC Symbol;Acc:HGNC:41186]
ENSG00000189120	-2.39538	0.00128001	0.0228724	SP6	17	47844908	47855874	-	4075	protein_coding	Sp6 transcription factor [Source:HGNC Symbol;Acc:HGNC:14530]
ENSG00000162618	-2.3932	2.78e-05	0.00131552	ADGRL4	1	78889764	79006718	-	3677	protein_coding	adhesion G protein-coupled receptor L4 [Source:HGNC Symbol;Acc:HGNC:20822]
ENSG00000145708	-2.39254	0.00260085	0.0375972	CRHBP	5	76952713	76981158	+	2803	protein_coding	corticotropin releasing hormone binding protein [Source:HGNC Symbol;Acc:HGNC:2356]
ENSG00000175356	-2.38013	2.07e-06	0.000166621	SCUBE2	11	9019498	9138114	-	7992	protein_coding	signal peptide, CUB domain and EGF like domain containing 2 [Source:HGNC Symbol;Acc:HGNC:30425]
ENSG00000210194	-2.37593	0.00028492	0.00741626	MT-TE	MT	14674	14742	-	69	Mt_tRNA	mitochondrially encoded tRNA glutamic acid [Source:HGNC Symbol;Acc:HGNC:7479]
ENSG00000165929	-2.37565	0.000276715	0.00724966	TC2N	14	91779751	91867536	-	6147	protein_coding	tandem C2 domains, nuclear [Source:HGNC Symbol;Acc:HGNC:19859]
ENSG00000185052	-2.37045	1.26e-05	0.000725684	SLC24A3	20	19212646	19722937	+	3933	protein_coding	solute carrier family 24 member 3 [Source:HGNC Symbol;Acc:HGNC:10977]
ENSG00000076662	-2.36513	0.00285785	0.0395948	ICAM3	19	10333776	10339823	-	2950	protein_coding	intercellular adhesion molecule 3 [Source:HGNC Symbol;Acc:HGNC:5346]
ENSG00000012223	-2.35798	0.00231681	0.0348622	LTF	3	46435645	46485234	-	4247	protein_coding	lactotransferrin [Source:HGNC Symbol;Acc:HGNC:6720]
ENSG00000150625	-2.35131	0.000371803	0.0091279	GPM6A	4	175632934	176002664	-	7040	protein_coding	glycoprotein M6A [Source:HGNC Symbol;Acc:HGNC:4460]
ENSG00000130787	-2.34365	1.01e-12	6.11e-10	HIP1R	12	122834453	122862960	+	7102	protein_coding	huntingtin interacting protein 1 related [Source:HGNC Symbol;Acc:HGNC:18415]
ENSG00000143127	-2.34166	2.28e-10	7.11e-08	ITGA10	1	145891208	145910189	-	6320	protein_coding	integrin subunit alpha 10 [Source:HGNC Symbol;Acc:HGNC:6135]
ENSG00000152779	-2.34156	0.00126856	0.0227468	SLC16A12	10	89430299	89556641	-	4835	protein_coding	solute carrier family 16 member 12 [Source:HGNC Symbol;Acc:HGNC:23094]
ENSG00000130300	-2.33678	6.77e-05	0.0026149	PLVAP	19	17351448	17377350	-	2305	protein_coding	plasmalemma vesicle associated protein [Source:HGNC Symbol;Acc:HGNC:13635]
ENSG00000142611	-2.33389	0.000608449	0.0132817	PRDM16	1	3069168	3438621	+	9767	protein_coding	PR/SET domain 16 [Source:HGNC Symbol;Acc:HGNC:14000]
ENSG00000128606	-2.33355	0.000319704	0.00809485	LRRC17	7	102912991	102944949	+	2674	protein_coding	leucine rich repeat containing 17 [Source:HGNC Symbol;Acc:HGNC:16895]
ENSG00000135636	-2.33086	2.52e-05	0.00122544	DYSF	2	71453722	71686768	+	8386	protein_coding	dysferlin [Source:HGNC Symbol;Acc:HGNC:3097]
ENSG00000186205	-2.3253	0.000860509	0.0171291	2022-03-01	1	220786759	220819657	+	9258	protein_coding	mitochondrial amidoxime reducing component 1 [Source:HGNC Symbol;Acc:HGNC:26189]
ENSG00000203896	-2.31917	0.00368791	0.0472112	LIME1	20	63736283	63739103	+	2550	protein_coding	Lck interacting transmembrane adaptor 1 [Source:HGNC Symbol;Acc:HGNC:26016]
ENSG00000171004	-2.31514	0.000473559	0.0109466	HS6ST2	X	132626016	132961395	-	5002	protein_coding	heparan sulfate 6-O-sulfotransferase 2 [Source:HGNC Symbol;Acc:HGNC:19133]
ENSG00000111846	-2.30467	1.27e-05	0.000726361	GCNT2	6	10492223	10629368	+	9072	protein_coding	glucosaminyl (N-acetyl) transferase 2 (I blood group) [Source:HGNC Symbol;Acc:HGNC:4204]
ENSG00000223658	-2.29516	0.00268116	0.0383809	C1GALT1C1L	2	43675151	43676322	-	1172	protein_coding	C1GALT1 specific chaperone 1 like [Source:HGNC Symbol;Acc:HGNC:51617]
ENSG00000211459	-2.28364	0.000124548	0.00414187	MT-RNR1	MT	648	1601	+	954	Mt_rRNA	mitochondrially encoded 12S RNA [Source:HGNC Symbol;Acc:HGNC:7470]
ENSG00000102760	-2.28329	1.6e-05	0.000859462	RGCC	13	41457559	41470882	+	1032	protein_coding	regulator of cell cycle [Source:HGNC Symbol;Acc:HGNC:20369]
ENSG00000266970	-2.27829	6.03e-05	0.00238277	AC061992.1	17	78360453	78373911	+	1188	lincRNA	uncharacterized LOC101928674 [Source:NCBI gene;Acc:101928674]
ENSG00000115596	-2.27436	2.97e-06	0.0002296	WNT6	2	218859821	218874233	+	1703	protein_coding	Wnt family member 6 [Source:HGNC Symbol;Acc:HGNC:12785]
ENSG00000010319	-2.27342	0.00094817	0.0183406	SEMA3G	3	52433053	52445085	-	5011	protein_coding	semaphorin 3G [Source:HGNC Symbol;Acc:HGNC:30400]
ENSG00000231107	-2.26894	8.44e-10	2.17e-07	LINC01508	9	90300902	90433505	-	1597	lincRNA	long intergenic non-protein coding RNA 1508 [Source:HGNC Symbol;Acc:HGNC:51190]
ENSG00000167178	-2.26363	1.06e-05	0.000624518	ISLR2	15	74100311	74138540	+	6101	protein_coding	immunoglobulin superfamily containing leucine rich repeat 2 [Source:HGNC Symbol;Acc:HGNC:29286]
ENSG00000043591	-2.26171	2.35e-07	2.93e-05	ADRB1	10	114044056	114046908	+	2853	protein_coding	adrenoceptor beta 1 [Source:HGNC Symbol;Acc:HGNC:285]
ENSG00000178150	-2.25873	3.53e-07	4.06e-05	ZNF114	19	48270102	48287608	+	2993	protein_coding	zinc finger protein 114 [Source:HGNC Symbol;Acc:HGNC:12894]
ENSG00000136237	-2.25782	0.000428129	0.0100873	RAPGEF5	7	22118238	22357144	-	10245	protein_coding	Rap guanine nucleotide exchange factor 5 [Source:HGNC Symbol;Acc:HGNC:16862]
ENSG00000163083	-2.25733	0.00021853	0.00617916	INHBB	2	120346143	120351808	+	3204	protein_coding	inhibin subunit beta B [Source:HGNC Symbol;Acc:HGNC:6067]
ENSG00000159784	-2.25664	7.57e-05	0.00283329	FAM131B	7	143353400	143362770	-	6430	protein_coding	family with sequence similarity 131 member B [Source:HGNC Symbol;Acc:HGNC:22202]
ENSG00000116991	-2.25118	1.21e-07	1.69e-05	SIPA1L2	1	232397965	232561558	-	7641	protein_coding	signal induced proliferation associated 1 like 2 [Source:HGNC Symbol;Acc:HGNC:23800]
ENSG00000173894	-2.24656	0.00132248	0.023405	CBX2	17	79778132	79787983	+	5687	protein_coding	chromobox 2 [Source:HGNC Symbol;Acc:HGNC:1552]
ENSG00000144655	-2.23752	9.91e-05	0.00346445	CSRNP1	3	39141855	39154562	-	3214	protein_coding	cysteine and serine rich nuclear protein 1 [Source:HGNC Symbol;Acc:HGNC:14300]
ENSG00000115648	-2.2308	0.00138003	0.0242182	MLPH	2	237485428	237555318	+	7514	protein_coding	melanophilin [Source:HGNC Symbol;Acc:HGNC:29643]
ENSG00000112936	-2.22863	0.000240919	0.00657735	C7	5	40909252	40982939	+	5223	protein_coding	complement C7 [Source:HGNC Symbol;Acc:HGNC:1346]
ENSG00000137878	-2.22585	0.000834241	0.0168361	GCOM1	15	57591908	57714745	+	10302	protein_coding	GRINL1A complex locus 1 [Source:HGNC Symbol;Acc:HGNC:26424]
ENSG00000104490	-2.22302	0.00047797	0.0110303	NCALD	8	101686543	102124907	-	8042	protein_coding	neurocalcin delta [Source:HGNC Symbol;Acc:HGNC:7655]
ENSG00000162981	-2.21983	4.03e-05	0.00174965	FAM84A	2	14632686	14650814	+	8384	protein_coding	family with sequence similarity 84 member A [Source:HGNC Symbol;Acc:HGNC:20743]
ENSG00000184113	-2.21668	0.000448508	0.0105154	CLDN5	22	19523024	19527545	-	3429	protein_coding	claudin 5 [Source:HGNC Symbol;Acc:HGNC:2047]
ENSG00000250423	-2.20993	0.00027007	0.00716416	KIAA1210	X	119078635	119150579	-	7824	protein_coding	KIAA1210 [Source:HGNC Symbol;Acc:HGNC:29218]
ENSG00000204634	-2.2075	3.39e-06	0.000255954	TBC1D8	2	101007617	101252866	-	6030	protein_coding	TBC1 domain family member 8 [Source:HGNC Symbol;Acc:HGNC:17791]
ENSG00000134817	-2.20062	0.00334689	0.0440048	APLNR	11	57233577	57237314	-	3738	protein_coding	apelin receptor [Source:HGNC Symbol;Acc:HGNC:339]
ENSG00000149564	-2.19968	0.000343561	0.00857237	ESAM	11	124752583	124762290	-	2920	protein_coding	endothelial cell adhesion molecule [Source:HGNC Symbol;Acc:HGNC:17474]
ENSG00000171408	-2.19777	4.17e-05	0.00179754	PDE7B	6	135851696	136195574	+	5946	protein_coding	phosphodiesterase 7B [Source:HGNC Symbol;Acc:HGNC:8792]
ENSG00000163762	-2.19725	0.00276426	0.0391212	TM4SF18	3	149318498	149334414	-	4482	protein_coding	transmembrane 4 L six family member 18 [Source:HGNC Symbol;Acc:HGNC:25181]
ENSG00000168811	-2.1927	0.000493257	0.0112569	IL12A	3	159988750	159996019	+	2040	protein_coding	interleukin 12A [Source:HGNC Symbol;Acc:HGNC:5969]
ENSG00000157927	-2.19087	3.48e-06	0.000261201	RADIL	7	4797055	4883719	-	6516	protein_coding	Rap associating with DIL domain [Source:HGNC Symbol;Acc:HGNC:22226]
ENSG00000140835	-2.17015	2.67e-06	0.000209022	CHST4	16	71525233	71538746	+	2669	protein_coding	carbohydrate sulfotransferase 4 [Source:HGNC Symbol;Acc:HGNC:1972]
ENSG00000069122	-2.16498	0.000168508	0.00513544	ADGRF5	6	46852512	46954943	-	6650	protein_coding	adhesion G protein-coupled receptor F5 [Source:HGNC Symbol;Acc:HGNC:19030]
ENSG00000213190	-2.15543	0.000212811	0.00608434	MLLT11	1	151057758	151068497	+	4075	protein_coding	MLLT11, transcription factor 7 cofactor [Source:HGNC Symbol;Acc:HGNC:16997]
ENSG00000115641	-2.15394	1.46e-05	0.000797795	FHL2	2	105357712	105438513	-	6626	protein_coding	four and a half LIM domains 2 [Source:HGNC Symbol;Acc:HGNC:3703]
ENSG00000055163	-2.15247	0.000581198	0.01292	CYFIP2	5	157266079	157395595	+	10498	protein_coding	cytoplasmic FMR1 interacting protein 2 [Source:HGNC Symbol;Acc:HGNC:13760]
ENSG00000142149	-2.14965	9.82e-05	0.00344859	HUNK	21	31873315	32044633	+	8294	protein_coding	hormonally up-regulated Neu-associated kinase [Source:HGNC Symbol;Acc:HGNC:13326]
ENSG00000103742	-2.14544	4.95e-07	5.42e-05	IGDCC4	15	65381464	65423072	-	7764	protein_coding	immunoglobulin superfamily DCC subclass member 4 [Source:HGNC Symbol;Acc:HGNC:13770]
ENSG00000250091	-2.14388	0.00312902	0.0420163	DNAH10OS	12	123925461	123934984	-	6003	antisense	dynein axonemal heavy chain 10 opposite strand [Source:HGNC Symbol;Acc:HGNC:37121]
ENSG00000173898	-2.13986	0.000143137	0.00455012	SPTBN2	11	66685248	66729226	-	9642	protein_coding	spectrin beta, non-erythrocytic 2 [Source:HGNC Symbol;Acc:HGNC:11276]
ENSG00000117479	-2.13832	2.5e-09	5.71e-07	SLC19A2	1	169463909	169486003	-	4423	protein_coding	solute carrier family 19 member 2 [Source:HGNC Symbol;Acc:HGNC:10938]
ENSG00000006453	-2.13067	0.0037204	0.0474795	BAIAP2L1	7	98291651	98401068	-	4798	protein_coding	BAI1 associated protein 2 like 1 [Source:HGNC Symbol;Acc:HGNC:21649]
ENSG00000165092	-2.12612	0.00382838	0.0483777	ALDH1A1	9	72900662	73080442	-	2849	protein_coding	aldehyde dehydrogenase 1 family member A1 [Source:HGNC Symbol;Acc:HGNC:402]
ENSG00000107796	-2.12426	0.000291861	0.00754768	ACTA2	10	88935074	88991339	-	2976	protein_coding	actin, alpha 2, smooth muscle, aorta [Source:HGNC Symbol;Acc:HGNC:130]
ENSG00000101115	-2.12021	1.15e-06	0.000106146	SALL4	20	51782331	51802520	-	5772	protein_coding	spalt like transcription factor 4 [Source:HGNC Symbol;Acc:HGNC:15924]
ENSG00000164638	-2.12002	0.000226643	0.00633892	SLC29A4	7	5274369	5306870	+	5811	protein_coding	solute carrier family 29 member 4 [Source:HGNC Symbol;Acc:HGNC:23097]
ENSG00000114654	-2.11929	0.00261909	0.0377813	EFCC1	3	129001629	129040742	+	2945	protein_coding	EF-hand and coiled-coil domain containing 1 [Source:HGNC Symbol;Acc:HGNC:25692]
ENSG00000107742	-2.11787	1.81e-07	2.37e-05	SPOCK2	10	72059035	72089032	-	6569	protein_coding	SPARC (osteonectin), cwcv and kazal like domains proteoglycan 2 [Source:HGNC Symbol;Acc:HGNC:13564]
ENSG00000209082	-2.10598	7.03e-06	0.000455881	MT-TL1	MT	3230	3304	+	75	Mt_tRNA	mitochondrially encoded tRNA leucine 1 (UUA/G) [Source:HGNC Symbol;Acc:HGNC:7490]
ENSG00000139219	-2.10072	0.000346209	0.00860713	COL2A1	12	47972965	48004554	-	6664	protein_coding	collagen type II alpha 1 chain [Source:HGNC Symbol;Acc:HGNC:2200]
ENSG00000165023	-2.08726	2.03e-06	0.000164789	DIRAS2	9	90609832	90643105	-	4686	protein_coding	DIRAS family GTPase 2 [Source:HGNC Symbol;Acc:HGNC:19323]
ENSG00000181104	-2.08562	0.00015772	0.00488955	F2R	5	76716043	76735781	+	4066	protein_coding	coagulation factor II thrombin receptor [Source:HGNC Symbol;Acc:HGNC:3537]
ENSG00000279692	-2.08391	0.00270276	0.038556	AC110285.7	17	81395609	81397144	-	1536	TEC	TEC
ENSG00000102755	-2.07986	0.00283789	0.039525	FLT1	13	28300344	28495145	-	12567	protein_coding	fms related tyrosine kinase 1 [Source:HGNC Symbol;Acc:HGNC:3763]
ENSG00000179104	-2.06548	5.07e-07	5.52e-05	TMTC2	12	82686880	83134870	+	8323	protein_coding	transmembrane and tetratricopeptide repeat containing 2 [Source:HGNC Symbol;Acc:HGNC:25440]
ENSG00000135744	-2.06479	0.00154576	0.0264032	AGT	1	230702523	230714297	-	2291	protein_coding	angiotensinogen [Source:HGNC Symbol;Acc:HGNC:333]
ENSG00000005961	-2.06138	2.11e-05	0.00106895	ITGA2B	17	44372180	44389505	-	5551	protein_coding	integrin subunit alpha 2b [Source:HGNC Symbol;Acc:HGNC:6138]
ENSG00000154864	-2.05208	0.00159018	0.0268751	PIEZO2	18	10666483	11148762	-	14796	protein_coding	piezo type mechanosensitive ion channel component 2 [Source:HGNC Symbol;Acc:HGNC:26270]
ENSG00000141314	-2.04383	7.07e-06	0.000456036	RHBDL3	17	32266176	32324661	+	5404	protein_coding	rhomboid like 3 [Source:HGNC Symbol;Acc:HGNC:16502]
ENSG00000178342	-2.03965	0.000264161	0.00701645	KCNG2	18	79863668	79900184	+	2162	protein_coding	potassium voltage-gated channel modifier subfamily G member 2 [Source:HGNC Symbol;Acc:HGNC:6249]
ENSG00000260196	-2.03497	0.000462218	0.0107755	AC124798.1	11	17380649	17383531	+	2883	antisense	antisense to KCNJ11 and overlapping to a novel gene
ENSG00000011201	-2.0316	0.0032137	0.0426906	ANOS1	X	8528874	8732186	-	7131	protein_coding	anosmin 1 [Source:HGNC Symbol;Acc:HGNC:6211]
ENSG00000170989	-2.02677	0.000486517	0.0111568	S1PR1	1	101236865	101243713	+	5223	protein_coding	sphingosine-1-phosphate receptor 1 [Source:HGNC Symbol;Acc:HGNC:3165]
ENSG00000224383	-2.02301	0.00252608	0.0368679	PRR29	17	63998351	64004304	+	4142	protein_coding	proline rich 29 [Source:HGNC Symbol;Acc:HGNC:25673]
ENSG00000078114	-2.0163	1.58e-06	0.000136237	NEBL	10	20779973	21174187	-	13654	protein_coding	nebulette [Source:HGNC Symbol;Acc:HGNC:16932]
ENSG00000176049	-2.01593	0.00384408	0.0484602	JAKMIP2	5	147585439	147782848	-	9275	protein_coding	janus kinase and microtubule interacting protein 2 [Source:HGNC Symbol;Acc:HGNC:29067]
ENSG00000070731	-2.00573	0.0026603	0.0382303	ST6GALNAC2	17	76565379	76586956	-	3098	protein_coding	ST6 N-acetylgalactosaminide alpha-2,6-sialyltransferase 2 [Source:HGNC Symbol;Acc:HGNC:10867]
ENSG00000161381	-2.0032	0.000142336	0.00454966	PLXDC1	17	39063303	39154394	-	9277	protein_coding	plexin domain containing 1 [Source:HGNC Symbol;Acc:HGNC:20945]
ENSG00000176435	-1.99743	0.000424589	0.010029	CLEC14A	14	38254103	38256369	-	2267	protein_coding	C-type lectin domain containing 14A [Source:HGNC Symbol;Acc:HGNC:19832]
ENSG00000132915	-1.99537	1.36e-05	0.000767241	PDE6A	5	149857955	149944793	-	7415	protein_coding	phosphodiesterase 6A [Source:HGNC Symbol;Acc:HGNC:8785]
ENSG00000146197	-1.99397	1.19e-05	0.000690911	SCUBE3	6	35214419	35253079	+	7356	protein_coding	signal peptide, CUB domain and EGF like domain containing 3 [Source:HGNC Symbol;Acc:HGNC:13655]
ENSG00000102362	-1.99283	0.000110657	0.00376507	SYTL4	X	100674491	100732123	-	7428	protein_coding	synaptotagmin like 4 [Source:HGNC Symbol;Acc:HGNC:15588]
ENSG00000152402	-1.99019	0.00334997	0.0440072	GUCY1A2	11	106674012	107018524	-	16361	protein_coding	guanylate cyclase 1 soluble subunit alpha 2 [Source:HGNC Symbol;Acc:HGNC:4684]
ENSG00000134256	-1.98079	0.000489796	0.0112152	CD101	1	117001750	117036476	+	3828	protein_coding	CD101 molecule [Source:HGNC Symbol;Acc:HGNC:5949]
ENSG00000176490	-1.98003	0.00225314	0.0342801	DIRAS1	19	2714567	2721418	-	3485	protein_coding	DIRAS family GTPase 1 [Source:HGNC Symbol;Acc:HGNC:19127]
ENSG00000181856	-1.9765	0.00246421	0.0362366	SLC2A4	17	7281667	7288257	+	4046	protein_coding	solute carrier family 2 member 4 [Source:HGNC Symbol;Acc:HGNC:11009]
ENSG00000122679	-1.97636	0.00252711	0.0368679	RAMP3	7	45157791	45186302	+	1427	protein_coding	receptor activity modifying protein 3 [Source:HGNC Symbol;Acc:HGNC:9845]
ENSG00000101057	-1.97612	0.000536624	0.0120331	MYBL2	20	43667019	43716496	+	2777	protein_coding	MYB proto-oncogene like 2 [Source:HGNC Symbol;Acc:HGNC:7548]
ENSG00000125910	-1.95817	0.0010437	0.0195109	S1PR4	19	3172346	3180332	+	1664	protein_coding	sphingosine-1-phosphate receptor 4 [Source:HGNC Symbol;Acc:HGNC:3170]
ENSG00000166803	-1.95673	0.00400271	0.0496659	PCLAF	15	64364311	64387687	-	3734	protein_coding	PCNA clamp associated factor [Source:HGNC Symbol;Acc:HGNC:28961]
ENSG00000067057	-1.94244	7.18e-06	0.000458583	PFKP	10	3066333	3137712	+	4836	protein_coding	phosphofructokinase, platelet [Source:HGNC Symbol;Acc:HGNC:8878]
ENSG00000210082	-1.93684	0.000168645	0.00513544	MT-RNR2	MT	1671	3229	+	1559	Mt_rRNA	mitochondrially encoded 16S RNA [Source:HGNC Symbol;Acc:HGNC:7471]
ENSG00000164056	-1.93288	0.00052782	0.0118615	SPRY1	4	123396795	123403760	+	3963	protein_coding	sprouty RTK signaling antagonist 1 [Source:HGNC Symbol;Acc:HGNC:11269]
ENSG00000125266	-1.93004	9.31e-08	1.4e-05	EFNB2	13	106489731	106535662	-	5019	protein_coding	ephrin B2 [Source:HGNC Symbol;Acc:HGNC:3227]
ENSG00000185033	-1.92944	6.63e-08	1.05e-05	SEMA4B	15	90160604	90229679	+	7006	protein_coding	semaphorin 4B [Source:HGNC Symbol;Acc:HGNC:10730]
ENSG00000185522	-1.92693	0.000897551	0.0176299	LMNTD2	11	554855	560779	-	2934	protein_coding	lamin tail domain containing 2 [Source:HGNC Symbol;Acc:HGNC:28561]
ENSG00000182871	-1.92578	0.000772798	0.0158149	COL18A1	21	45405137	45513720	+	8525	protein_coding	collagen type XVIII alpha 1 chain [Source:HGNC Symbol;Acc:HGNC:2195]
ENSG00000136492	-1.92569	0.0027314	0.0388235	BRIP1	17	61681266	61863521	-	7991	protein_coding	BRCA1 interacting protein C-terminal helicase 1 [Source:HGNC Symbol;Acc:HGNC:20473]
ENSG00000004799	-1.92561	7.95e-05	0.00294493	PDK4	7	95583499	95596491	-	4519	protein_coding	pyruvate dehydrogenase kinase 4 [Source:HGNC Symbol;Acc:HGNC:8812]
ENSG00000179299	-1.92419	3.32e-05	0.00151051	NSUN7	4	40749897	40809985	+	4728	protein_coding	NOP2/Sun RNA methyltransferase family member 7 [Source:HGNC Symbol;Acc:HGNC:25857]
ENSG00000246145	-1.92394	0.00221522	0.0338831	RRS1-AS1	8	66419589	66428977	-	4366	lincRNA	RRS1 antisense RNA 1 (head to head) [Source:HGNC Symbol;Acc:HGNC:50465]
ENSG00000106617	-1.91844	2.69e-11	1.09e-08	PRKAG2	7	151556111	151877125	-	6740	protein_coding	protein kinase AMP-activated non-catalytic subunit gamma 2 [Source:HGNC Symbol;Acc:HGNC:9386]
ENSG00000104368	-1.91294	0.00102787	0.0193785	PLAT	8	42175233	42207724	-	6618	protein_coding	plasminogen activator, tissue type [Source:HGNC Symbol;Acc:HGNC:9051]
ENSG00000219438	-1.90754	9.2e-07	9.06e-05	FAM19A5	22	48489460	48850912	+	3173	protein_coding	family with sequence similarity 19 member A5, C-C motif chemokine like [Source:HGNC Symbol;Acc:HGNC:21592]
ENSG00000229334	-1.90493	0.00148917	0.0256955	AC046143.1	3	194632923	194645401	+	972	antisense	novel transcript
ENSG00000260285	-1.89746	0.000101559	0.00351951	AL133367.1	14	103525010	103529072	-	4063	antisense	novel transcript, antisense to TRMT61A
ENSG00000175040	-1.89329	0.00073238	0.015213	CHST2	3	143119331	143124014	+	4582	protein_coding	carbohydrate sulfotransferase 2 [Source:HGNC Symbol;Acc:HGNC:1970]
ENSG00000124243	-1.883	5.73e-06	0.000383048	BCAS4	20	50794894	50882676	+	7583	protein_coding	breast carcinoma amplified sequence 4 [Source:HGNC Symbol;Acc:HGNC:14367]
ENSG00000197479	-1.882	0.00364866	0.046796	PCDHB11	5	141199582	141203779	+	4198	protein_coding	protocadherin beta 11 [Source:HGNC Symbol;Acc:HGNC:8682]
ENSG00000163072	-1.8795	0.00127012	0.0227549	NOSTRIN	2	168786539	168865514	+	5248	protein_coding	nitric oxide synthase trafficking [Source:HGNC Symbol;Acc:HGNC:20203]
ENSG00000237356	-1.87799	0.00196071	0.0311669	AL365295.1	14	53169054	53883740	+	3821	processed_transcript	novel transcript
ENSG00000066056	-1.8625	0.000852566	0.0170412	TIE1	1	43300993	43323108	+	6694	protein_coding	tyrosine kinase with immunoglobulin like and EGF like domains 1 [Source:HGNC Symbol;Acc:HGNC:11809]
ENSG00000101445	-1.86013	4.34e-06	0.000310103	PPP1R16B	20	38805705	38923024	+	6400	protein_coding	protein phosphatase 1 regulatory subunit 16B [Source:HGNC Symbol;Acc:HGNC:15850]
ENSG00000248610	-1.85134	0.00386449	0.0485656	HSPA8P4	5	130140031	130141950	+	1920	processed_pseudogene	heat shock protein family A (Hsp70) member 8 pseudogene 4 [Source:HGNC Symbol;Acc:HGNC:44919]
ENSG00000127329	-1.84756	0.00250782	0.0366667	PTPRB	12	70515866	70637440	-	14542	protein_coding	protein tyrosine phosphatase, receptor type B [Source:HGNC Symbol;Acc:HGNC:9665]
ENSG00000131471	-1.84542	0.00091329	0.0178369	AOC3	17	42851184	42858130	+	4524	protein_coding	amine oxidase, copper containing 3 [Source:HGNC Symbol;Acc:HGNC:550]
ENSG00000163235	-1.84241	0.00363423	0.0466719	TGFA	2	70447280	70554193	-	4963	protein_coding	transforming growth factor alpha [Source:HGNC Symbol;Acc:HGNC:11765]
ENSG00000146966	-1.82897	0.00145475	0.0252707	DENND2A	7	140518420	140673993	-	5148	protein_coding	DENN domain containing 2A [Source:HGNC Symbol;Acc:HGNC:22212]
ENSG00000169855	-1.80997	0.000542975	0.0121491	ROBO1	3	78597240	79767815	-	10875	protein_coding	roundabout guidance receptor 1 [Source:HGNC Symbol;Acc:HGNC:10249]
ENSG00000171714	-1.80974	9.49e-05	0.00336069	ANO5	11	21799934	22283357	+	7547	protein_coding	anoctamin 5 [Source:HGNC Symbol;Acc:HGNC:27337]
ENSG00000099953	-1.80487	0.000210271	0.0060453	MMP11	22	23768226	23784316	+	5176	protein_coding	matrix metallopeptidase 11 [Source:HGNC Symbol;Acc:HGNC:7157]
ENSG00000128346	-1.80131	6.06e-06	0.000401405	C22orf23	22	37943050	37953669	-	2299	protein_coding	chromosome 22 open reading frame 23 [Source:HGNC Symbol;Acc:HGNC:18589]
ENSG00000171813	-1.80128	0.000318189	0.00807634	PWWP2B	10	132397168	132417863	+	2651	protein_coding	PWWP domain containing 2B [Source:HGNC Symbol;Acc:HGNC:25150]
ENSG00000128833	-1.79759	0.000599782	0.0131766	MYO5C	15	52192322	52295798	-	10045	protein_coding	myosin VC [Source:HGNC Symbol;Acc:HGNC:7604]
ENSG00000132622	-1.79313	0.000205494	0.00600867	HSPA12B	20	3732667	3753111	+	3151	protein_coding	heat shock protein family A (Hsp70) member 12B [Source:HGNC Symbol;Acc:HGNC:16193]
ENSG00000135750	-1.79157	1.66e-05	0.00088642	KCNK1	1	233614004	233672512	+	3627	protein_coding	potassium two pore domain channel subfamily K member 1 [Source:HGNC Symbol;Acc:HGNC:6272]
ENSG00000134215	-1.78409	6.54e-09	1.33e-06	VAV3	1	107571160	107965144	-	7271	protein_coding	vav guanine nucleotide exchange factor 3 [Source:HGNC Symbol;Acc:HGNC:12659]
ENSG00000233654	-1.78022	0.000257967	0.00687848	AC108047.1	2	190534855	190568102	+	404	antisense	novel transcript
ENSG00000146950	-1.77926	7.81e-06	0.000487481	SHROOM2	X	9786456	9949443	+	8191	protein_coding	shroom family member 2 [Source:HGNC Symbol;Acc:HGNC:630]
ENSG00000100979	-1.77892	2.5e-06	0.000196508	PLTP	20	45898621	45912155	-	2541	protein_coding	phospholipid transfer protein [Source:HGNC Symbol;Acc:HGNC:9093]
ENSG00000144395	-1.7786	0.00179265	0.0291482	CCDC150	2	196639554	196763490	+	9683	protein_coding	coiled-coil domain containing 150 [Source:HGNC Symbol;Acc:HGNC:26834]
ENSG00000171105	-1.77733	5.29e-06	0.000357149	INSR	19	7112255	7294034	-	10451	protein_coding	insulin receptor [Source:HGNC Symbol;Acc:HGNC:6091]
ENSG00000184305	-1.77642	0.00323327	0.0428845	CCSER1	4	90127535	91601913	+	10474	protein_coding	coiled-coil serine rich protein 1 [Source:HGNC Symbol;Acc:HGNC:29349]
ENSG00000092421	-1.76383	0.00285685	0.0395948	SEMA6A	5	116443616	116574934	-	10956	protein_coding	semaphorin 6A [Source:HGNC Symbol;Acc:HGNC:10738]
ENSG00000154760	-1.75812	0.000203402	0.00596443	SLFN13	17	35435096	35448837	-	9329	protein_coding	schlafen family member 13 [Source:HGNC Symbol;Acc:HGNC:26481]
ENSG00000157214	-1.75788	0.00065741	0.0140051	STEAP2	7	90167590	90238137	+	8715	protein_coding	STEAP2 metalloreductase [Source:HGNC Symbol;Acc:HGNC:17885]
ENSG00000145990	-1.7455	0.000250862	0.00675031	GFOD1	6	13357830	13487662	-	10686	protein_coding	glucose-fructose oxidoreductase domain containing 1 [Source:HGNC Symbol;Acc:HGNC:21096]
ENSG00000182890	-1.74412	0.00256056	0.0371977	GLUD2	X	121047588	121050080	+	2493	protein_coding	glutamate dehydrogenase 2 [Source:HGNC Symbol;Acc:HGNC:4336]
ENSG00000168078	-1.74247	0.00260911	0.0376638	PBK	8	27809620	27838095	-	2165	protein_coding	PDZ binding kinase [Source:HGNC Symbol;Acc:HGNC:18282]
ENSG00000148357	-1.73759	0.00219807	0.033746	HMCN2	9	130265882	130434123	+	20363	protein_coding	hemicentin 2 [Source:HGNC Symbol;Acc:HGNC:21293]
ENSG00000260912	-1.73565	0.00303956	0.0412074	AL158206.1	9	19453209	19455173	+	1965	sense_overlapping	novel transcript, overlapping ACER2
ENSG00000147642	-1.73361	0.00172053	0.028544	SYBU	8	109573978	109691791	-	7024	protein_coding	syntabulin [Source:HGNC Symbol;Acc:HGNC:26011]
ENSG00000163584	-1.72982	6.16e-08	9.83e-06	RPL22L1	3	170864875	170870483	-	2326	protein_coding	ribosomal protein L22 like 1 [Source:HGNC Symbol;Acc:HGNC:27610]
ENSG00000157680	-1.7279	0.000728082	0.0151696	DGKI	7	137381037	137847092	-	15549	protein_coding	diacylglycerol kinase iota [Source:HGNC Symbol;Acc:HGNC:2855]
ENSG00000204301	-1.72756	0.000605446	0.0132458	NOTCH4	6	32194843	32224067	-	9748	protein_coding	notch 4 [Source:HGNC Symbol;Acc:HGNC:7884]
ENSG00000158806	-1.72722	0.000669873	0.0142305	NPM2	8	22024125	22036897	+	2063	protein_coding	nucleophosmin/nucleoplasmin 2 [Source:HGNC Symbol;Acc:HGNC:7930]
ENSG00000236296	-1.72444	0.00386325	0.0485656	GUSBP5	4	143559472	143561460	+	1989	transcribed_processed_pseudogene	glucuronidase, beta pseudogene 5 [Source:HGNC Symbol;Acc:HGNC:42319]
ENSG00000172296	-1.72432	0.000229082	0.00638112	SPTLC3	20	13008979	13169103	+	8520	protein_coding	serine palmitoyltransferase long chain base subunit 3 [Source:HGNC Symbol;Acc:HGNC:16253]
ENSG00000168209	-1.72399	0.00238489	0.0356262	DDIT4	10	72273920	72276036	+	2058	protein_coding	DNA damage inducible transcript 4 [Source:HGNC Symbol;Acc:HGNC:24944]
ENSG00000171462	-1.71923	1.43e-05	0.00078986	DLK2	6	43450352	43456632	-	2236	protein_coding	delta like non-canonical Notch ligand 2 [Source:HGNC Symbol;Acc:HGNC:21113]
ENSG00000161888	-1.71212	0.000479834	0.0110362	SPC24	19	11131520	11155808	-	2839	protein_coding	SPC24, NDC80 kinetochore complex component [Source:HGNC Symbol;Acc:HGNC:26913]
ENSG00000234753	-1.70887	0.000473811	0.0109466	FOXP4-AS1	6	41494853	41548621	-	934	antisense	FOXP4 antisense RNA 1 [Source:HGNC Symbol;Acc:HGNC:50332]
ENSG00000166292	-1.70109	4.38e-06	0.000310103	TMEM100	17	55719627	55732121	-	2906	protein_coding	transmembrane protein 100 [Source:HGNC Symbol;Acc:HGNC:25607]
ENSG00000163794	-1.69924	0.00288004	0.0398383	UCN	2	27307400	27308445	-	795	protein_coding	urocortin [Source:HGNC Symbol;Acc:HGNC:12516]
ENSG00000117791	-1.69739	0.00214381	0.0331558	2022-03-02	1	220748225	220784815	+	2597	protein_coding	mitochondrial amidoxime reducing component 2 [Source:HGNC Symbol;Acc:HGNC:26064]
ENSG00000166979	-1.69292	0.000242506	0.00660603	EVA1C	21	32412006	32515397	+	4353	protein_coding	eva-1 homolog C [Source:HGNC Symbol;Acc:HGNC:13239]
ENSG00000221869	-1.68634	0.00278665	0.0391558	CEBPD	8	47736909	47739086	-	2178	protein_coding	CCAAT enhancer binding protein delta [Source:HGNC Symbol;Acc:HGNC:1835]
ENSG00000188211	-1.67451	0.00145597	0.0252707	NCR3LG1	11	17351726	17377341	+	6438	protein_coding	natural killer cell cytotoxicity receptor 3 ligand 1 [Source:HGNC Symbol;Acc:HGNC:42400]
ENSG00000198888	-1.66121	0.000125883	0.00417278	MT-ND1	MT	3307	4262	+	956	protein_coding	mitochondrially encoded NADH:ubiquinone oxidoreductase core subunit 1 [Source:HGNC Symbol;Acc:HGNC:7455]
ENSG00000281398	-1.65844	0.00065772	0.0140051	SNHG4	5	139274102	139284899	+	4469	lincRNA	small nucleolar RNA host gene 4 [Source:HGNC Symbol;Acc:HGNC:32964]
ENSG00000080854	-1.64212	0.00393207	0.0491151	IGSF9B	11	133908564	133956985	-	5753	protein_coding	immunoglobulin superfamily member 9B [Source:HGNC Symbol;Acc:HGNC:32326]
ENSG00000137825	-1.64008	0.00290663	0.0400489	ITPKA	15	41493393	41503551	+	2092	protein_coding	inositol-trisphosphate 3-kinase A [Source:HGNC Symbol;Acc:HGNC:6178]
ENSG00000118298	-1.63946	3.38e-05	0.00152708	CA14	1	150257159	150265078	+	3833	protein_coding	carbonic anhydrase 14 [Source:HGNC Symbol;Acc:HGNC:1372]
ENSG00000142530	-1.63706	0.00209083	0.0326306	FAM71E1	19	50466785	50476753	-	1566	protein_coding	family with sequence similarity 71 member E1 [Source:HGNC Symbol;Acc:HGNC:25107]
ENSG00000233381	-1.63669	0.000127011	0.00418993	AK4P3	12	31615771	31616439	-	669	processed_pseudogene	adenylate kinase 4 pseudogene 3 [Source:HGNC Symbol;Acc:HGNC:21596]
ENSG00000101856	-1.63646	1.03e-08	2e-06	PGRMC1	X	119236245	119244466	+	1919	protein_coding	progesterone receptor membrane component 1 [Source:HGNC Symbol;Acc:HGNC:16090]
ENSG00000136826	-1.63444	0.000257236	0.00687688	KLF4	9	107484852	107490482	-	3659	protein_coding	Kruppel like factor 4 [Source:HGNC Symbol;Acc:HGNC:6348]
ENSG00000185339	-1.63393	0.000243879	0.00662303	TCN2	22	30606838	30627278	+	3122	protein_coding	transcobalamin 2 [Source:HGNC Symbol;Acc:HGNC:11653]
ENSG00000116141	-1.63066	4.13e-05	0.00178782	MARK1	1	220528183	220664461	+	5417	protein_coding	microtubule affinity regulating kinase 1 [Source:HGNC Symbol;Acc:HGNC:6896]
ENSG00000160179	-1.61767	0.00311884	0.0419717	ABCG1	21	42199689	42297244	+	6121	protein_coding	ATP binding cassette subfamily G member 1 [Source:HGNC Symbol;Acc:HGNC:73]
ENSG00000116191	-1.60358	0.000234956	0.00646473	RALGPS2	1	178725147	178921841	+	9178	protein_coding	Ral GEF with PH domain and SH3 binding motif 2 [Source:HGNC Symbol;Acc:HGNC:30279]
ENSG00000070371	-1.60017	0.000523067	0.0117934	CLTCL1	22	19179473	19291716	-	10049	protein_coding	clathrin heavy chain like 1 [Source:HGNC Symbol;Acc:HGNC:2093]
ENSG00000118242	-1.60007	0.00143592	0.0250071	MREG	2	215942805	216034096	-	3056	protein_coding	melanoregulin [Source:HGNC Symbol;Acc:HGNC:25478]
ENSG00000134369	-1.59195	1.38e-07	1.89e-05	NAV1	1	201622885	201826969	+	22453	protein_coding	neuron navigator 1 [Source:HGNC Symbol;Acc:HGNC:15989]
ENSG00000184916	-1.58314	1.81e-05	0.000949493	JAG2	14	105140981	105168824	-	6397	protein_coding	jagged 2 [Source:HGNC Symbol;Acc:HGNC:6189]
ENSG00000210195	-1.58262	0.00238233	0.0356139	MT-TT	MT	15888	15953	+	66	Mt_tRNA	mitochondrially encoded tRNA threonine [Source:HGNC Symbol;Acc:HGNC:7499]
ENSG00000178726	-1.58036	1.83e-05	0.00095163	THBD	20	23045633	23049741	-	4109	protein_coding	thrombomodulin [Source:HGNC Symbol;Acc:HGNC:11784]
ENSG00000163659	-1.57927	0.000906252	0.0177331	TIPARP	3	156673235	156706770	+	5048	protein_coding	TCDD inducible poly(ADP-ribose) polymerase [Source:HGNC Symbol;Acc:HGNC:23696]
ENSG00000158856	-1.57687	1.37e-06	0.000122517	DMTN	8	22048995	22082527	+	4473	protein_coding	dematin actin binding protein [Source:HGNC Symbol;Acc:HGNC:3382]
ENSG00000088826	-1.57351	8.77e-05	0.00316251	SMOX	20	4120980	4187747	+	2946	protein_coding	spermine oxidase [Source:HGNC Symbol;Acc:HGNC:15862]
ENSG00000185291	-1.56838	2.36e-05	0.00116722	IL3RA	X	1336616	1382689	+	1710	protein_coding	interleukin 3 receptor subunit alpha [Source:HGNC Symbol;Acc:HGNC:6012]
ENSG00000164109	-1.5652	0.000317292	0.00806352	MAD2L1	4	120055608	120067074	-	5748	protein_coding	mitotic arrest deficient 2 like 1 [Source:HGNC Symbol;Acc:HGNC:6763]
ENSG00000119782	-1.55886	0.00173313	0.0286144	FKBP1B	2	24049701	24063681	+	1677	protein_coding	FK506 binding protein 1B [Source:HGNC Symbol;Acc:HGNC:3712]
ENSG00000169891	-1.55745	0.000713795	0.0149364	REPS2	X	16946691	17153280	+	11311	protein_coding	RALBP1 associated Eps domain containing 2 [Source:HGNC Symbol;Acc:HGNC:9963]
ENSG00000270885	-1.55535	5.6e-05	0.0022522	RASL10B	17	35731649	35743521	+	3502	protein_coding	RAS like family 10 member B [Source:HGNC Symbol;Acc:HGNC:30295]
ENSG00000196159	-1.5536	1.63e-06	0.000139515	FAT4	4	125316399	125492932	+	16439	protein_coding	FAT atypical cadherin 4 [Source:HGNC Symbol;Acc:HGNC:23109]
ENSG00000137266	-1.55061	1.07e-07	1.57e-05	SLC22A23	6	3268962	3457022	-	8898	protein_coding	solute carrier family 22 member 23 [Source:HGNC Symbol;Acc:HGNC:21106]
ENSG00000187244	-1.54446	0.00214038	0.0331276	BCAM	19	44809059	44821421	+	5009	protein_coding	basal cell adhesion molecule (Lutheran blood group) [Source:HGNC Symbol;Acc:HGNC:6722]
ENSG00000131477	-1.54333	2.96e-05	0.00138172	RAMP2	17	42758447	42763041	+	1148	protein_coding	receptor activity modifying protein 2 [Source:HGNC Symbol;Acc:HGNC:9844]
ENSG00000112667	-1.54258	2.96e-06	0.0002296	DNPH1	6	43225629	43229484	-	1250	protein_coding	2'-deoxynucleoside 5'-phosphate N-hydrolase 1 [Source:HGNC Symbol;Acc:HGNC:21218]
ENSG00000196167	-1.53675	0.001236	0.0223381	COLCA1	11	111290787	111305045	-	8733	antisense	colorectal cancer associated 1 [Source:HGNC Symbol;Acc:HGNC:33789]
ENSG00000091490	-1.53009	0.000225734	0.00632209	SEL1L3	4	25747427	25863760	-	7489	protein_coding	SEL1L family member 3 [Source:HGNC Symbol;Acc:HGNC:29108]
ENSG00000187260	-1.52733	0.00100876	0.0190831	WDR86	7	151375909	151410727	-	4044	protein_coding	WD repeat domain 86 [Source:HGNC Symbol;Acc:HGNC:28020]
ENSG00000157399	-1.5263	0.00106249	0.0197931	ARSE	X	2934632	2968310	-	2878	protein_coding	arylsulfatase E [Source:HGNC Symbol;Acc:HGNC:719]
ENSG00000267107	-1.52394	0.0031943	0.0425047	PCAT19	19	41454169	41500649	-	3884	lincRNA	prostate cancer associated transcript 19 [Source:HGNC Symbol;Acc:HGNC:49593]
ENSG00000234327	-1.52008	0.00329649	0.0435268	AC012146.1	17	5111468	5115004	+	2006	processed_transcript	uncharacterized LOC101928000 [Source:NCBI gene;Acc:101928000]
ENSG00000106070	-1.5144	5.37e-08	8.79e-06	GRB10	7	50590063	50793462	-	9795	protein_coding	growth factor receptor bound protein 10 [Source:HGNC Symbol;Acc:HGNC:4564]
ENSG00000123240	-1.51003	1.59e-09	3.87e-07	OPTN	10	13099449	13138308	+	5138	protein_coding	optineurin [Source:HGNC Symbol;Acc:HGNC:17142]
ENSG00000174938	-1.50266	0.00205628	0.0322381	SEZ6L2	16	29871159	29899547	-	4110	protein_coding	seizure related 6 homolog like 2 [Source:HGNC Symbol;Acc:HGNC:30844]
ENSG00000111058	-1.502	2.02e-05	0.00103094	ACSS3	12	80936414	81261205	+	14301	protein_coding	acyl-CoA synthetase short chain family member 3 [Source:HGNC Symbol;Acc:HGNC:24723]
ENSG00000129467	-1.50121	0.00277791	0.0391558	ADCY4	14	24318349	24335093	-	8067	protein_coding	adenylate cyclase 4 [Source:HGNC Symbol;Acc:HGNC:235]
ENSG00000131873	-1.49819	7.19e-05	0.00274264	CHSY1	15	101175723	101251932	-	5555	protein_coding	chondroitin sulfate synthase 1 [Source:HGNC Symbol;Acc:HGNC:17198]
ENSG00000162777	-1.49586	0.00121261	0.0219925	DENND2D	1	111187174	111204535	-	5515	protein_coding	DENN domain containing 2D [Source:HGNC Symbol;Acc:HGNC:26192]
ENSG00000154639	-1.48939	3.56e-05	0.00158622	CXADR	21	17512382	17593579	+	6682	protein_coding	CXADR, Ig-like cell adhesion molecule [Source:HGNC Symbol;Acc:HGNC:2559]
ENSG00000210140	-1.48872	7.4e-05	0.00280998	MT-TC	MT	5761	5826	-	66	Mt_tRNA	mitochondrially encoded tRNA cysteine [Source:HGNC Symbol;Acc:HGNC:7477]
ENSG00000167680	-1.48547	0.00278527	0.0391558	SEMA6B	19	4542593	4559808	-	4412	protein_coding	semaphorin 6B [Source:HGNC Symbol;Acc:HGNC:10739]
ENSG00000151948	-1.48404	0.00120327	0.0218959	GLT1D1	12	128853427	128984968	+	3478	protein_coding	glycosyltransferase 1 domain containing 1 [Source:HGNC Symbol;Acc:HGNC:26483]
ENSG00000159871	-1.4826	0.00163158	0.027507	LYPD5	19	43795929	43827206	-	5091	protein_coding	LY6/PLAUR domain containing 5 [Source:HGNC Symbol;Acc:HGNC:26397]
ENSG00000180190	-1.48237	0.000119188	0.00397646	TDRP	8	489792	545781	-	3613	protein_coding	testis development related protein [Source:HGNC Symbol;Acc:HGNC:26951]
ENSG00000134954	-1.47865	0.000653851	0.0139767	ETS1	11	128458761	128587558	-	7149	protein_coding	ETS proto-oncogene 1, transcription factor [Source:HGNC Symbol;Acc:HGNC:3488]
ENSG00000198203	-1.47174	1.16e-05	0.000680386	SULT1C2	2	108288639	108309915	+	8399	protein_coding	sulfotransferase family 1C member 2 [Source:HGNC Symbol;Acc:HGNC:11456]
ENSG00000189058	-1.46847	0.000941251	0.0182445	APOD	3	195568702	195584205	-	2197	protein_coding	apolipoprotein D [Source:HGNC Symbol;Acc:HGNC:612]
ENSG00000023445	-1.4649	0.00134942	0.0238027	BIRC3	11	102317450	102339403	+	7518	protein_coding	baculoviral IAP repeat containing 3 [Source:HGNC Symbol;Acc:HGNC:591]
ENSG00000246792	-1.46437	0.0032145	0.0426906	AC106038.1	8	90646441	90656598	+	3808	antisense	novel transcript
ENSG00000177839	-1.45648	0.0019833	0.0313807	PCDHB9	5	141187127	141191541	+	4415	protein_coding	protocadherin beta 9 [Source:HGNC Symbol;Acc:HGNC:8694]
ENSG00000215424	-1.44468	0.000652704	0.0139666	MCM3AP-AS1	21	46229217	46259390	+	7605	antisense	MCM3AP antisense RNA 1 [Source:HGNC Symbol;Acc:HGNC:16417]
ENSG00000285867	-1.44072	1.45e-05	0.000792318	BX470102.2	1	153586813	153606283	-	3176	lincRNA
ENSG00000124406	-1.43371	0.00357216	0.0461601	ATP8A1	4	42408373	42657105	-	11199	protein_coding	ATPase phospholipid transporting 8A1 [Source:HGNC Symbol;Acc:HGNC:13531]
ENSG00000159640	-1.43292	0.00318831	0.0424524	ACE	17	63477061	63498380	+	8365	protein_coding	angiotensin I converting enzyme [Source:HGNC Symbol;Acc:HGNC:2707]
ENSG00000075426	-1.41231	0.00317063	0.0423539	FOSL2	2	28392448	28417312	+	7157	protein_coding	FOS like 2, AP-1 transcription factor subunit [Source:HGNC Symbol;Acc:HGNC:3798]
ENSG00000271643	-1.40917	7.54e-05	0.0028256	AC112220.2	3	33793644	33798539	-	4524	bidirectional_promoter_lncRNA	novel transcript
ENSG00000181444	-1.4066	5.33e-05	0.00216407	ZNF467	7	149764182	149773479	-	2734	protein_coding	zinc finger protein 467 [Source:HGNC Symbol;Acc:HGNC:23154]
ENSG00000196739	-1.40584	0.000927854	0.0180464	COL27A1	9	114155560	114312511	+	13988	protein_coding	collagen type XXVII alpha 1 chain [Source:HGNC Symbol;Acc:HGNC:22986]
ENSG00000109576	-1.40509	2.78e-05	0.00131552	AADAT	4	170060222	170091699	-	2981	protein_coding	aminoadipate aminotransferase [Source:HGNC Symbol;Acc:HGNC:17929]
ENSG00000013016	-1.40313	2.55e-05	0.00123353	EHD3	2	31234337	31269447	+	4636	protein_coding	EH domain containing 3 [Source:HGNC Symbol;Acc:HGNC:3244]
ENSG00000264920	-1.4027	0.00214593	0.0331636	AC018521.5	17	47891255	47895812	-	4286	processed_transcript	uncharacterized LOC102724532 [Source:NCBI gene;Acc:102724532]
ENSG00000003989	-1.39831	0.000944934	0.0182987	SLC7A2	8	17497088	17570573	+	7905	protein_coding	solute carrier family 7 member 2 [Source:HGNC Symbol;Acc:HGNC:11060]
ENSG00000132182	-1.39703	0.000407125	0.00976768	NUP210	3	13316235	13420309	-	8182	protein_coding	nucleoporin 210 [Source:HGNC Symbol;Acc:HGNC:30052]
ENSG00000176170	-1.38864	0.00305584	0.0413573	SPHK1	17	76376584	76387860	+	4416	protein_coding	sphingosine kinase 1 [Source:HGNC Symbol;Acc:HGNC:11240]
ENSG00000151623	-1.37106	0.000250289	0.00674372	NR3C2	4	148078762	148444698	-	6607	protein_coding	nuclear receptor subfamily 3 group C member 2 [Source:HGNC Symbol;Acc:HGNC:7979]
ENSG00000164038	-1.37006	0.00250484	0.0366667	SLC9B2	4	103019868	103085829	-	5374	protein_coding	solute carrier family 9 member B2 [Source:HGNC Symbol;Acc:HGNC:25143]
ENSG00000168229	-1.36659	0.00351342	0.0455	PTGDR	14	52267713	52276724	+	3033	protein_coding	prostaglandin D2 receptor [Source:HGNC Symbol;Acc:HGNC:9591]
ENSG00000029153	-1.36133	0.00110473	0.0204689	ARNTL2	12	27332854	27425289	+	6983	protein_coding	aryl hydrocarbon receptor nuclear translocator like 2 [Source:HGNC Symbol;Acc:HGNC:18984]
ENSG00000207561	-1.36026	0.000276829	0.00724966	MIR635	17	68424451	68424548	-	98	miRNA	microRNA 635 [Source:HGNC Symbol;Acc:HGNC:32891]
ENSG00000152894	-1.35665	0.00300045	0.0410024	PTPRK	6	127968779	128520674	-	9000	protein_coding	protein tyrosine phosphatase, receptor type K [Source:HGNC Symbol;Acc:HGNC:9674]
ENSG00000256073	-1.35353	0.000615837	0.0133583	URB1-AS1	21	32393130	32393960	+	831	lincRNA	URB1 antisense RNA 1 (head to head) [Source:HGNC Symbol;Acc:HGNC:23128]
ENSG00000141337	-1.35341	1.34e-06	0.000120107	ARSG	17	68259182	68422731	+	6587	protein_coding	arylsulfatase G [Source:HGNC Symbol;Acc:HGNC:24102]
ENSG00000136842	-1.34851	0.00257024	0.0373119	TMOD1	9	97501180	97601748	+	3708	protein_coding	tropomodulin 1 [Source:HGNC Symbol;Acc:HGNC:11871]
ENSG00000283633	-1.34452	9.52e-05	0.00336717	AP000547.3	22	16601911	16615111	+	3071	lincRNA	novel transcript
ENSG00000164045	-1.3438	0.000878931	0.0173635	CDC25A	3	48157146	48188402	-	4117	protein_coding	cell division cycle 25A [Source:HGNC Symbol;Acc:HGNC:1725]
ENSG00000210135	-1.34211	0.00021588	0.00613102	MT-TN	MT	5657	5729	-	73	Mt_tRNA	mitochondrially encoded tRNA asparagine [Source:HGNC Symbol;Acc:HGNC:7493]
ENSG00000143036	-1.33596	0.000159055	0.00490877	SLC44A3	1	94820342	94895246	+	2869	protein_coding	solute carrier family 44 member 3 [Source:HGNC Symbol;Acc:HGNC:28689]
ENSG00000135678	-1.33544	1.14e-05	0.000671306	CPM	12	68842197	68971570	-	7535	protein_coding	carboxypeptidase M [Source:HGNC Symbol;Acc:HGNC:2311]
ENSG00000213742	-1.33275	0.00036592	0.00903172	ZNF337-AS1	20	25624045	25678074	+	5308	antisense	ZNF337 antisense RNA 1 [Source:HGNC Symbol;Acc:HGNC:40759]
ENSG00000070540	-1.32885	1.51e-06	0.000130496	WIPI1	17	68420948	68457513	-	3402	protein_coding	WD repeat domain, phosphoinositide interacting 1 [Source:HGNC Symbol;Acc:HGNC:25471]
ENSG00000188643	-1.32861	6.2e-06	0.000409309	S100A16	1	153606886	153613145	-	1701	protein_coding	S100 calcium binding protein A16 [Source:HGNC Symbol;Acc:HGNC:20441]
ENSG00000152782	-1.32583	0.000116668	0.00390506	PANK1	10	89579497	89645572	-	7638	protein_coding	pantothenate kinase 1 [Source:HGNC Symbol;Acc:HGNC:8598]
ENSG00000198840	-1.32427	0.000166892	0.00509713	MT-ND3	MT	10059	10404	+	346	protein_coding	mitochondrially encoded NADH:ubiquinone oxidoreductase core subunit 3 [Source:HGNC Symbol;Acc:HGNC:7458]
ENSG00000249242	-1.32119	0.000313802	0.00800449	TMEM150C	4	82483170	82562357	-	3671	protein_coding	transmembrane protein 150C [Source:HGNC Symbol;Acc:HGNC:37263]
ENSG00000138821	-1.32006	0.00099073	0.0188138	SLC39A8	4	102251041	102431258	-	6480	protein_coding	solute carrier family 39 member 8 [Source:HGNC Symbol;Acc:HGNC:20862]
ENSG00000198938	-1.31068	0.000873745	0.0172943	MT-CO3	MT	9207	9990	+	784	protein_coding	mitochondrially encoded cytochrome c oxidase III [Source:HGNC Symbol;Acc:HGNC:7422]
ENSG00000105518	-1.30602	0.00113663	0.020928	TMEM205	19	11342776	11346518	-	1606	protein_coding	transmembrane protein 205 [Source:HGNC Symbol;Acc:HGNC:29631]
ENSG00000178078	-1.27807	0.00129101	0.0229948	STAP2	19	4324043	4342786	-	2766	protein_coding	signal transducing adaptor family member 2 [Source:HGNC Symbol;Acc:HGNC:30430]
ENSG00000145685	-1.2683	4.72e-08	7.91e-06	LHFPL2	5	78485215	78770021	-	7977	protein_coding	LHFPL tetraspan subfamily member 2 [Source:HGNC Symbol;Acc:HGNC:6588]
ENSG00000167693	-1.26796	0.00399562	0.0496366	NXN	17	799313	979770	-	5880	protein_coding	nucleoredoxin [Source:HGNC Symbol;Acc:HGNC:18008]
ENSG00000159147	-1.26674	0.00015534	0.00483033	DONSON	21	33559542	33588708	-	3513	protein_coding	downstream neighbor of SON [Source:HGNC Symbol;Acc:HGNC:2993]
ENSG00000173198	-1.26609	2e-05	0.00102432	CYSLTR1	X	78271464	78327691	-	5571	protein_coding	cysteinyl leukotriene receptor 1 [Source:HGNC Symbol;Acc:HGNC:17451]
ENSG00000122952	-1.26245	0.00124211	0.0224091	ZWINT	10	56357228	56361275	-	2378	protein_coding	ZW10 interacting kinetochore protein [Source:HGNC Symbol;Acc:HGNC:13195]
ENSG00000150556	-1.26143	0.00243173	0.0360217	LYPD6B	2	149038107	149215262	+	3771	protein_coding	LY6/PLAUR domain containing 6B [Source:HGNC Symbol;Acc:HGNC:27018]
ENSG00000039068	-1.25984	1.51e-05	0.000821427	CDH1	16	68737225	68835548	+	6177	protein_coding	cadherin 1 [Source:HGNC Symbol;Acc:HGNC:1748]
ENSG00000197461	-1.25887	2.72e-05	0.00130064	PDGFA	7	497258	520296	-	4151	protein_coding	platelet derived growth factor subunit A [Source:HGNC Symbol;Acc:HGNC:8799]
ENSG00000124225	-1.25864	0.000586241	0.0129622	PMEPA1	20	57648392	57711536	-	5619	protein_coding	prostate transmembrane protein, androgen induced 1 [Source:HGNC Symbol;Acc:HGNC:14107]
ENSG00000077044	-1.25307	9.52e-08	1.42e-05	DGKD	2	233354507	233472104	+	9771	protein_coding	diacylglycerol kinase delta [Source:HGNC Symbol;Acc:HGNC:2851]
ENSG00000197930	-1.24998	4.23e-06	0.000305166	ERO1A	14	52639916	52695900	-	7548	protein_coding	endoplasmic reticulum oxidoreductase 1 alpha [Source:HGNC Symbol;Acc:HGNC:13280]
ENSG00000110492	-1.24524	0.00250976	0.0366667	MDK	11	46380756	46383837	+	2196	protein_coding	midkine [Source:HGNC Symbol;Acc:HGNC:6972]
ENSG00000102996	-1.24086	0.000478624	0.011033	MMP15	16	58025566	58046901	+	4419	protein_coding	matrix metallopeptidase 15 [Source:HGNC Symbol;Acc:HGNC:7161]
ENSG00000164318	-1.24035	5.32e-05	0.00216407	EGFLAM	5	38258409	38465021	+	5724	protein_coding	EGF like, fibronectin type III and laminin G domains [Source:HGNC Symbol;Acc:HGNC:26810]
ENSG00000164542	-1.24024	1.38e-05	0.000772425	KIAA0895	7	36324221	36390125	-	6728	protein_coding	KIAA0895 [Source:HGNC Symbol;Acc:HGNC:22206]
ENSG00000173065	-1.23802	1.44e-09	3.56e-07	FAM222B	17	28755978	28855232	-	5514	protein_coding	family with sequence similarity 222 member B [Source:HGNC Symbol;Acc:HGNC:25563]
ENSG00000213430	-1.225	0.000337566	0.00847415	HSPD1P1	5	21882585	21884310	+	1726	processed_pseudogene	heat shock protein family D (Hsp60) member 1 pseudogene 1 [Source:HGNC Symbol;Acc:HGNC:35133]
ENSG00000125247	-1.21912	0.000855258	0.0170596	TMTC4	13	100603927	100675093	-	6272	protein_coding	transmembrane and tetratricopeptide repeat containing 4 [Source:HGNC Symbol;Acc:HGNC:25904]
ENSG00000205213	-1.21679	0.00174442	0.0286984	LGR4	11	27365961	27472775	-	6340	protein_coding	leucine rich repeat containing G protein-coupled receptor 4 [Source:HGNC Symbol;Acc:HGNC:13299]
ENSG00000128591	-1.21272	0.0020032	0.0315501	FLNC	7	128830377	128859274	+	9280	protein_coding	filamin C [Source:HGNC Symbol;Acc:HGNC:3756]
ENSG00000198763	-1.20679	0.000538924	0.0120716	MT-ND2	MT	4470	5511	+	1042	protein_coding	mitochondrially encoded NADH:ubiquinone oxidoreductase core subunit 2 [Source:HGNC Symbol;Acc:HGNC:7456]
ENSG00000116016	-1.20412	0.000727998	0.0151696	EPAS1	2	46293667	46386703	+	7302	protein_coding	endothelial PAS domain protein 1 [Source:HGNC Symbol;Acc:HGNC:3374]
ENSG00000229320	-1.20369	2.7e-05	0.00129731	KRT8P12	3	160565447	160569248	+	2047	transcribed_processed_pseudogene	keratin 8 pseudogene 12 [Source:HGNC Symbol;Acc:HGNC:28057]
ENSG00000245532	-1.17729	0.00164649	0.0276832	NEAT1	11	65422774	65445540	+	22767	lincRNA	nuclear paraspeckle assembly transcript 1 [Source:HGNC Symbol;Acc:HGNC:30815]
ENSG00000261040	-1.1765	0.000490358	0.0112156	WFDC21P	17	60083566	60091885	-	1099	transcribed_unitary_pseudogene	WAP four-disulfide core domain 21, pseudogene [Source:HGNC Symbol;Acc:HGNC:50357]
ENSG00000158710	-1.17526	0.000309887	0.00791441	TAGLN2	1	159918107	159925732	-	2487	protein_coding	transgelin 2 [Source:HGNC Symbol;Acc:HGNC:11554]
ENSG00000021826	-1.17141	0.00266548	0.0382628	CPS1	2	210477682	210679107	+	10775	protein_coding	carbamoyl-phosphate synthase 1 [Source:HGNC Symbol;Acc:HGNC:2323]
ENSG00000107957	-1.17109	2.03e-07	2.62e-05	SH3PXD2A	10	103594027	103855543	-	11756	protein_coding	SH3 and PX domains 2A [Source:HGNC Symbol;Acc:HGNC:23664]
ENSG00000167840	-1.17024	0.00267248	0.0383198	ZNF232	17	5105541	5123116	-	2794	protein_coding	zinc finger protein 232 [Source:HGNC Symbol;Acc:HGNC:13026]
ENSG00000141524	-1.16821	6.78e-08	1.07e-05	TMC6	17	78110458	78132407	-	8669	protein_coding	transmembrane channel like 6 [Source:HGNC Symbol;Acc:HGNC:18021]
ENSG00000153395	-1.16596	0.000409065	0.00979141	LPCAT1	5	1456480	1523977	-	6494	protein_coding	lysophosphatidylcholine acyltransferase 1 [Source:HGNC Symbol;Acc:HGNC:25718]
ENSG00000132170	-1.16231	0.0026746	0.0383198	PPARG	3	12287368	12434356	+	4535	protein_coding	peroxisome proliferator activated receptor gamma [Source:HGNC Symbol;Acc:HGNC:9236]
ENSG00000084234	-1.1614	1.04e-06	9.83e-05	APLP2	11	130068147	130144811	+	7463	protein_coding	amyloid beta precursor like protein 2 [Source:HGNC Symbol;Acc:HGNC:598]
ENSG00000108219	-1.14919	5.38e-05	0.00218088	TSPAN14	10	80454166	80533123	+	17888	protein_coding	tetraspanin 14 [Source:HGNC Symbol;Acc:HGNC:23303]
ENSG00000112039	-1.1474	0.00113072	0.020894	FANCE	6	35452356	35467103	+	2692	protein_coding	FA complementation group E [Source:HGNC Symbol;Acc:HGNC:3586]
ENSG00000164211	-1.14238	6.51e-05	0.00253297	STARD4	5	111496033	111512590	-	5684	protein_coding	StAR related lipid transfer domain containing 4 [Source:HGNC Symbol;Acc:HGNC:18058]
ENSG00000158296	-1.13523	2.47e-05	0.00120796	SLC13A3	20	46557823	46684467	-	6055	protein_coding	solute carrier family 13 member 3 [Source:HGNC Symbol;Acc:HGNC:14430]
ENSG00000095209	-1.13237	0.00063056	0.0135917	TMEM38B	9	105694544	105776612	+	4511	protein_coding	transmembrane protein 38B [Source:HGNC Symbol;Acc:HGNC:25535]
ENSG00000142207	-1.13102	2.81e-05	0.00132207	URB1	21	32311018	32393026	-	11461	protein_coding	URB1 ribosome biogenesis 1 homolog (S. cerevisiae) [Source:HGNC Symbol;Acc:HGNC:17344]
ENSG00000003096	-1.12594	0.000583347	0.0129259	KLHL13	X	117897813	118117340	-	6983	protein_coding	kelch like family member 13 [Source:HGNC Symbol;Acc:HGNC:22931]
ENSG00000224081	-1.12438	0.00154686	0.0264032	SLC44A3-AS1	1	94613814	94855426	-	10245	transcribed_processed_pseudogene	SLC44A3 antisense RNA 1 [Source:HGNC Symbol;Acc:HGNC:49057]
ENSG00000225630	-1.12403	0.000720892	0.0150503	MTND2P28	1	629640	630683	+	1044	unprocessed_pseudogene	MT-ND2 pseudogene 28 [Source:HGNC Symbol;Acc:HGNC:42129]
ENSG00000188157	-1.12059	0.00223024	0.0340366	AGRN	1	1020123	1056118	+	10758	protein_coding	agrin [Source:HGNC Symbol;Acc:HGNC:329]
ENSG00000163053	-1.11998	2.12e-05	0.00107449	SLC16A14	2	230034974	230068999	-	4946	protein_coding	solute carrier family 16 member 14 [Source:HGNC Symbol;Acc:HGNC:26417]
ENSG00000196850	-1.11705	0.0012681	0.0227468	PPTC7	12	110533245	110583320	-	5687	protein_coding	PTC7 protein phosphatase homolog [Source:HGNC Symbol;Acc:HGNC:30695]
ENSG00000148219	-1.11125	0.000401771	0.00969572	ASTN2	9	116425225	117415070	-	8290	protein_coding	astrotactin 2 [Source:HGNC Symbol;Acc:HGNC:17021]
ENSG00000234171	-1.11043	0.00271073	0.0386162	RNASEH1-AS1	2	3558492	3561745	+	1218	antisense	RNASEH1 antisense RNA 1 [Source:HGNC Symbol;Acc:HGNC:49289]
ENSG00000168003	-1.10665	0.00181131	0.0293303	SLC3A2	11	62856102	62888875	+	5178	protein_coding	solute carrier family 3 member 2 [Source:HGNC Symbol;Acc:HGNC:11026]
ENSG00000146151	-1.10104	0.00326847	0.0432957	HMGCLL1	6	55434369	55579214	-	4800	protein_coding	3-hydroxymethyl-3-methylglutaryl-CoA lyase like 1 [Source:HGNC Symbol;Acc:HGNC:21359]
ENSG00000170522	-1.10002	0.000736234	0.0152776	ELOVL6	4	110045846	110199199	-	7297	protein_coding	ELOVL fatty acid elongase 6 [Source:HGNC Symbol;Acc:HGNC:15829]
ENSG00000137460	-1.09939	0.00209339	0.0326458	FHDC1	4	152936352	152979696	+	6593	protein_coding	FH2 domain containing 1 [Source:HGNC Symbol;Acc:HGNC:29363]
ENSG00000170340	-1.09719	0.000926296	0.0180396	B3GNT2	2	62196113	62224731	+	2861	protein_coding	UDP-GlcNAc:betaGal beta-1,3-N-acetylglucosaminyltransferase 2 [Source:HGNC Symbol;Acc:HGNC:15629]
ENSG00000143977	-1.09408	0.000272889	0.0071926	SNRPG	2	70281362	70293771	-	1795	protein_coding	small nuclear ribonucleoprotein polypeptide G [Source:HGNC Symbol;Acc:HGNC:11163]
ENSG00000067177	-1.09338	0.000997928	0.018933	PHKA1	X	72578814	72714319	-	6350	protein_coding	phosphorylase kinase regulatory subunit alpha 1 [Source:HGNC Symbol;Acc:HGNC:8925]
ENSG00000137393	-1.07939	0.000291468	0.00754702	RNF144B	6	18387350	18468874	+	5175	protein_coding	ring finger protein 144B [Source:HGNC Symbol;Acc:HGNC:21578]
ENSG00000106351	-1.07107	9.41e-05	0.00334382	AGFG2	7	100539211	100568219	+	5478	protein_coding	ArfGAP with FG repeats 2 [Source:HGNC Symbol;Acc:HGNC:5177]
ENSG00000122778	-1.0695	0.00240133	0.0358199	KIAA1549	7	138831381	138981318	-	12427	protein_coding	KIAA1549 [Source:HGNC Symbol;Acc:HGNC:22219]
ENSG00000164051	-1.06614	0.000841907	0.0169245	CCDC51	3	48432164	48440456	-	2410	protein_coding	coiled-coil domain containing 51 [Source:HGNC Symbol;Acc:HGNC:25714]
ENSG00000143158	-1.06599	1.33e-06	0.000119485	MPC2	1	167916729	167937040	-	2552	protein_coding	mitochondrial pyruvate carrier 2 [Source:HGNC Symbol;Acc:HGNC:24515]
ENSG00000142192	-1.05441	2.79e-05	0.00131576	APP	21	25880550	26171128	-	6316	protein_coding	amyloid beta precursor protein [Source:HGNC Symbol;Acc:HGNC:620]
ENSG00000034510	-1.05349	0.00157423	0.0266932	TMSB10	2	84905625	84906675	+	496	protein_coding	thymosin beta 10 [Source:HGNC Symbol;Acc:HGNC:11879]
ENSG00000075239	-1.04737	0.00040806	0.00977871	ACAT1	11	108121516	108147776	+	5584	protein_coding	acetyl-CoA acetyltransferase 1 [Source:HGNC Symbol;Acc:HGNC:93]
ENSG00000122378	-1.04135	1.76e-06	0.000147224	PRXL2A	10	80407829	80437115	+	6520	protein_coding	peroxiredoxin like 2A [Source:HGNC Symbol;Acc:HGNC:28651]
ENSG00000158716	-1.04092	0.00143754	0.0250142	DUSP23	1	159780932	159782543	+	825	protein_coding	dual specificity phosphatase 23 [Source:HGNC Symbol;Acc:HGNC:21480]
ENSG00000229644	-1.04017	0.000406569	0.00976573	NAMPTP1	10	36521721	36524234	-	2514	processed_pseudogene	nicotinamide phosphoribosyltransferase pseudogene 1 [Source:HGNC Symbol;Acc:HGNC:17633]
ENSG00000110013	-1.03753	4.12e-06	0.000300486	SIAE	11	124633113	124695707	-	8139	protein_coding	sialic acid acetylesterase [Source:HGNC Symbol;Acc:HGNC:18187]
ENSG00000130584	-1.02694	0.00202404	0.0318053	ZBTB46	20	63743666	63831244	-	6084	protein_coding	zinc finger and BTB domain containing 46 [Source:HGNC Symbol;Acc:HGNC:16094]
ENSG00000167470	-1.02411	0.00302999	0.0411699	MIDN	19	1248553	1259140	+	4492	protein_coding	midnolin [Source:HGNC Symbol;Acc:HGNC:16298]
ENSG00000173848	-1.01542	0.00219837	0.033746	NET1	10	5412551	5458463	+	4175	protein_coding	neuroepithelial cell transforming 1 [Source:HGNC Symbol;Acc:HGNC:14592]
ENSG00000131941	-1.01533	1.93e-05	0.000994541	RHPN2	19	32978593	33064888	-	4804	protein_coding	rhophilin Rho GTPase binding protein 2 [Source:HGNC Symbol;Acc:HGNC:19974]
ENSG00000117593	-1.00703	0.000324344	0.00819219	DARS2	1	173824568	173858808	+	7438	protein_coding	aspartyl-tRNA synthetase 2, mitochondrial [Source:HGNC Symbol;Acc:HGNC:25538]
ENSG00000189283	-1.00072	0.000126221	0.00417726	FHIT	3	59749310	61251459	-	5439	protein_coding	fragile histidine triad [Source:HGNC Symbol;Acc:HGNC:3701]
ENSG00000072840	1.0012	0.000958565	0.0184412	EVC	4	5711197	5814305	+	7148	protein_coding	EvC ciliary complex subunit 1 [Source:HGNC Symbol;Acc:HGNC:3497]
ENSG00000174080	1.00128	0.00258988	0.0375177	CTSF	11	66563463	66568841	-	2896	protein_coding	cathepsin F [Source:HGNC Symbol;Acc:HGNC:2531]
ENSG00000104447	1.00204	0.000547153	0.0122292	TRPS1	8	115408496	115809673	-	11072	protein_coding	transcriptional repressor GATA binding 1 [Source:HGNC Symbol;Acc:HGNC:12340]
ENSG00000163932	1.00274	0.000230168	0.0064027	PRKCD	3	53156009	53192717	+	3396	protein_coding	protein kinase C delta [Source:HGNC Symbol;Acc:HGNC:9399]
ENSG00000141753	1.00482	0.000147195	0.00464727	IGFBP4	17	40443461	40457731	+	2200	protein_coding	insulin like growth factor binding protein 4 [Source:HGNC Symbol;Acc:HGNC:5473]
ENSG00000001461	1.00523	0.00158233	0.0267644	NIPAL3	1	24415794	24472976	+	9404	protein_coding	NIPA like domain containing 3 [Source:HGNC Symbol;Acc:HGNC:25233]
ENSG00000113580	1.00563	0.00140952	0.0246307	NR3C1	5	143277931	143435512	-	9172	protein_coding	nuclear receptor subfamily 3 group C member 1 [Source:HGNC Symbol;Acc:HGNC:7978]
ENSG00000128872	1.0072	8.13e-05	0.00298671	TMOD2	15	51751561	51816368	+	11636	protein_coding	tropomodulin 2 [Source:HGNC Symbol;Acc:HGNC:11872]
ENSG00000173614	1.01041	0.000165404	0.00505919	NMNAT1	1	9943428	9985501	+	4610	protein_coding	nicotinamide nucleotide adenylyltransferase 1 [Source:HGNC Symbol;Acc:HGNC:17877]
ENSG00000150995	1.01448	0.000896082	0.0176178	ITPR1	3	4493345	4847840	+	32454	protein_coding	inositol 1,4,5-trisphosphate receptor type 1 [Source:HGNC Symbol;Acc:HGNC:6180]
ENSG00000088387	1.01468	0.00229429	0.034725	DOCK9	13	98793429	99086625	-	14816	protein_coding	dedicator of cytokinesis 9 [Source:HGNC Symbol;Acc:HGNC:14132]
ENSG00000012171	1.01494	0.00288168	0.0398383	SEMA3B	3	50267558	50277546	+	5768	protein_coding	semaphorin 3B [Source:HGNC Symbol;Acc:HGNC:10724]
ENSG00000144228	1.0152	4.24e-05	0.00182033	SPOPL	2	138501801	138573547	+	6468	protein_coding	speckle type BTB/POZ protein like [Source:HGNC Symbol;Acc:HGNC:27934]
ENSG00000222009	1.01681	0.00388017	0.0486736	BTBD19	1	44808482	44815585	+	3520	protein_coding	BTB domain containing 19 [Source:HGNC Symbol;Acc:HGNC:27145]
ENSG00000266028	1.01717	8.8e-09	1.74e-06	SRGAP2	1	206203345	206464443	+	15675	protein_coding	SLIT-ROBO Rho GTPase activating protein 2 [Source:HGNC Symbol;Acc:HGNC:19751]
ENSG00000159214	1.01882	0.00147074	0.0254842	CCDC24	1	43991359	43996528	+	3554	protein_coding	coiled-coil domain containing 24 [Source:HGNC Symbol;Acc:HGNC:28688]
ENSG00000152503	1.02155	0.00172999	0.0286144	TRIM36	5	115124762	115180546	-	6113	protein_coding	tripartite motif containing 36 [Source:HGNC Symbol;Acc:HGNC:16280]
ENSG00000152049	1.02203	0.00284856	0.0395948	KCNE4	2	223051814	223198399	+	4124	protein_coding	potassium voltage-gated channel subfamily E regulatory subunit 4 [Source:HGNC Symbol;Acc:HGNC:6244]
ENSG00000262691	1.0242	0.00301301	0.0410611	AC040160.1	16	67261108	67263784	+	2677	processed_transcript	novel transcript
ENSG00000120798	1.0264	0.00025012	0.00674372	NR2C1	12	95020229	95073703	-	6529	protein_coding	nuclear receptor subfamily 2 group C member 1 [Source:HGNC Symbol;Acc:HGNC:7971]
ENSG00000096968	1.02855	0.000846814	0.0170065	JAK2	9	4984390	5128183	+	6170	protein_coding	Janus kinase 2 [Source:HGNC Symbol;Acc:HGNC:6192]
ENSG00000197380	1.03	0.00174859	0.0287269	DACT3	19	46647612	46661138	-	5361	protein_coding	dishevelled binding antagonist of beta catenin 3 [Source:HGNC Symbol;Acc:HGNC:30745]
ENSG00000084652	1.03172	6.63e-05	0.00256861	TXLNA	1	32179686	32198285	+	5103	protein_coding	taxilin alpha [Source:HGNC Symbol;Acc:HGNC:30685]
ENSG00000099204	1.03244	1.17e-05	0.000684729	ABLIM1	10	114431113	114685003	-	10039	protein_coding	actin binding LIM protein 1 [Source:HGNC Symbol;Acc:HGNC:78]
ENSG00000171777	1.03384	0.000625632	0.0134996	RASGRP4	19	38409051	38426305	-	4183	protein_coding	RAS guanyl releasing protein 4 [Source:HGNC Symbol;Acc:HGNC:18958]
ENSG00000169604	1.03446	0.00309599	0.0417826	ANTXR1	2	69013178	69249327	+	8185	protein_coding	ANTXR cell adhesion molecule 1 [Source:HGNC Symbol;Acc:HGNC:21014]
ENSG00000116337	1.03472	8.93e-06	0.00054366	AMPD2	1	109616104	109632051	+	6823	protein_coding	adenosine monophosphate deaminase 2 [Source:HGNC Symbol;Acc:HGNC:469]
ENSG00000162599	1.0373	7.63e-07	7.76e-05	NFIA	1	60865259	61462793	+	10872	protein_coding	nuclear factor I A [Source:HGNC Symbol;Acc:HGNC:7784]
ENSG00000131711	1.03984	0.00248142	0.0364337	MAP1B	5	72107234	72209570	+	12630	protein_coding	microtubule associated protein 1B [Source:HGNC Symbol;Acc:HGNC:6836]
ENSG00000090020	1.04071	7.84e-05	0.00291194	SLC9A1	1	27098815	27166981	-	5974	protein_coding	solute carrier family 9 member A1 [Source:HGNC Symbol;Acc:HGNC:11071]
ENSG00000164543	1.04129	0.00354089	0.0458135	STK17A	7	43582758	43650713	+	5099	protein_coding	serine/threonine kinase 17a [Source:HGNC Symbol;Acc:HGNC:11395]
ENSG00000163563	1.04142	0.00211892	0.0329192	MNDA	1	158831317	158849506	+	2059	protein_coding	myeloid cell nuclear differentiation antigen [Source:HGNC Symbol;Acc:HGNC:7183]
ENSG00000253304	1.04418	4.28e-05	0.00183076	TMEM200B	1	29119428	29123935	-	2639	protein_coding	transmembrane protein 200B [Source:HGNC Symbol;Acc:HGNC:33785]
ENSG00000171603	1.04504	3.46e-05	0.00155085	CLSTN1	1	9729026	9824526	-	5683	protein_coding	calsyntenin 1 [Source:HGNC Symbol;Acc:HGNC:17447]
ENSG00000089177	1.04879	8.06e-05	0.0029673	KIF16B	20	16272104	16573434	-	7721	protein_coding	kinesin family member 16B [Source:HGNC Symbol;Acc:HGNC:15869]
ENSG00000187699	1.05067	0.0027905	0.0391831	C2orf88	2	189879609	190203484	+	5997	protein_coding	chromosome 2 open reading frame 88 [Source:HGNC Symbol;Acc:HGNC:28191]
ENSG00000168461	1.05144	0.000159351	0.00491053	RAB31	18	9708165	9862551	+	5586	protein_coding	RAB31, member RAS oncogene family [Source:HGNC Symbol;Acc:HGNC:9771]
ENSG00000133026	1.05224	0.00185355	0.0298792	MYH10	17	8474205	8630761	-	9011	protein_coding	myosin heavy chain 10 [Source:HGNC Symbol;Acc:HGNC:7568]
ENSG00000095383	1.0542	0.0020133	0.0316606	TBC1D2	9	98198999	98255721	-	3681	protein_coding	TBC1 domain family member 2 [Source:HGNC Symbol;Acc:HGNC:18026]
ENSG00000163412	1.05996	8.41e-05	0.00306951	EIF4E3	3	71675416	71754773	-	10779	protein_coding	eukaryotic translation initiation factor 4E family member 3 [Source:HGNC Symbol;Acc:HGNC:31837]
ENSG00000074800	1.06257	0.00148486	0.0256639	ENO1	1	8861000	8879250	-	5276	protein_coding	enolase 1 [Source:HGNC Symbol;Acc:HGNC:3350]
ENSG00000184828	1.06276	0.000492297	0.0112474	ZBTB7C	18	48026673	48410752	-	7648	protein_coding	zinc finger and BTB domain containing 7C [Source:HGNC Symbol;Acc:HGNC:31700]
ENSG00000041988	1.06315	1.42e-05	0.00078548	THAP3	1	6624866	6635586	+	4072	protein_coding	THAP domain containing 3 [Source:HGNC Symbol;Acc:HGNC:20855]
ENSG00000131697	1.07269	9.18e-05	0.00328605	NPHP4	1	5862811	5992473	-	13167	protein_coding	nephrocystin 4 [Source:HGNC Symbol;Acc:HGNC:19104]
ENSG00000184574	1.07764	0.00221451	0.0338831	LPAR5	12	6618835	6636447	-	3258	protein_coding	lysophosphatidic acid receptor 5 [Source:HGNC Symbol;Acc:HGNC:13307]
ENSG00000205464	1.07999	0.00226633	0.0344045	ATP6AP1L	5	82279462	82386977	+	7229	protein_coding	ATPase H+ transporting accessory protein 1 like [Source:HGNC Symbol;Acc:HGNC:28091]
ENSG00000260966	1.08335	0.00384558	0.0484602	AP001486.2	11	103050687	103055799	-	5113	sense_overlapping	novel transcript, overlapping to DCUN1D5
ENSG00000149212	1.08667	4.02e-07	4.57e-05	SESN3	11	95165513	95232541	-	10573	protein_coding	sestrin 3 [Source:HGNC Symbol;Acc:HGNC:23060]
ENSG00000232284	1.0928	0.000608373	0.0132817	GNG12-AS1	1	67832303	68202987	+	3465	antisense	GNG12 antisense RNA 1 [Source:HGNC Symbol;Acc:HGNC:43938]
ENSG00000065320	1.10185	0.00243797	0.0360705	NTN1	17	9021542	9244000	+	6383	protein_coding	netrin 1 [Source:HGNC Symbol;Acc:HGNC:8029]
ENSG00000162415	1.10216	0.000548405	0.0122439	ZSWIM5	1	45016399	45306209	-	6046	protein_coding	zinc finger SWIM-type containing 5 [Source:HGNC Symbol;Acc:HGNC:29299]
ENSG00000143507	1.10368	0.00246389	0.0362366	DUSP10	1	221701424	221742176	-	2914	protein_coding	dual specificity phosphatase 10 [Source:HGNC Symbol;Acc:HGNC:3065]
ENSG00000169896	1.10401	0.00098206	0.0187356	ITGAM	16	31259967	31332892	+	5688	protein_coding	integrin subunit alpha M [Source:HGNC Symbol;Acc:HGNC:6149]
ENSG00000101695	1.10523	0.00202879	0.0318556	RNF125	18	32018372	32073213	+	6508	protein_coding	ring finger protein 125 [Source:HGNC Symbol;Acc:HGNC:21150]
ENSG00000106484	1.10643	0.000861238	0.0171291	MEST	7	130486171	130506465	+	4794	protein_coding	mesoderm specific transcript [Source:HGNC Symbol;Acc:HGNC:7028]
ENSG00000129295	1.10901	0.000587791	0.0129825	LRRC6	8	132571953	132675617	-	2778	protein_coding	leucine rich repeat containing 6 [Source:HGNC Symbol;Acc:HGNC:16725]
ENSG00000114698	1.1115	0.000163806	0.00501779	PLSCR4	3	146192339	146251179	-	4227	protein_coding	phospholipid scramblase 4 [Source:HGNC Symbol;Acc:HGNC:16497]
ENSG00000142686	1.11207	2.17e-06	0.000174035	C1orf216	1	35713875	35719472	-	3629	protein_coding	chromosome 1 open reading frame 216 [Source:HGNC Symbol;Acc:HGNC:26800]
ENSG00000172819	1.11329	0.00321819	0.042712	RARG	12	53210567	53232980	-	5127	protein_coding	retinoic acid receptor gamma [Source:HGNC Symbol;Acc:HGNC:9866]
ENSG00000185551	1.11336	0.000839059	0.0169002	NR2F2	15	96325938	96340263	+	6459	protein_coding	nuclear receptor subfamily 2 group F member 2 [Source:HGNC Symbol;Acc:HGNC:7976]
ENSG00000126016	1.11411	0.0010337	0.0194681	AMOT	X	112774503	112840815	-	8502	protein_coding	angiomotin [Source:HGNC Symbol;Acc:HGNC:17810]
ENSG00000112773	1.11789	1.39e-05	0.000775881	TENT5A	6	81491439	81752774	-	6053	protein_coding	terminal nucleotidyltransferase 5A [Source:HGNC Symbol;Acc:HGNC:18345]
ENSG00000100504	1.11913	2.48e-05	0.00120796	PYGL	14	50857891	50944736	-	4798	protein_coding	glycogen phosphorylase L [Source:HGNC Symbol;Acc:HGNC:9725]
ENSG00000162437	1.12262	0.000150146	0.00471922	RAVER2	1	64745095	64833232	+	6070	protein_coding	ribonucleoprotein, PTB binding 2 [Source:HGNC Symbol;Acc:HGNC:25577]
ENSG00000162413	1.12344	5.3e-05	0.00216013	KLHL21	1	6590724	6614607	-	6901	protein_coding	kelch like family member 21 [Source:HGNC Symbol;Acc:HGNC:29041]
ENSG00000018510	1.12951	1.41e-05	0.00078548	AGPS	2	177392644	177559299	+	8965	protein_coding	alkylglycerone phosphate synthase [Source:HGNC Symbol;Acc:HGNC:327]
ENSG00000157978	1.1308	0.00398143	0.0494914	LDLRAP1	1	25543580	25568886	+	5397	protein_coding	low density lipoprotein receptor adaptor protein 1 [Source:HGNC Symbol;Acc:HGNC:18640]
ENSG00000119771	1.13616	0.000859668	0.0171291	KLHL29	2	23385217	23708611	+	11071	protein_coding	kelch like family member 29 [Source:HGNC Symbol;Acc:HGNC:29404]
ENSG00000280355	1.13889	0.00254747	0.0370861	AL132656.4	10	79681973	79684094	-	2122	TEC	novel transcript
ENSG00000174137	1.14114	0.00394046	0.049143	FAM53A	4	1617915	1684302	-	4239	protein_coding	family with sequence similarity 53 member A [Source:HGNC Symbol;Acc:HGNC:31860]
ENSG00000163950	1.14136	8.11e-07	8.1e-05	SLBP	4	1692800	1712555	-	2026	protein_coding	stem-loop binding protein [Source:HGNC Symbol;Acc:HGNC:10904]
ENSG00000065485	1.14344	0.000277519	0.00724966	PDIA5	3	123067062	123225227	+	4030	protein_coding	protein disulfide isomerase family A member 5 [Source:HGNC Symbol;Acc:HGNC:24811]
ENSG00000179833	1.14813	2.01e-06	0.000163587	SERTAD2	2	64631621	64751005	-	6274	protein_coding	SERTA domain containing 2 [Source:HGNC Symbol;Acc:HGNC:30784]
ENSG00000128805	1.1483	0.0030366	0.0412052	ARHGAP22	10	48446034	48656265	-	6783	protein_coding	Rho GTPase activating protein 22 [Source:HGNC Symbol;Acc:HGNC:30320]
ENSG00000169972	1.16952	0.000106002	0.00363676	PUSL1	1	1308567	1311677	+	2489	protein_coding	pseudouridylate synthase like 1 [Source:HGNC Symbol;Acc:HGNC:26914]
ENSG00000114626	1.17114	5.18e-06	0.000352362	ABTB1	3	127672935	127680920	+	6149	protein_coding	ankyrin repeat and BTB domain containing 1 [Source:HGNC Symbol;Acc:HGNC:18275]
ENSG00000164402	1.17298	9.99e-06	0.000594624	2022-09-08	5	132750817	132807241	-	7711	protein_coding	septin 8 [Source:HGNC Symbol;Acc:HGNC:16511]
ENSG00000157193	1.17535	0.00104226	0.0195109	LRP8	1	53242364	53328070	-	10263	protein_coding	LDL receptor related protein 8 [Source:HGNC Symbol;Acc:HGNC:6700]
ENSG00000168874	1.17739	0.00224153	0.0341452	ATOH8	2	85751344	85788066	+	6076	protein_coding	atonal bHLH transcription factor 8 [Source:HGNC Symbol;Acc:HGNC:24126]
ENSG00000132530	1.19329	4.67e-05	0.00196202	XAF1	17	6755447	6775647	+	6615	protein_coding	XIAP associated factor 1 [Source:HGNC Symbol;Acc:HGNC:30932]
ENSG00000204577	1.19343	0.003845	0.0484602	LILRB3	19	54216278	54223506	-	3736	protein_coding	leukocyte immunoglobulin like receptor B3 [Source:HGNC Symbol;Acc:HGNC:6607]
ENSG00000135540	1.19349	0.000977551	0.0186807	NHSL1	6	138422043	138692571	-	8741	protein_coding	NHS like 1 [Source:HGNC Symbol;Acc:HGNC:21021]
ENSG00000258441	1.20265	0.00130921	0.0232328	LINC00641	14	21200079	21206900	-	5715	processed_transcript	long intergenic non-protein coding RNA 641 [Source:HGNC Symbol;Acc:HGNC:27511]
ENSG00000116117	1.20279	3.15e-07	3.72e-05	PARD3B	2	204545793	205620162	+	10382	protein_coding	par-3 family cell polarity regulator beta [Source:HGNC Symbol;Acc:HGNC:14446]
ENSG00000001460	1.20356	0.000187536	0.00560006	STPG1	1	24356999	24416934	-	8511	protein_coding	sperm tail PG-rich repeat containing 1 [Source:HGNC Symbol;Acc:HGNC:28070]
ENSG00000084731	1.20751	0.000284978	0.00741626	KIF3C	2	25926596	25982749	-	6403	protein_coding	kinesin family member 3C [Source:HGNC Symbol;Acc:HGNC:6321]
ENSG00000204176	1.21057	0.00020792	0.00602224	SYT15	10	46578217	46594173	+	7158	protein_coding	synaptotagmin 15 [Source:HGNC Symbol;Acc:HGNC:17167]
ENSG00000142733	1.21562	0.00347734	0.0451393	MAP3K6	1	27355184	27366892	-	4951	protein_coding	mitogen-activated protein kinase kinase kinase 6 [Source:HGNC Symbol;Acc:HGNC:6858]
ENSG00000169184	1.21896	0.00327793	0.0433931	MN1	22	27748277	27801498	-	7693	protein_coding	MN1 proto-oncogene, transcriptional regulator [Source:HGNC Symbol;Acc:HGNC:7180]
ENSG00000079739	1.23142	7.55e-07	7.76e-05	PGM1	1	63593276	63660245	+	4212	protein_coding	phosphoglucomutase 1 [Source:HGNC Symbol;Acc:HGNC:8905]
ENSG00000115902	1.2364	0.0038444	0.0484602	SLC1A4	2	64988477	65023865	+	6939	protein_coding	solute carrier family 1 member 4 [Source:HGNC Symbol;Acc:HGNC:10942]
ENSG00000065717	1.24202	0.00137778	0.0241993	TLE2	19	2997638	3047635	-	4038	protein_coding	transducin like enhancer of split 2 [Source:HGNC Symbol;Acc:HGNC:11838]
ENSG00000130508	1.24225	0.000793621	0.0161589	PXDN	2	1631887	1744852	-	11257	protein_coding	peroxidasin [Source:HGNC Symbol;Acc:HGNC:14966]
ENSG00000197471	1.24687	0.000130554	0.00426721	SPN	16	29662979	29670876	+	7382	protein_coding	sialophorin [Source:HGNC Symbol;Acc:HGNC:11249]
ENSG00000222041	1.25451	0.00135075	0.0238059	CYTOR	2	87454781	87636740	+	17693	lincRNA	cytoskeleton regulator RNA [Source:HGNC Symbol;Acc:HGNC:28717]
ENSG00000126106	1.2548	2.75e-05	0.00131217	TMEM53	1	44635238	44674555	-	3635	protein_coding	transmembrane protein 53 [Source:HGNC Symbol;Acc:HGNC:26186]
ENSG00000231187	1.25562	0.000305122	0.00782183	AL356056.2	10	46582782	46598145	-	991	antisense	uncharacterized LOC101927699 [Source:NCBI gene;Acc:101927699]
ENSG00000106789	1.25659	0.00182403	0.0294955	CORO2A	9	98120975	98192640	-	5717	protein_coding	coronin 2A [Source:HGNC Symbol;Acc:HGNC:2255]
ENSG00000188060	1.25664	0.000209361	0.00602755	RAB42	1	28592200	28595443	+	2200	protein_coding	RAB42, member RAS oncogene family [Source:HGNC Symbol;Acc:HGNC:28702]
ENSG00000129116	1.26294	0.000127492	0.00419909	PALLD	4	168497066	168928457	+	10114	protein_coding	palladin, cytoskeletal associated protein [Source:HGNC Symbol;Acc:HGNC:17068]
ENSG00000175155	1.26368	0.000814778	0.0165081	YPEL2	17	59331689	59401729	+	8667	protein_coding	yippee like 2 [Source:HGNC Symbol;Acc:HGNC:18326]
ENSG00000172380	1.26676	3.98e-05	0.00174057	GNG12	1	67701466	67833467	-	4724	protein_coding	G protein subunit gamma 12 [Source:HGNC Symbol;Acc:HGNC:19663]
ENSG00000152804	1.26953	0.000175777	0.00533683	HHEX	10	92689951	92695646	+	2525	protein_coding	hematopoietically expressed homeobox [Source:HGNC Symbol;Acc:HGNC:4901]
ENSG00000080947	1.27197	0.000375907	0.009201	CROCCP3	1	16467436	16499257	-	6813	transcribed_unprocessed_pseudogene	ciliary rootlet coiled-coil, rootletin pseudogene 3 [Source:HGNC Symbol;Acc:HGNC:29405]
ENSG00000169403	1.27495	0.00351446	0.0455	PTAFR	1	28147166	28193936	-	4706	protein_coding	platelet activating factor receptor [Source:HGNC Symbol;Acc:HGNC:9582]
ENSG00000204314	1.27497	5.81e-06	0.00038717	PRRT1	6	32148359	32153083	-	3139	protein_coding	proline rich transmembrane protein 1 [Source:HGNC Symbol;Acc:HGNC:13943]
ENSG00000177791	1.28026	0.00195254	0.0310953	MYOZ1	10	73631654	73641757	-	1541	protein_coding	myozenin 1 [Source:HGNC Symbol;Acc:HGNC:13752]
ENSG00000183801	1.28069	1.93e-05	0.000994541	OLFML1	11	7485388	7511377	+	3436	protein_coding	olfactomedin like 1 [Source:HGNC Symbol;Acc:HGNC:24473]
ENSG00000102445	1.28234	0.00334766	0.0440048	RUBCNL	13	46342000	46438190	-	6105	protein_coding	RUN and cysteine rich domain containing beclin 1 interacting protein like [Source:HGNC Symbol;Acc:HGNC:20420]
ENSG00000179761	1.28545	0.000246928	0.00668819	PIPOX	17	28950513	29057220	+	4059	protein_coding	pipecolic acid and sarcosine oxidase [Source:HGNC Symbol;Acc:HGNC:17804]
ENSG00000187800	1.28698	5.69e-05	0.00227417	PEAR1	1	156893698	156916434	+	5530	protein_coding	platelet endothelial aggregation receptor 1 [Source:HGNC Symbol;Acc:HGNC:33631]
ENSG00000183307	1.29076	0.000372033	0.0091279	TMEM121B	22	17116299	17121367	-	5069	protein_coding	transmembrane protein 121B [Source:HGNC Symbol;Acc:HGNC:1844]
ENSG00000251442	1.29166	0.000954021	0.0183757	LINC01094	4	78645903	78682699	+	2951	lincRNA	long intergenic non-protein coding RNA 1094 [Source:HGNC Symbol;Acc:HGNC:49219]
ENSG00000105851	1.29292	0.000924442	0.0180205	PIK3CG	7	106865278	106907145	+	5930	protein_coding	phosphatidylinositol-4,5-bisphosphate 3-kinase catalytic subunit gamma [Source:HGNC Symbol;Acc:HGNC:8978]
ENSG00000112144	1.30234	5.19e-06	0.000352362	ICK	6	53001279	53061802	-	6259	protein_coding	intestinal cell kinase [Source:HGNC Symbol;Acc:HGNC:21219]
ENSG00000162576	1.30578	0.00151712	0.0260249	MXRA8	1	1352689	1361777	-	3622	protein_coding	matrix remodeling associated 8 [Source:HGNC Symbol;Acc:HGNC:7542]
ENSG00000186047	1.30989	0.00315543	0.0422057	DLEU7	13	50711008	50843939	-	3656	protein_coding	deleted in lymphocytic leukemia, 7 [Source:HGNC Symbol;Acc:HGNC:17567]
ENSG00000064666	1.31329	0.00230664	0.034811	CNN2	19	1026581	1039068	+	3645	protein_coding	calponin 2 [Source:HGNC Symbol;Acc:HGNC:2156]
ENSG00000158321	1.31574	4.99e-06	0.000341021	AUTS2	7	69598296	70793495	+	24197	protein_coding	AUTS2, activator of transcription and developmental regulator [Source:HGNC Symbol;Acc:HGNC:14262]
ENSG00000178104	1.31599	3.31e-05	0.00150551	PDE4DIP	1	148808181	149048286	+	27623	protein_coding	phosphodiesterase 4D interacting protein [Source:HGNC Symbol;Acc:HGNC:15580]
ENSG00000159216	1.31672	1.57e-05	0.000848999	RUNX1	21	34787801	36004667	-	15574	protein_coding	runt related transcription factor 1 [Source:HGNC Symbol;Acc:HGNC:10471]
ENSG00000259146	1.3174	0.00389392	0.0487569	AC005476.2	14	71292729	71321814	-	973	antisense	novel transcript, antisense to SIPA1L1
ENSG00000104213	1.31789	0.000696819	0.0146367	PDGFRL	8	17576433	17644071	+	2409	protein_coding	platelet derived growth factor receptor like [Source:HGNC Symbol;Acc:HGNC:8805]
ENSG00000163814	1.32095	0.000271958	0.00718213	CDCP1	3	45082278	45146422	-	6507	protein_coding	CUB domain containing protein 1 [Source:HGNC Symbol;Acc:HGNC:24357]
ENSG00000169193	1.32483	0.00229588	0.034725	CCDC126	7	23597379	23644708	+	3550	protein_coding	coiled-coil domain containing 126 [Source:HGNC Symbol;Acc:HGNC:22398]
ENSG00000174807	1.32539	0.000404448	0.00973801	CD248	11	66314487	66317044	-	2558	protein_coding	CD248 molecule [Source:HGNC Symbol;Acc:HGNC:18219]
ENSG00000169783	1.33269	7.09e-05	0.00271324	LINGO1	15	77613027	77820900	-	4902	protein_coding	leucine rich repeat and Ig domain containing 1 [Source:HGNC Symbol;Acc:HGNC:21205]
ENSG00000020129	1.33657	7.54e-05	0.0028256	NCDN	1	35557473	35567274	+	4917	protein_coding	neurochondrin [Source:HGNC Symbol;Acc:HGNC:17597]
ENSG00000235257	1.33721	0.000582254	0.0129259	ITGA9-AS1	3	37745432	37861780	-	6651	processed_transcript	ITGA9 antisense RNA 1 [Source:HGNC Symbol;Acc:HGNC:49668]
ENSG00000105516	1.34036	0.000228261	0.00636688	DBP	19	48630030	48637438	-	6544	protein_coding	D-box binding PAR bZIP transcription factor [Source:HGNC Symbol;Acc:HGNC:2697]
ENSG00000230445	1.34116	4.75e-06	0.000329017	LRRC37A6P	10	27246350	27259455	-	5625	transcribed_processed_pseudogene	leucine rich repeat containing 37 member A6, pseudogene [Source:HGNC Symbol;Acc:HGNC:33746]
ENSG00000109654	1.34544	8.57e-06	0.00052667	TRIM2	4	153152342	153339320	+	9425	protein_coding	tripartite motif containing 2 [Source:HGNC Symbol;Acc:HGNC:15974]
ENSG00000171488	1.34935	0.000674494	0.0142878	LRRC8C	1	89633072	89769903	+	11724	protein_coding	leucine rich repeat containing 8 VRAC subunit C [Source:HGNC Symbol;Acc:HGNC:25075]
ENSG00000259275	1.36331	0.00368748	0.0472112	AC087477.2	15	96354237	96403803	+	5303	lincRNA	novel transcript
ENSG00000144677	1.36431	4.04e-07	4.57e-05	CTDSPL	3	37861960	37984469	+	5796	protein_coding	CTD small phosphatase like [Source:HGNC Symbol;Acc:HGNC:16890]
ENSG00000114859	1.36496	1.93e-05	0.000994541	CLCN2	3	184346185	184361651	-	8523	protein_coding	chloride voltage-gated channel 2 [Source:HGNC Symbol;Acc:HGNC:2020]
ENSG00000187801	1.36558	0.00197886	0.0313398	ZFP69B	1	40450102	40463718	+	2386	protein_coding	ZFP69 zinc finger protein B [Source:HGNC Symbol;Acc:HGNC:28053]
ENSG00000135205	1.36566	0.00280557	0.039341	CCDC146	7	77122434	77329533	+	4457	protein_coding	coiled-coil domain containing 146 [Source:HGNC Symbol;Acc:HGNC:29296]
ENSG00000106025	1.36592	0.000611633	0.0133092	TSPAN12	7	120787320	120858402	-	3368	protein_coding	tetraspanin 12 [Source:HGNC Symbol;Acc:HGNC:21641]
ENSG00000122861	1.36629	7.51e-05	0.0028256	PLAU	10	73909177	73917497	+	2950	protein_coding	plasminogen activator, urokinase [Source:HGNC Symbol;Acc:HGNC:9052]
ENSG00000152270	1.3673	0.000103895	0.00358838	PDE3B	11	14643723	14872044	+	11707	protein_coding	phosphodiesterase 3B [Source:HGNC Symbol;Acc:HGNC:8779]
ENSG00000182853	1.36984	0.00281279	0.0393886	VMO1	17	4785285	4786433	-	803	protein_coding	vitelline membrane outer layer 1 homolog [Source:HGNC Symbol;Acc:HGNC:30387]
ENSG00000285928	1.37024	0.00061465	0.0133583	AC103591.4	1	78022565	78024861	-	1795	lincRNA	novel transcript
ENSG00000166816	1.37318	0.000206839	0.0060138	LDHD	16	75111860	75116771	-	2359	protein_coding	lactate dehydrogenase D [Source:HGNC Symbol;Acc:HGNC:19708]
ENSG00000146592	1.37608	0.000120842	0.00402514	CREB5	7	28299321	28825894	+	11674	protein_coding	cAMP responsive element binding protein 5 [Source:HGNC Symbol;Acc:HGNC:16844]
ENSG00000126603	1.38352	0.00361355	0.0465779	GLIS2	16	4314761	4339597	+	4469	protein_coding	GLIS family zinc finger 2 [Source:HGNC Symbol;Acc:HGNC:29450]
ENSG00000117010	1.38476	0.000375395	0.00919941	ZNF684	1	40531561	40548169	+	3115	protein_coding	zinc finger protein 684 [Source:HGNC Symbol;Acc:HGNC:28418]
ENSG00000183098	1.38787	4.15e-06	0.000300875	GPC6	13	93226842	94407401	+	6468	protein_coding	glypican 6 [Source:HGNC Symbol;Acc:HGNC:4454]
ENSG00000013619	1.38948	5.13e-05	0.00210622	MAMLD1	X	150361422	150514178	+	5958	protein_coding	mastermind like domain containing 1 [Source:HGNC Symbol;Acc:HGNC:2568]
ENSG00000130147	1.3942	0.00104323	0.0195109	SH3BP4	2	234951973	235055714	+	7129	protein_coding	SH3 domain binding protein 4 [Source:HGNC Symbol;Acc:HGNC:10826]
ENSG00000168807	1.39422	1.62e-10	5.21e-08	SNTB2	16	69187129	69309052	+	9875	protein_coding	syntrophin beta 2 [Source:HGNC Symbol;Acc:HGNC:11169]
ENSG00000136002	1.39555	0.0033165	0.0437384	ARHGEF4	2	130836916	131047263	+	10611	protein_coding	Rho guanine nucleotide exchange factor 4 [Source:HGNC Symbol;Acc:HGNC:684]
ENSG00000111452	1.40823	0.00290315	0.0400277	ADGRD1	12	130953907	131141469	+	14718	protein_coding	adhesion G protein-coupled receptor D1 [Source:HGNC Symbol;Acc:HGNC:19893]
ENSG00000140968	1.41046	0.000305968	0.00782404	IRF8	16	85898803	85922609	+	5162	protein_coding	interferon regulatory factor 8 [Source:HGNC Symbol;Acc:HGNC:5358]
ENSG00000115252	1.41168	0.00294441	0.040488	PDE1A	2	182140036	182523192	-	6322	protein_coding	phosphodiesterase 1A [Source:HGNC Symbol;Acc:HGNC:8774]
ENSG00000138771	1.41364	3.78e-05	0.00166879	SHROOM3	4	76435100	76783253	+	13958	protein_coding	shroom family member 3 [Source:HGNC Symbol;Acc:HGNC:30422]
ENSG00000137642	1.42564	0.000332874	0.00837679	SORL1	11	121452203	121633693	+	19449	protein_coding	sortilin related receptor 1 [Source:HGNC Symbol;Acc:HGNC:11185]
ENSG00000197381	1.42825	0.000593992	0.0130914	ADARB1	21	45073853	45226560	+	10049	protein_coding	adenosine deaminase, RNA specific B1 [Source:HGNC Symbol;Acc:HGNC:226]
ENSG00000146281	1.43191	0.000772	0.0158149	PM20D2	6	89146050	89165565	+	4708	protein_coding	peptidase M20 domain containing 2 [Source:HGNC Symbol;Acc:HGNC:21408]
ENSG00000197405	1.43317	0.000526746	0.0118535	C5AR1	19	47290023	47322066	+	2951	protein_coding	complement C5a receptor 1 [Source:HGNC Symbol;Acc:HGNC:1338]
ENSG00000166387	1.43659	0.000257698	0.00687848	PPFIBP2	11	7513298	7657127	+	9800	protein_coding	PPFIA binding protein 2 [Source:HGNC Symbol;Acc:HGNC:9250]
ENSG00000198774	1.4376	0.00291432	0.040128	RASSF9	12	85800697	85836570	-	5682	protein_coding	Ras association domain family member 9 [Source:HGNC Symbol;Acc:HGNC:15739]
ENSG00000260920	1.44344	5.84e-05	0.00232069	AL031985.3	1	40464319	40466767	+	2449	sense_overlapping	novel transcript, sense overlapping with ZNF643
ENSG00000196338	1.44432	5.9e-05	0.00233648	NLGN3	X	71144831	71171201	+	4006	protein_coding	neuroligin 3 [Source:HGNC Symbol;Acc:HGNC:14289]
ENSG00000141519	1.44465	4.29e-06	0.000308686	CCDC40	17	80036632	80100613	+	9961	protein_coding	coiled-coil domain containing 40 [Source:HGNC Symbol;Acc:HGNC:26090]
ENSG00000167600	1.44516	0.00244787	0.0361418	CYP2S1	19	41193049	41207539	+	2874	protein_coding	cytochrome P450 family 2 subfamily S member 1 [Source:HGNC Symbol;Acc:HGNC:15654]
ENSG00000112562	1.44772	0.00120515	0.0218959	SMOC2	6	168441151	168673445	+	4032	protein_coding	SPARC related modular calcium binding 2 [Source:HGNC Symbol;Acc:HGNC:20323]
ENSG00000164691	1.45862	3.71e-06	0.000273486	TAGAP	6	159034468	159045152	-	4089	protein_coding	T cell activation RhoGTPase activating protein [Source:HGNC Symbol;Acc:HGNC:15669]
ENSG00000117154	1.45995	2.85e-05	0.00133844	IGSF21	1	18107746	18378483	+	3085	protein_coding	immunoglobin superfamily member 21 [Source:HGNC Symbol;Acc:HGNC:28246]
ENSG00000099337	1.46218	7.67e-05	0.00285848	KCNK6	19	38319844	38332076	+	6169	protein_coding	potassium two pore domain channel subfamily K member 6 [Source:HGNC Symbol;Acc:HGNC:6281]
ENSG00000172426	1.46259	0.00259798	0.0375821	RSPH9	6	43645046	43672599	+	2631	protein_coding	radial spoke head 9 homolog [Source:HGNC Symbol;Acc:HGNC:21057]
ENSG00000100626	1.4646	6.06e-09	1.25e-06	GALNT16	14	69259277	69357033	+	10802	protein_coding	polypeptide N-acetylgalactosaminyltransferase 16 [Source:HGNC Symbol;Acc:HGNC:23233]
ENSG00000152217	1.47384	5.39e-06	0.000362317	SETBP1	18	44680173	45068510	+	14025	protein_coding	SET binding protein 1 [Source:HGNC Symbol;Acc:HGNC:15573]
ENSG00000181350	1.47493	0.000233323	0.00645559	LRRC75A	17	16441577	16492153	-	3695	protein_coding	leucine rich repeat containing 75A [Source:HGNC Symbol;Acc:HGNC:32403]
ENSG00000173517	1.47553	7.57e-10	2e-07	PEAK1	15	77100656	77420144	-	24184	protein_coding	pseudopodium enriched atypical kinase 1 [Source:HGNC Symbol;Acc:HGNC:29431]
ENSG00000150672	1.47815	0.000220942	0.00623027	DLG2	11	83455012	85627922	-	16709	protein_coding	discs large MAGUK scaffold protein 2 [Source:HGNC Symbol;Acc:HGNC:2901]
ENSG00000111961	1.48376	9.72e-05	0.00341998	SASH1	6	148272304	148552050	+	11143	protein_coding	SAM and SH3 domain containing 1 [Source:HGNC Symbol;Acc:HGNC:19182]
ENSG00000151150	1.48943	0.000494471	0.0112721	ANK3	10	60026298	60733490	-	25614	protein_coding	ankyrin 3 [Source:HGNC Symbol;Acc:HGNC:494]
ENSG00000185483	1.48973	8.31e-06	0.000513771	ROR1	1	63774022	64181498	+	6715	protein_coding	receptor tyrosine kinase like orphan receptor 1 [Source:HGNC Symbol;Acc:HGNC:10256]
ENSG00000136141	1.49184	0.000387368	0.00942549	LRCH1	13	46553168	46753040	+	7307	protein_coding	leucine rich repeats and calponin homology domain containing 1 [Source:HGNC Symbol;Acc:HGNC:20309]
ENSG00000092096	1.51071	4.59e-10	1.28e-07	SLC22A17	14	23346306	23352912	-	4278	protein_coding	solute carrier family 22 member 17 [Source:HGNC Symbol;Acc:HGNC:23095]
ENSG00000079102	1.51226	0.00172082	0.028544	RUNX1T1	8	91954967	92103286	-	13535	protein_coding	RUNX1 translocation partner 1 [Source:HGNC Symbol;Acc:HGNC:1535]
ENSG00000077092	1.51896	0.000221662	0.006242	RARB	3	25174332	25597932	+	3697	protein_coding	retinoic acid receptor beta [Source:HGNC Symbol;Acc:HGNC:9865]
ENSG00000088280	1.5293	8.04e-07	8.07e-05	ASAP3	1	23428563	23484568	-	4988	protein_coding	ArfGAP with SH3 domain, ankyrin repeat and PH domain 3 [Source:HGNC Symbol;Acc:HGNC:14987]
ENSG00000279118	1.53272	8.71e-06	0.000533659	AC093535.2	5	126496279	126498604	+	2326	TEC	tec
ENSG00000145423	1.53873	0.000197821	0.00584616	SFRP2	4	153780592	153789120	-	2032	protein_coding	secreted frizzled related protein 2 [Source:HGNC Symbol;Acc:HGNC:10777]
ENSG00000145949	1.54072	2.34e-05	0.00116195	MYLK4	6	2663629	2750966	-	6059	protein_coding	myosin light chain kinase family member 4 [Source:HGNC Symbol;Acc:HGNC:27972]
ENSG00000180611	1.54734	5.25e-06	0.000355641	MB21D2	3	192796815	192918161	-	3368	protein_coding	Mab-21 domain containing 2 [Source:HGNC Symbol;Acc:HGNC:30438]
ENSG00000165617	1.54801	0.000395732	0.00959498	DACT1	14	58633967	58648321	+	4490	protein_coding	dishevelled binding antagonist of beta catenin 1 [Source:HGNC Symbol;Acc:HGNC:17748]
ENSG00000163697	1.54879	8.05e-06	0.000500439	APBB2	4	40810027	41216714	-	12956	protein_coding	amyloid beta precursor protein binding family B member 2 [Source:HGNC Symbol;Acc:HGNC:582]
ENSG00000244617	1.55225	0.00242256	0.0360061	ASPRV1	2	69960089	69962265	-	2177	protein_coding	aspartic peptidase retroviral like 1 [Source:HGNC Symbol;Acc:HGNC:26321]
ENSG00000049089	1.5612	0.000108852	0.00372213	COL9A2	1	40300487	40317813	-	4217	protein_coding	collagen type IX alpha 2 chain [Source:HGNC Symbol;Acc:HGNC:2218]
ENSG00000245848	1.56665	0.000212792	0.00608434	CEBPA	19	33299934	33302564	-	2631	protein_coding	CCAAT enhancer binding protein alpha [Source:HGNC Symbol;Acc:HGNC:1833]
ENSG00000198829	1.57206	3.5e-05	0.0015629	SUCNR1	3	151873643	151884619	+	4181	protein_coding	succinate receptor 1 [Source:HGNC Symbol;Acc:HGNC:4542]
ENSG00000134802	1.59265	7.65e-07	7.76e-05	SLC43A3	11	57406954	57427580	-	4517	protein_coding	solute carrier family 43 member 3 [Source:HGNC Symbol;Acc:HGNC:17466]
ENSG00000172264	1.59328	0.000764206	0.0156998	MACROD2	20	13995369	16053197	+	11428	protein_coding	MACRO domain containing 2 [Source:HGNC Symbol;Acc:HGNC:16126]
ENSG00000166839	1.59589	2.47e-06	0.000195349	ANKDD1A	15	64911902	64958700	+	5042	protein_coding	ankyrin repeat and death domain containing 1A [Source:HGNC Symbol;Acc:HGNC:28002]
ENSG00000179921	1.60242	0.00241579	0.035944	GPBAR1	2	218259496	218263859	+	2692	protein_coding	G protein-coupled bile acid receptor 1 [Source:HGNC Symbol;Acc:HGNC:19680]
ENSG00000090530	1.6064	2.37e-06	0.000189184	P3H2	3	189956728	190122437	-	5605	protein_coding	prolyl 3-hydroxylase 2 [Source:HGNC Symbol;Acc:HGNC:19317]
ENSG00000272909	1.61024	0.00363254	0.0466719	AL122035.2	14	64440369	64442238	-	1870	antisense	novel transcript, antisense to MTHFD1
ENSG00000166394	1.61024	6.97e-05	0.00268073	CYB5R2	11	7665100	7677222	-	8596	protein_coding	cytochrome b5 reductase 2 [Source:HGNC Symbol;Acc:HGNC:24376]
ENSG00000105227	1.61161	0.000334687	0.00841214	PRX	19	40393768	40413366	-	5767	protein_coding	periaxin [Source:HGNC Symbol;Acc:HGNC:13797]
ENSG00000130649	1.61582	0.00149061	0.0256987	CYP2E1	10	133520406	133561220	+	9621	protein_coding	cytochrome P450 family 2 subfamily E member 1 [Source:HGNC Symbol;Acc:HGNC:2631]
ENSG00000189129	1.61629	0.000314431	0.00801061	PLAC9	10	80131682	80145359	+	1240	protein_coding	placenta specific 9 [Source:HGNC Symbol;Acc:HGNC:19255]
ENSG00000137501	1.61799	3.69e-06	0.000273076	SYTL2	11	85694224	85811159	-	11258	protein_coding	synaptotagmin like 2 [Source:HGNC Symbol;Acc:HGNC:15585]
ENSG00000214193	1.61834	3.01e-05	0.00140065	SH3D21	1	36306387	36324886	+	4474	protein_coding	SH3 domain containing 21 [Source:HGNC Symbol;Acc:HGNC:26236]
ENSG00000132386	1.62401	0.00211494	0.0328823	SERPINF1	17	1761959	1777574	+	3069	protein_coding	serpin family F member 1 [Source:HGNC Symbol;Acc:HGNC:8824]
ENSG00000008441	1.62425	9.35e-09	1.83e-06	NFIX	19	12995608	13098796	+	6302	protein_coding	nuclear factor I X [Source:HGNC Symbol;Acc:HGNC:7788]
ENSG00000123095	1.62616	0.000347741	0.00863479	BHLHE41	12	26120026	26125127	-	3948	protein_coding	basic helix-loop-helix family member e41 [Source:HGNC Symbol;Acc:HGNC:16617]
ENSG00000157303	1.63013	0.0032962	0.0435268	SUSD3	9	93058688	93085138	+	1263	protein_coding	sushi domain containing 3 [Source:HGNC Symbol;Acc:HGNC:28391]
ENSG00000139269	1.63166	0.00361114	0.046576	INHBE	12	57452323	57459280	+	3015	protein_coding	inhibin subunit beta E [Source:HGNC Symbol;Acc:HGNC:24029]
ENSG00000254343	1.63449	6.28e-05	0.00247062	AC091563.1	8	120052180	120056201	+	752	lincRNA	novel transcript
ENSG00000163347	1.63569	0.000424494	0.010029	CLDN1	3	190305701	190322475	-	3663	protein_coding	claudin 1 [Source:HGNC Symbol;Acc:HGNC:2032]
ENSG00000261087	1.63689	0.000438106	0.010295	AP003469.4	8	101166805	101169629	-	2825	lincRNA	novel transcript
ENSG00000105717	1.63797	0.00363211	0.0466719	PBX4	19	19561707	19618916	-	2554	protein_coding	PBX homeobox 4 [Source:HGNC Symbol;Acc:HGNC:13403]
ENSG00000120913	1.63879	5.73e-06	0.000383048	PDLIM2	8	22578279	22598025	+	12388	protein_coding	PDZ and LIM domain 2 [Source:HGNC Symbol;Acc:HGNC:13992]
ENSG00000134202	1.64874	0.000139243	0.00447162	GSTM3	1	109733932	109741038	-	4750	protein_coding	glutathione S-transferase mu 3 [Source:HGNC Symbol;Acc:HGNC:4635]
ENSG00000164330	1.65962	3.82e-14	3.42e-11	EBF1	5	158695916	159099761	-	6178	protein_coding	early B cell factor 1 [Source:HGNC Symbol;Acc:HGNC:3126]
ENSG00000183508	1.66056	0.00185357	0.0298792	TENT5C	1	117605934	117628372	+	5751	protein_coding	terminal nucleotidyltransferase 5C [Source:HGNC Symbol;Acc:HGNC:24712]
ENSG00000225264	1.66162	0.00171017	0.0284822	ZNRF2P2	7	29598795	29685255	-	887	transcribed_processed_pseudogene	zinc and ring finger 2 pseudogene 2 [Source:HGNC Symbol;Acc:HGNC:42793]
ENSG00000188613	1.67123	0.00156627	0.0266263	NANOS1	10	119029716	119033732	+	4017	protein_coding	nanos C2HC-type zinc finger 1 [Source:HGNC Symbol;Acc:HGNC:23044]
ENSG00000184304	1.68134	0.000187078	0.00560006	PRKD1	14	29576479	30191898	-	5187	protein_coding	protein kinase D1 [Source:HGNC Symbol;Acc:HGNC:9407]
ENSG00000157483	1.6919	0.000583115	0.0129259	MYO1E	15	59132434	59372900	-	9106	protein_coding	myosin IE [Source:HGNC Symbol;Acc:HGNC:7599]
ENSG00000077616	1.69438	0.000254571	0.00682475	NAALAD2	11	90131515	90192894	+	7254	protein_coding	N-acetylated alpha-linked acidic dipeptidase 2 [Source:HGNC Symbol;Acc:HGNC:14526]
ENSG00000151650	1.69801	0.000145324	0.00459523	VENTX	10	133237404	133241929	+	2911	protein_coding	VENT homeobox [Source:HGNC Symbol;Acc:HGNC:13639]
ENSG00000076716	1.69884	1.49e-06	0.000128985	GPC4	X	133300103	133415490	-	4960	protein_coding	glypican 4 [Source:HGNC Symbol;Acc:HGNC:4452]
ENSG00000107736	1.70195	0.00179037	0.0291342	CDH23	10	71396934	71815947	+	18587	protein_coding	cadherin related 23 [Source:HGNC Symbol;Acc:HGNC:13733]
ENSG00000121898	1.70742	0.00318529	0.0424524	CPXM2	10	123706207	123940267	-	4859	protein_coding	carboxypeptidase X, M14 family member 2 [Source:HGNC Symbol;Acc:HGNC:26977]
ENSG00000147443	1.72605	0.00195213	0.0310953	DOK2	8	21908873	21913860	-	2211	protein_coding	docking protein 2 [Source:HGNC Symbol;Acc:HGNC:2991]
ENSG00000172572	1.73818	0.00391527	0.0489646	PDE3A	12	20369245	20684381	+	8398	protein_coding	phosphodiesterase 3A [Source:HGNC Symbol;Acc:HGNC:8778]
ENSG00000205090	1.73952	0.000192255	0.00570255	TMEM240	1	1535174	1540453	-	1380	protein_coding	transmembrane protein 240 [Source:HGNC Symbol;Acc:HGNC:25186]
ENSG00000049540	1.74308	0.00154348	0.0263892	ELN	7	74027789	74069907	+	6542	protein_coding	elastin [Source:HGNC Symbol;Acc:HGNC:3327]
ENSG00000145675	1.74369	0.000144843	0.00459413	PIK3R1	5	68215720	68301821	+	10767	protein_coding	phosphoinositide-3-kinase regulatory subunit 1 [Source:HGNC Symbol;Acc:HGNC:8979]
ENSG00000160963	1.74852	0.00154282	0.0263892	COL26A1	7	101362820	101559024	+	3156	protein_coding	collagen type XXVI alpha 1 chain [Source:HGNC Symbol;Acc:HGNC:18038]
ENSG00000140368	1.75138	0.000155261	0.00483033	PSTPIP1	15	76993359	77037332	+	4468	protein_coding	proline-serine-threonine phosphatase interacting protein 1 [Source:HGNC Symbol;Acc:HGNC:9580]
ENSG00000105088	1.75546	0.00220557	0.0338314	OLFM2	19	9853718	9936552	-	2500	protein_coding	olfactomedin 2 [Source:HGNC Symbol;Acc:HGNC:17189]
ENSG00000144645	1.77213	0.000592614	0.013075	OSBPL10	3	31657890	32077580	-	11976	protein_coding	oxysterol binding protein like 10 [Source:HGNC Symbol;Acc:HGNC:16395]
ENSG00000270872	1.78524	1.69e-06	0.000143185	SRGAP2D	1	143975087	144068350	+	1021	unprocessed_pseudogene	SLIT-ROBO Rho GTPase activating protein 2D (pseudogene) [Source:HGNC Symbol;Acc:HGNC:43932]
ENSG00000144857	1.78636	9.58e-07	9.34e-05	BOC	3	113211003	113287459	+	10330	protein_coding	BOC cell adhesion associated, oncogene regulated [Source:HGNC Symbol;Acc:HGNC:17173]
ENSG00000176463	1.78776	0.00124864	0.0224679	SLCO3A1	15	91853695	92172435	+	9435	protein_coding	solute carrier organic anion transporter family member 3A1 [Source:HGNC Symbol;Acc:HGNC:10952]
ENSG00000271155	1.79584	3.29e-05	0.00150432	AL161729.1	9	95506235	95507636	+	1402	antisense	novel transcript, antisense to PTCH1
ENSG00000112759	1.80204	1.81e-05	0.000949493	SLC29A1	6	44219505	44234151	+	4408	protein_coding	solute carrier family 29 member 1 (Augustine blood group) [Source:HGNC Symbol;Acc:HGNC:11003]
ENSG00000262179	1.81059	0.00356836	0.0461399	MYMX	6	44216939	44218236	+	843	protein_coding	myomixer, myoblast fusion factor [Source:HGNC Symbol;Acc:HGNC:52391]
ENSG00000182103	1.8123	0.000298974	0.00771224	FAM181B	11	82729941	82733864	-	3924	protein_coding	family with sequence similarity 181 member B [Source:HGNC Symbol;Acc:HGNC:28512]
ENSG00000048052	1.81233	0.00170651	0.0284441	HDAC9	7	18086949	19002416	+	16827	protein_coding	histone deacetylase 9 [Source:HGNC Symbol;Acc:HGNC:14065]
ENSG00000125675	1.82545	3.3e-05	0.00150551	GRIA3	X	123184153	123490915	+	6484	protein_coding	glutamate ionotropic receptor AMPA type subunit 3 [Source:HGNC Symbol;Acc:HGNC:4573]
ENSG00000113083	1.83058	0.000209175	0.00602755	LOX	5	122063195	122078360	-	5547	protein_coding	lysyl oxidase [Source:HGNC Symbol;Acc:HGNC:6664]
ENSG00000284693	1.83107	0.0026507	0.0381304	AL928921.2	1	9425094	9440564	-	2623	lincRNA	uncharacterized LOC100506022 [Source:NCBI gene;Acc:100506022]
ENSG00000116132	1.83946	0.000497984	0.0113271	PRRX1	1	170662728	170739419	+	8246	protein_coding	paired related homeobox 1 [Source:HGNC Symbol;Acc:HGNC:9142]
ENSG00000169083	1.85364	0.000520045	0.0117381	AR	X	67544032	67730619	+	12775	protein_coding	androgen receptor [Source:HGNC Symbol;Acc:HGNC:644]
ENSG00000188603	1.85592	0.00120082	0.0218751	CLN3	16	28474111	28495575	-	9858	protein_coding	CLN3, battenin [Source:HGNC Symbol;Acc:HGNC:2074]
ENSG00000273599	1.85603	0.000472459	0.0109466	AL731571.1	10	124996064	125001491	+	5428	antisense	novel transcript, antisense to CTBP2
ENSG00000146122	1.87601	0.000111851	0.00379317	DAAM2	6	39792298	39904877	+	12955	protein_coding	dishevelled associated activator of morphogenesis 2 [Source:HGNC Symbol;Acc:HGNC:18143]
ENSG00000182752	1.89625	0.0032922	0.043526	PAPPA	9	116153804	116402322	+	11573	protein_coding	pappalysin 1 [Source:HGNC Symbol;Acc:HGNC:8602]
ENSG00000149557	1.91158	5.72e-09	1.19e-06	FEZ1	11	125442881	125592568	-	9324	protein_coding	fasciculation and elongation protein zeta 1 [Source:HGNC Symbol;Acc:HGNC:3659]
ENSG00000049246	1.92908	0.0009831	0.0187381	PER3	1	7784320	7845177	+	8099	protein_coding	period circadian regulator 3 [Source:HGNC Symbol;Acc:HGNC:8847]
ENSG00000171819	1.94583	4.82e-06	0.000332614	ANGPTL7	1	11189341	11195981	+	2238	protein_coding	angiopoietin like 7 [Source:HGNC Symbol;Acc:HGNC:24078]
ENSG00000127124	1.94933	3.35e-07	3.92e-05	HIVEP3	1	41506365	42035925	-	14410	protein_coding	human immunodeficiency virus type I enhancer binding protein 3 [Source:HGNC Symbol;Acc:HGNC:13561]
ENSG00000220785	1.95353	4.9e-08	8.13e-06	MTMR9LP	1	32231658	32241620	-	2961	transcribed_unprocessed_pseudogene	myotubularin related protein 9-like, pseudogene [Source:HGNC Symbol;Acc:HGNC:27920]
ENSG00000165868	1.97073	2.21e-09	5.1e-07	HSPA12A	10	116671192	116850236	-	11834	protein_coding	heat shock protein family A (Hsp70) member 12A [Source:HGNC Symbol;Acc:HGNC:19022]
ENSG00000197971	1.98259	0.000233148	0.00645559	MBP	18	76978827	77133683	-	18615	protein_coding	myelin basic protein [Source:HGNC Symbol;Acc:HGNC:6925]
ENSG00000258315	1.98492	0.00213545	0.0330761	C17orf49	17	7014495	7017525	+	2628	protein_coding	chromosome 17 open reading frame 49 [Source:HGNC Symbol;Acc:HGNC:28737]
ENSG00000022267	1.99858	3.37e-13	2.47e-10	FHL1	X	136146702	136211359	+	5997	protein_coding	four and a half LIM domains 1 [Source:HGNC Symbol;Acc:HGNC:3702]
ENSG00000177570	2.00059	0.000112877	0.00380913	SAMD12	8	118189455	118622112	-	15378	protein_coding	sterile alpha motif domain containing 12 [Source:HGNC Symbol;Acc:HGNC:31750]
ENSG00000101265	2.00493	4.89e-06	0.00033557	RASSF2	20	4780023	4823645	-	5759	protein_coding	Ras association domain family member 2 [Source:HGNC Symbol;Acc:HGNC:9883]
ENSG00000110076	2.01756	0.000423586	0.010029	NRXN2	11	64606174	64723188	-	10580	protein_coding	neurexin 2 [Source:HGNC Symbol;Acc:HGNC:8009]
ENSG00000142405	2.01938	0.00242556	0.0360068	NLRP12	19	53793603	53824394	-	5088	protein_coding	NLR family pyrin domain containing 12 [Source:HGNC Symbol;Acc:HGNC:22938]
ENSG00000100842	2.02099	1.01e-06	9.77e-05	EFS	14	23356402	23365752	-	3237	protein_coding	embryonal Fyn-associated substrate [Source:HGNC Symbol;Acc:HGNC:16898]
ENSG00000257261	2.04129	9.48e-05	0.00336069	AC008014.1	12	46383679	46876159	+	2227	lincRNA	novel transcript
ENSG00000186790	2.04133	0.00385342	0.0484857	FOXE3	1	47416072	47418052	+	1981	protein_coding	forkhead box E3 [Source:HGNC Symbol;Acc:HGNC:3808]
ENSG00000197992	2.04239	3.46e-05	0.00155085	CLEC9A	12	10030677	10066027	+	2854	protein_coding	C-type lectin domain containing 9A [Source:HGNC Symbol;Acc:HGNC:26705]
ENSG00000116678	2.04686	0.00120622	0.021896	LEPR	1	65420652	65641559	+	11370	protein_coding	leptin receptor [Source:HGNC Symbol;Acc:HGNC:6554]
ENSG00000267414	2.05276	2.75e-08	4.83e-06	AC120049.1	18	44676927	44679717	-	2065	lincRNA	uncharacterized LOC101927943 [Source:NCBI gene;Acc:101927943]
ENSG00000140545	2.05403	4.64e-16	6.36e-13	MFGE8	15	88898683	88913411	-	6837	protein_coding	milk fat globule-EGF factor 8 protein [Source:HGNC Symbol;Acc:HGNC:7036]
ENSG00000116675	2.05628	0.000755806	0.0155894	DNAJC6	1	65248219	65415869	+	6954	protein_coding	DnaJ heat shock protein family (Hsp40) member C6 [Source:HGNC Symbol;Acc:HGNC:15469]
ENSG00000156475	2.05927	0.00276382	0.0391212	PPP2R2B	5	146581146	147084784	-	13206	protein_coding	protein phosphatase 2 regulatory subunit Bbeta [Source:HGNC Symbol;Acc:HGNC:9305]
ENSG00000082497	2.06116	1.28e-06	0.000116148	SERTAD4	1	210232799	210246631	+	5467	protein_coding	SERTA domain containing 4 [Source:HGNC Symbol;Acc:HGNC:25236]
ENSG00000162367	2.06246	0.00013616	0.00440701	TAL1	1	47216290	47232220	-	5700	protein_coding	TAL bHLH transcription factor 1, erythroid differentiation factor [Source:HGNC Symbol;Acc:HGNC:11556]
ENSG00000131389	2.06506	0.000277404	0.00724966	SLC6A6	3	14402576	14489349	+	8254	protein_coding	solute carrier family 6 member 6 [Source:HGNC Symbol;Acc:HGNC:11052]
ENSG00000174348	2.06706	0.000159998	0.00492309	PODN	1	53062052	53085502	+	4900	protein_coding	podocan [Source:HGNC Symbol;Acc:HGNC:23174]
ENSG00000137936	2.07526	0.000210714	0.00604958	BCAR3	1	93561786	93847150	-	6866	protein_coding	BCAR3, NSP family adaptor protein [Source:HGNC Symbol;Acc:HGNC:973]
ENSG00000186160	2.08349	0.00347782	0.0451393	CYP4Z1	1	47067488	47118319	+	1996	protein_coding	cytochrome P450 family 4 subfamily Z member 1 [Source:HGNC Symbol;Acc:HGNC:20583]
ENSG00000162407	2.09012	4.22e-05	0.0018144	PLPP3	1	56494747	56645301	-	5286	protein_coding	phospholipid phosphatase 3 [Source:HGNC Symbol;Acc:HGNC:9229]
ENSG00000065534	2.1005	0.00128196	0.0228785	MYLK	3	123610049	123884331	-	22167	protein_coding	myosin light chain kinase [Source:HGNC Symbol;Acc:HGNC:7590]
ENSG00000151388	2.10461	0.00174546	0.0286984	ADAMTS12	5	33523535	33892192	-	9778	protein_coding	ADAM metallopeptidase with thrombospondin type 1 motif 12 [Source:HGNC Symbol;Acc:HGNC:14605]
ENSG00000189320	2.1073	1.71e-05	0.000910881	FAM180A	7	135728348	135748846	-	2526	protein_coding	family with sequence similarity 180 member A [Source:HGNC Symbol;Acc:HGNC:33773]
ENSG00000136235	2.11521	1.18e-05	0.000684928	GPNMB	7	23235967	23275108	+	6040	protein_coding	glycoprotein nmb [Source:HGNC Symbol;Acc:HGNC:4462]
ENSG00000268182	2.11611	0.00295628	0.0405972	SMIM17	19	56643145	56655766	+	1076	protein_coding	small integral membrane protein 17 [Source:HGNC Symbol;Acc:HGNC:27114]
ENSG00000115461	2.11699	2.24e-07	2.85e-05	IGFBP5	2	216672105	216695525	-	6442	protein_coding	insulin like growth factor binding protein 5 [Source:HGNC Symbol;Acc:HGNC:5474]
ENSG00000231246	2.1184	0.00191626	0.0306974	AL445426.1	1	112177234	112360528	-	547	lincRNA	novel transcript
ENSG00000205683	2.12839	0.000142679	0.00455012	DPF3	14	72619296	72894116	-	6889	protein_coding	double PHD fingers 3 [Source:HGNC Symbol;Acc:HGNC:17427]
ENSG00000184985	2.1396	3.71e-07	4.24e-05	SORCS2	4	7192538	7742836	+	6317	protein_coding	sortilin related VPS10 domain containing receptor 2 [Source:HGNC Symbol;Acc:HGNC:16698]
ENSG00000174944	2.15377	0.000216234	0.00613102	P2RY14	3	151212117	151278467	-	2815	protein_coding	purinergic receptor P2Y14 [Source:HGNC Symbol;Acc:HGNC:16442]
ENSG00000131969	2.15392	4.55e-06	0.000317164	ABHD12B	14	50872160	50904970	+	4444	protein_coding	abhydrolase domain containing 12B [Source:HGNC Symbol;Acc:HGNC:19837]
ENSG00000153823	2.1629	3.5e-05	0.0015629	PID1	2	228850526	229271285	-	3364	protein_coding	phosphotyrosine interaction domain containing 1 [Source:HGNC Symbol;Acc:HGNC:26084]
ENSG00000101955	2.16324	0.00238755	0.0356401	SRPX	X	38149336	38220924	-	1987	protein_coding	sushi repeat containing protein X-linked [Source:HGNC Symbol;Acc:HGNC:11309]
ENSG00000169169	2.16659	7.75e-05	0.00288652	CPT1C	19	49690898	49713731	+	5864	protein_coding	carnitine palmitoyltransferase 1C [Source:HGNC Symbol;Acc:HGNC:18540]
ENSG00000258670	2.17548	0.00312496	0.0419892	AL049874.3	14	60515119	60554916	+	868	antisense	novel transcript, antisense to C14orf39
ENSG00000275325	2.17869	0.00155754	0.0265413	PDCD6IPP1	15	22727104	22744918	+	1283	transcribed_unprocessed_pseudogene	PDCD6IP pseudogene 1 [Source:HGNC Symbol;Acc:HGNC:49872]
ENSG00000205795	2.1944	0.00122579	0.0222107	CYS1	2	10056780	10080944	-	2847	protein_coding	cystin 1 [Source:HGNC Symbol;Acc:HGNC:18525]
ENSG00000132000	2.2024	0.000605504	0.0132458	PODNL1	19	13931187	13953392	-	4168	protein_coding	podocan like 1 [Source:HGNC Symbol;Acc:HGNC:26275]
ENSG00000270953	2.21453	0.000615427	0.0133583	AC007938.3	7	130507660	130508282	+	623	antisense	novel transcript, antisense to COPG2
ENSG00000119703	2.21595	0.000254623	0.00682475	ZC2HC1C	14	75064170	75079987	+	4812	protein_coding	zinc finger C2HC-type containing 1C [Source:HGNC Symbol;Acc:HGNC:20354]
ENSG00000108001	2.22351	0.00237028	0.0354852	EBF3	10	129835283	129963841	-	4623	protein_coding	early B cell factor 3 [Source:HGNC Symbol;Acc:HGNC:19087]
ENSG00000167371	2.22485	0.000155861	0.0048392	PRRT2	16	29811382	29815892	+	3755	protein_coding	proline rich transmembrane protein 2 [Source:HGNC Symbol;Acc:HGNC:30500]
ENSG00000244459	2.22766	0.000406039	0.00976438	AC147067.1	4	1574062	1580253	-	579	lincRNA	novel transcript
ENSG00000269313	2.23123	0.000101144	0.00351934	MAGIX	X	49162564	49168483	+	5107	protein_coding	MAGI family member, X-linked [Source:HGNC Symbol;Acc:HGNC:30006]
ENSG00000177181	2.23438	0.00317893	0.0424341	RIMKLA	1	42380795	42422578	+	8981	protein_coding	ribosomal modification protein rimK like family member A [Source:HGNC Symbol;Acc:HGNC:28725]
ENSG00000183160	2.23899	6.87e-05	0.00264776	TMEM119	12	108589846	108598320	-	3189	protein_coding	transmembrane protein 119 [Source:HGNC Symbol;Acc:HGNC:27884]
ENSG00000142235	2.25546	1.62e-06	0.000139011	LMTK3	19	48485271	48513935	-	5667	protein_coding	lemur tyrosine kinase 3 [Source:HGNC Symbol;Acc:HGNC:19295]
ENSG00000154277	2.25896	1.25e-06	0.000113466	UCHL1	4	41256413	41268455	+	2282	protein_coding	ubiquitin C-terminal hydrolase L1 [Source:HGNC Symbol;Acc:HGNC:12513]
ENSG00000267532	2.2606	0.000688919	0.0145153	MIR497HG	17	7015818	7019659	-	3842	antisense	mir-497-195 cluster host gene [Source:HGNC Symbol;Acc:HGNC:39523]
ENSG00000105696	2.26309	0.000640746	0.0137968	TMEM59L	19	18607430	18621039	+	2626	protein_coding	transmembrane protein 59 like [Source:HGNC Symbol;Acc:HGNC:13237]
ENSG00000101017	2.26928	4.06e-11	1.61e-08	CD40	20	46118272	46129863	+	2527	protein_coding	CD40 molecule [Source:HGNC Symbol;Acc:HGNC:11919]
ENSG00000130294	2.27776	0.0020022	0.0315501	KIF1A	2	240713761	240821036	-	16695	protein_coding	kinesin family member 1A [Source:HGNC Symbol;Acc:HGNC:888]
ENSG00000189221	2.29682	0.000618342	0.0133891	MAOA	X	43654907	43746824	+	5528	protein_coding	monoamine oxidase A [Source:HGNC Symbol;Acc:HGNC:6833]
ENSG00000241978	2.30464	0.0028306	0.0394769	AKAP2	9	110048598	110172512	+	7862	protein_coding	A-kinase anchoring protein 2 [Source:HGNC Symbol;Acc:HGNC:372]
ENSG00000183091	2.31438	0.0014618	0.0253506	NEB	2	151485336	151734487	-	30567	protein_coding	nebulin [Source:HGNC Symbol;Acc:HGNC:7720]
ENSG00000240583	2.35246	0.000118388	0.00395618	AQP1	7	30911694	30925516	+	3435	protein_coding	aquaporin 1 (Colton blood group) [Source:HGNC Symbol;Acc:HGNC:633]
ENSG00000156298	2.36439	3.05e-05	0.00141612	TSPAN7	X	38561370	38688920	+	3110	protein_coding	tetraspanin 7 [Source:HGNC Symbol;Acc:HGNC:11854]
ENSG00000198010	2.37566	0.00178577	0.0290867	DLGAP2	8	737596	1708474	+	15159	protein_coding	DLG associated protein 2 [Source:HGNC Symbol;Acc:HGNC:2906]
ENSG00000181322	2.37749	0.000692411	0.0145739	NME9	3	138261437	138329886	-	3738	protein_coding	NME/NM23 family member 9 [Source:HGNC Symbol;Acc:HGNC:21343]
ENSG00000176909	2.39553	1.21e-07	1.69e-05	MAMSTR	19	48712742	48719721	-	2265	protein_coding	MEF2 activating motif and SAP domain containing transcriptional regulator [Source:HGNC Symbol;Acc:HGNC:26689]
ENSG00000119699	2.3981	1.65e-07	2.18e-05	TGFB3	14	75958099	75982991	-	4914	protein_coding	transforming growth factor beta 3 [Source:HGNC Symbol;Acc:HGNC:11769]
ENSG00000154175	2.39883	0.000302471	0.00777324	ABI3BP	3	100749156	100993515	-	10978	protein_coding	ABI family member 3 binding protein [Source:HGNC Symbol;Acc:HGNC:17265]
ENSG00000160161	2.40337	0.00233494	0.0351094	CILP2	19	19538248	19546659	+	4360	protein_coding	cartilage intermediate layer protein 2 [Source:HGNC Symbol;Acc:HGNC:24213]
ENSG00000116883	2.40653	9.91e-05	0.00346445	AL591845.1	1	36323734	36329221	+	1838	antisense	novel transcript, antisense to EVA1B
ENSG00000158220	2.41469	0.000679021	0.0143655	ESYT3	3	138434586	138481686	+	9816	protein_coding	extended synaptotagmin 3 [Source:HGNC Symbol;Acc:HGNC:24295]
ENSG00000157388	2.41987	0.000130128	0.00426542	CACNA1D	3	53328963	53813733	+	20588	protein_coding	calcium voltage-gated channel subunit alpha1 D [Source:HGNC Symbol;Acc:HGNC:1391]
ENSG00000007062	2.42698	0.000216529	0.00613102	PROM1	4	15963076	16084378	-	7434	protein_coding	prominin 1 [Source:HGNC Symbol;Acc:HGNC:9454]
ENSG00000236411	2.44606	0.00389273	0.0487569	NDUFAF4P3	3	37789921	37790445	-	525	processed_pseudogene	NADH:ubiquinone oxidoreductase complex assembly factor 4 pseudogene 3 [Source:HGNC Symbol;Acc:HGNC:44542]
ENSG00000100206	2.46054	4.98e-05	0.00205925	DMC1	22	38518949	38570286	-	3524	protein_coding	DNA meiotic recombinase 1 [Source:HGNC Symbol;Acc:HGNC:2927]
ENSG00000171812	2.46215	1.74e-10	5.51e-08	COL8A2	1	36095236	36125220	-	4670	protein_coding	collagen type VIII alpha 2 chain [Source:HGNC Symbol;Acc:HGNC:2216]
ENSG00000122733	2.48562	2.66e-07	3.26e-05	PHF24	9	34957608	34982544	+	5813	protein_coding	PHD finger protein 24 [Source:HGNC Symbol;Acc:HGNC:29180]
ENSG00000119283	2.49176	0.00148261	0.0256639	TRIM67	1	231162112	231221556	+	9326	protein_coding	tripartite motif containing 67 [Source:HGNC Symbol;Acc:HGNC:31859]
ENSG00000132561	2.49259	3.53e-06	0.000263879	MATN2	8	97868840	98036716	+	6933	protein_coding	matrilin 2 [Source:HGNC Symbol;Acc:HGNC:6908]
ENSG00000280551	2.49607	0.000989695	0.0188115	AC096745.2	4	119042024	119043937	+	1914	TEC	TEC
ENSG00000124813	2.49647	1.25e-08	2.34e-06	RUNX2	6	45328157	45664349	+	8192	protein_coding	runt related transcription factor 2 [Source:HGNC Symbol;Acc:HGNC:10472]
ENSG00000111087	2.50711	1.91e-07	2.48e-05	GLI1	12	57460135	57472262	+	4204	protein_coding	GLI family zinc finger 1 [Source:HGNC Symbol;Acc:HGNC:4317]
ENSG00000179639	2.52022	9.05e-05	0.00325182	FCER1A	1	159289714	159308224	+	1165	protein_coding	Fc fragment of IgE receptor Ia [Source:HGNC Symbol;Acc:HGNC:3609]
ENSG00000198944	2.52669	0.000998901	0.0189341	SOWAHA	5	132813587	132816797	+	3211	protein_coding	sosondowah ankyrin repeat domain family member A [Source:HGNC Symbol;Acc:HGNC:27033]
ENSG00000137872	2.5358	3.04e-10	8.93e-08	SEMA6D	15	47184101	47774223	+	8557	protein_coding	semaphorin 6D [Source:HGNC Symbol;Acc:HGNC:16770]
ENSG00000007001	2.55075	0.000189693	0.00563468	UPP2	2	157876702	158136154	+	2957	protein_coding	uridine phosphorylase 2 [Source:HGNC Symbol;Acc:HGNC:23061]
ENSG00000260228	2.56116	0.000214854	0.00612571	AC009119.1	16	83789967	83807834	-	1603	antisense	uncharacterized LOC102724163 [Source:NCBI gene;Acc:102724163]
ENSG00000144619	2.57678	2.27e-05	0.00113646	CNTN4	3	2098813	3057956	+	9120	protein_coding	contactin 4 [Source:HGNC Symbol;Acc:HGNC:2174]
ENSG00000102802	2.57986	4.14e-06	0.000300875	MEDAG	13	30906191	30925572	+	2374	protein_coding	mesenteric estrogen dependent adipogenesis [Source:HGNC Symbol;Acc:HGNC:25926]
ENSG00000233639	2.58883	0.000485898	0.0111568	PANTR1	2	104807572	104853183	-	844	processed_transcript	POU3F3 adjacent non-coding transcript 1 [Source:HGNC Symbol;Acc:HGNC:49513]
ENSG00000284730	2.59155	0.000471099	0.0109453	AC068987.5	12	51813940	51814926	-	987	protein_coding	Uncharacterized protein C12orf81 [Source:UniProtKB/Swiss-Prot;Acc:P0DPE3]
ENSG00000225465	2.6044	7.59e-06	0.00047768	RFPL1S	22	29436534	29478175	-	6271	antisense	RFPL1 antisense RNA 1 [Source:HGNC Symbol;Acc:HGNC:9978]
ENSG00000224592	2.60598	0.000216359	0.00613102	AL139158.2	1	38047314	38119025	+	684	lincRNA	novel transcript
ENSG00000128849	2.61156	8.07e-09	1.61e-06	CGNL1	15	57375967	57550727	+	8663	protein_coding	cingulin like 1 [Source:HGNC Symbol;Acc:HGNC:25931]
ENSG00000120756	2.61255	0.000300675	0.00774023	PLS1	3	142596387	142713664	+	5294	protein_coding	plastin 1 [Source:HGNC Symbol;Acc:HGNC:9090]
ENSG00000176842	2.62517	0.00018519	0.00556515	IRX5	16	54930862	54934485	+	2845	protein_coding	iroquois homeobox 5 [Source:HGNC Symbol;Acc:HGNC:14361]
ENSG00000109107	2.63215	2.92e-07	3.47e-05	ALDOC	17	28573115	28577264	-	2928	protein_coding	aldolase, fructose-bisphosphate C [Source:HGNC Symbol;Acc:HGNC:418]
ENSG00000077943	2.63379	0.000152778	0.00478351	ITGA8	10	15513949	15720125	-	7528	protein_coding	integrin subunit alpha 8 [Source:HGNC Symbol;Acc:HGNC:6144]
ENSG00000173406	2.64876	0.00103969	0.0195109	DAB1	1	56994778	58546734	-	7548	protein_coding	DAB1, reelin adaptor protein [Source:HGNC Symbol;Acc:HGNC:2661]
ENSG00000178732	2.65154	0.00332683	0.043843	GP5	3	194394821	194398354	-	3534	protein_coding	glycoprotein V platelet [Source:HGNC Symbol;Acc:HGNC:4443]
ENSG00000197614	2.66217	9.43e-11	3.35e-08	MFAP5	12	8637346	8662888	-	3876	protein_coding	microfibril associated protein 5 [Source:HGNC Symbol;Acc:HGNC:29673]
ENSG00000100095	2.66325	1.47e-08	2.67e-06	SEZ6L	22	26169474	26383597	+	7149	protein_coding	seizure related 6 homolog like [Source:HGNC Symbol;Acc:HGNC:10763]
ENSG00000107242	2.66673	0.000134553	0.00436186	PIP5K1B	9	68705414	69009176	+	4918	protein_coding	phosphatidylinositol-4-phosphate 5-kinase type 1 beta [Source:HGNC Symbol;Acc:HGNC:8995]
ENSG00000258331	2.67765	0.000598642	0.0131766	LINC02461	12	43155315	43163110	+	836	lincRNA	long intergenic non-protein coding RNA 2461 [Source:HGNC Symbol;Acc:HGNC:53398]
ENSG00000136634	2.74006	1.38e-05	0.000774203	IL10	1	206767602	206772494	-	2155	protein_coding	interleukin 10 [Source:HGNC Symbol;Acc:HGNC:5962]
ENSG00000269707	2.74071	0.000242765	0.00660603	AC018730.2	2	104853285	104926052	+	443	sense_overlapping	novel transcript, sense overlapping POU3F3
ENSG00000067798	2.74971	2.54e-05	0.0012326	NAV3	12	77324641	78213008	+	13265	protein_coding	neuron navigator 3 [Source:HGNC Symbol;Acc:HGNC:15998]
ENSG00000205089	2.75055	0.00316108	0.0422538	CCNI2	5	132747445	132754403	+	3162	protein_coding	cyclin I family member 2 [Source:HGNC Symbol;Acc:HGNC:33869]
ENSG00000226571	2.76792	0.00125009	0.0224744	AL592429.2	6	139271362	139667284	+	4851	antisense	novel transcript
ENSG00000100285	2.78682	3.21e-07	3.77e-05	NEFH	22	29480230	29491390	+	3783	protein_coding	neurofilament heavy [Source:HGNC Symbol;Acc:HGNC:7737]
ENSG00000231690	2.79296	3.19e-06	0.000244378	LINC00574	6	169790321	169802873	+	2318	lincRNA	long intergenic non-protein coding RNA 574 [Source:HGNC Symbol;Acc:HGNC:21598]
ENSG00000187942	2.79493	0.000109067	0.00372327	LDLRAD2	1	21812265	21825221	+	4490	protein_coding	low density lipoprotein receptor class A domain containing 2 [Source:HGNC Symbol;Acc:HGNC:32071]
ENSG00000266968	2.81842	1.03e-06	9.83e-05	AC023421.1	18	45646153	45647937	+	1785	sense_intronic	novel transcript
ENSG00000227110	2.82732	0.000369902	0.00910817	LMCD1-AS1	3	7952805	8611924	-	6458	antisense	LMCD1 antisense RNA 1 [Source:HGNC Symbol;Acc:HGNC:44477]
ENSG00000169330	2.84253	0.000103454	0.00357917	KIAA1024	15	79432516	79472290	+	6800	protein_coding	KIAA1024 [Source:HGNC Symbol;Acc:HGNC:29172]
ENSG00000139572	2.87576	1.06e-09	2.66e-07	GPR84	12	54362445	54364487	-	2043	protein_coding	G protein-coupled receptor 84 [Source:HGNC Symbol;Acc:HGNC:4535]
ENSG00000258227	2.88727	1.5e-10	4.91e-08	CLEC5A	7	141927357	141947007	-	4129	protein_coding	C-type lectin domain containing 5A [Source:HGNC Symbol;Acc:HGNC:2054]
ENSG00000113361	2.88866	2.67e-05	0.00128967	CDH6	5	31193750	31329146	+	12379	protein_coding	cadherin 6 [Source:HGNC Symbol;Acc:HGNC:1765]
ENSG00000094796	2.88926	0.000186028	0.00558218	KRT31	17	41393724	41397592	-	1596	protein_coding	keratin 31 [Source:HGNC Symbol;Acc:HGNC:6448]
ENSG00000276012	2.89483	0.00223052	0.0340366	AL160153.1	13	101717564	101723106	+	429	antisense	novel transcript, antisense to FGF14
ENSG00000278518	2.90498	0.00117823	0.0215666	AL161645.1	10	133526259	133527513	-	1255	antisense	novel transcript, antisense to CYP2E1
ENSG00000142552	2.91396	2.19e-05	0.00110312	RCN3	19	49527618	49546962	+	2093	protein_coding	reticulocalbin 3 [Source:HGNC Symbol;Acc:HGNC:21145]
ENSG00000109743	2.91865	1.48e-07	2e-05	BST1	4	15702950	15738313	+	2980	protein_coding	bone marrow stromal cell antigen 1 [Source:HGNC Symbol;Acc:HGNC:1118]
ENSG00000117425	2.92367	1.3e-10	4.31e-08	PTCH2	1	44819844	44843063	-	5149	protein_coding	patched 2 [Source:HGNC Symbol;Acc:HGNC:9586]
ENSG00000154134	2.94343	2.06e-20	4.72e-17	ROBO3	11	124865386	124881470	+	7026	protein_coding	roundabout guidance receptor 3 [Source:HGNC Symbol;Acc:HGNC:13433]
ENSG00000166183	2.9494	0.00378678	0.0480585	ASPG	14	104085679	104115581	+	6125	protein_coding	asparaginase [Source:HGNC Symbol;Acc:HGNC:20123]
ENSG00000206195	2.95411	0.00104288	0.0195109	DUXAP8	22	15784959	15829984	+	5545	processed_transcript	double homeobox A pseudogene 8 [Source:HGNC Symbol;Acc:HGNC:32187]
ENSG00000261308	2.9612	0.000768163	0.0157653	FIGNL2	12	51817840	51848766	-	4973	protein_coding	fidgetin like 2 [Source:HGNC Symbol;Acc:HGNC:13287]
ENSG00000126368	2.98301	7.33e-06	0.000464288	NR1D1	17	40092787	40100725	-	2772	protein_coding	nuclear receptor subfamily 1 group D member 1 [Source:HGNC Symbol;Acc:HGNC:7962]
ENSG00000274723	2.99012	0.000743764	0.0153873	AC079906.1	12	46970504	46972155	+	815	lincRNA	novel transcript
ENSG00000132874	2.99283	1.09e-06	0.000101612	SLC14A2	18	45212995	45683686	+	5409	protein_coding	solute carrier family 14 member 2 [Source:HGNC Symbol;Acc:HGNC:10919]
ENSG00000144227	3.01356	0.00021366	0.00610012	NXPH2	2	138670772	138780348	-	1052	protein_coding	neurexophilin 2 [Source:HGNC Symbol;Acc:HGNC:8076]
ENSG00000105697	3.01512	2.06e-05	0.00105208	HAMP	19	35280716	35285143	+	3010	protein_coding	hepcidin antimicrobial peptide [Source:HGNC Symbol;Acc:HGNC:15598]
ENSG00000234177	3.02945	0.00237706	0.0355609	LINC01114	2	104746638	104757719	-	3751	lincRNA	long intergenic non-protein coding RNA 1114 [Source:HGNC Symbol;Acc:HGNC:49245]
ENSG00000171435	3.03546	0.000961543	0.0184812	KSR2	12	117453012	117968983	-	18294	protein_coding	kinase suppressor of ras 2 [Source:HGNC Symbol;Acc:HGNC:18610]
ENSG00000120645	3.05162	1.06e-05	0.000624518	IQSEC3	12	66765	178460	+	7686	protein_coding	IQ motif and Sec7 domain 3 [Source:HGNC Symbol;Acc:HGNC:29193]
ENSG00000163749	3.0539	0.00150881	0.0259172	CCDC158	4	76312997	76421868	-	5860	protein_coding	coiled-coil domain containing 158 [Source:HGNC Symbol;Acc:HGNC:26374]
ENSG00000135406	3.0584	8.04e-05	0.0029651	PRPH	12	49293252	49298686	+	4353	protein_coding	peripherin [Source:HGNC Symbol;Acc:HGNC:9461]
ENSG00000134775	3.06843	0.000939386	0.0182255	FHOD3	18	36297714	36780055	+	7965	protein_coding	formin homology 2 domain containing 3 [Source:HGNC Symbol;Acc:HGNC:26178]
ENSG00000164292	3.06989	6.34e-10	1.69e-07	RHOBTB3	5	95713522	95824383	+	8833	protein_coding	Rho related BTB domain containing 3 [Source:HGNC Symbol;Acc:HGNC:18757]
ENSG00000127241	3.0799	6.01e-06	0.000399413	MASP1	3	187217285	187292022	-	13161	protein_coding	mannan binding lectin serine peptidase 1 [Source:HGNC Symbol;Acc:HGNC:6901]
ENSG00000133800	3.08677	0.000104407	0.00360003	LYVE1	11	10556966	10611689	-	3515	protein_coding	lymphatic vessel endothelial hyaluronan receptor 1 [Source:HGNC Symbol;Acc:HGNC:14687]
ENSG00000168772	3.10734	2.54e-09	5.72e-07	CXXC4	4	104468312	104494901	-	5819	protein_coding	CXXC finger protein 4 [Source:HGNC Symbol;Acc:HGNC:24593]
ENSG00000160539	3.14174	8.81e-06	0.00053802	PLPP7	9	131289459	131359022	+	4350	protein_coding	phospholipid phosphatase 7 (inactive) [Source:HGNC Symbol;Acc:HGNC:28174]
ENSG00000198795	3.17181	1.19e-11	5.09e-09	ZNF521	18	25061926	25352190	-	6223	protein_coding	zinc finger protein 521 [Source:HGNC Symbol;Acc:HGNC:24605]
ENSG00000100918	3.19185	4.69e-12	2.54e-09	REC8	14	24171853	24180257	+	3844	protein_coding	REC8 meiotic recombination protein [Source:HGNC Symbol;Acc:HGNC:16879]
ENSG00000275395	3.20227	8.69e-13	5.59e-10	FCGBP	19	39863323	39934626	-	12961	protein_coding	Fc fragment of IgG binding protein [Source:HGNC Symbol;Acc:HGNC:13572]
ENSG00000142621	3.2312	0.000824968	0.0166699	FHAD1	1	15247272	15400283	+	12805	protein_coding	forkhead associated phosphopeptide binding domain 1 [Source:HGNC Symbol;Acc:HGNC:29408]
ENSG00000186481	3.2394	0.001028	0.0193785	ANKRD20A5P	18	14179097	14252140	+	6302	transcribed_unprocessed_pseudogene	ankyrin repeat domain 20 family member A5, pseudogene [Source:HGNC Symbol;Acc:HGNC:33833]
ENSG00000180875	3.2435	7.53e-05	0.0028256	GREM2	1	240489573	240612149	-	4170	protein_coding	gremlin 2, DAN family BMP antagonist [Source:HGNC Symbol;Acc:HGNC:17655]
ENSG00000203805	3.29651	5.04e-09	1.06e-06	PLPP4	10	120456954	120589855	+	1785	protein_coding	phospholipid phosphatase 4 [Source:HGNC Symbol;Acc:HGNC:23531]
ENSG00000227165	3.302	0.00227302	0.0344806	WDR11-AS1	10	120761812	120851345	-	4685	antisense	WDR11 antisense RNA 1 [Source:HGNC Symbol;Acc:HGNC:27437]
ENSG00000140285	3.31218	0.000106442	0.00364577	FGF7	15	49423096	49488775	+	6657	protein_coding	fibroblast growth factor 7 [Source:HGNC Symbol;Acc:HGNC:3685]
ENSG00000106483	3.3204	1.27e-08	2.36e-06	SFRP4	7	37905932	38025695	-	3606	protein_coding	secreted frizzled related protein 4 [Source:HGNC Symbol;Acc:HGNC:10778]
ENSG00000283273	3.34335	0.00118617	0.02167	AC138649.5	15	22714342	22717727	+	137	unprocessed_pseudogene	taspase 1 (TASP1) pseudogene
ENSG00000249364	3.35601	2.74e-05	0.001307	AC112206.2	5	67379378	67805238	+	3250	lincRNA	uncharacterized LOC101928858 [Source:NCBI gene;Acc:101928858]
ENSG00000276289	3.37234	0.000132334	0.0043171	KCNE1B	21	7816675	7829926	-	3649	protein_coding	potassium voltage-gated channel subfamily E regulatory subunit 1B [Source:HGNC Symbol;Acc:HGNC:52280]
ENSG00000164591	3.37511	8.41e-26	4.33e-22	MYOZ3	5	150660874	150679365	+	6037	protein_coding	myozenin 3 [Source:HGNC Symbol;Acc:HGNC:18565]
ENSG00000223930	3.39656	0.00032248	0.0081551	AC109779.1	3	178202050	178385417	-	2784	lincRNA	novel transcript, antisense to KCNMB2
ENSG00000104059	3.39671	6.4e-06	0.000418254	FAM189A1	15	29120254	29570723	-	5545	protein_coding	family with sequence similarity 189 member A1 [Source:HGNC Symbol;Acc:HGNC:29075]
ENSG00000215475	3.4085	6.29e-05	0.00247126	SIAH3	13	45777243	45851736	-	7057	protein_coding	siah E3 ubiquitin protein ligase family member 3 [Source:HGNC Symbol;Acc:HGNC:30553]
ENSG00000173917	3.42351	3.13e-12	1.82e-09	HOXB2	17	48540894	48544989	-	2336	protein_coding	homeobox B2 [Source:HGNC Symbol;Acc:HGNC:5113]
ENSG00000226453	3.42421	1.23e-07	1.7e-05	LINC02542	6	81845185	81933480	-	822	lincRNA	long intergenic non-protein coding RNA 2542 [Source:HGNC Symbol;Acc:HGNC:53576]
ENSG00000154678	3.4273	1.95e-05	0.00100244	PDE1C	7	31751179	32299329	-	13821	protein_coding	phosphodiesterase 1C [Source:HGNC Symbol;Acc:HGNC:8776]
ENSG00000071282	3.43331	7.64e-11	2.76e-08	LMCD1	3	8501707	8574673	+	9130	protein_coding	LIM and cysteine rich domains 1 [Source:HGNC Symbol;Acc:HGNC:6633]
ENSG00000276772	3.43682	0.000751474	0.0155156	AC025271.4	15	57553955	57555680	+	1726	lincRNA	novel transcript
ENSG00000277867	3.44108	0.00167125	0.0279923	AC138649.4	15	22714939	22715225	+	287	processed_pseudogene	dexamethasone-induced transcript (DEXI) pseudogene
ENSG00000241644	3.45945	3.66e-10	1.06e-07	INMT	7	30697985	30757602	+	3376	protein_coding	indolethylamine N-methyltransferase [Source:HGNC Symbol;Acc:HGNC:6069]
ENSG00000164530	3.46042	9.07e-06	0.000550281	PI16	6	36948263	36964837	+	2378	protein_coding	peptidase inhibitor 16 [Source:HGNC Symbol;Acc:HGNC:21245]
ENSG00000198914	3.4769	1.74e-06	0.00014619	POU3F3	2	104855511	104858574	+	3064	protein_coding	POU class 3 homeobox 3 [Source:HGNC Symbol;Acc:HGNC:9216]
ENSG00000105131	3.49596	5.48e-07	5.91e-05	EPHX3	19	15226919	15233435	-	2034	protein_coding	epoxide hydrolase 3 [Source:HGNC Symbol;Acc:HGNC:23760]
ENSG00000167769	3.49628	0.00176559	0.0289139	ACER1	19	6306142	6333629	-	1445	protein_coding	alkaline ceramidase 1 [Source:HGNC Symbol;Acc:HGNC:18356]
ENSG00000221946	3.50766	4.18e-08	7.11e-06	FXYD7	19	35143250	35154301	+	1795	protein_coding	FXYD domain containing ion transport regulator 7 [Source:HGNC Symbol;Acc:HGNC:4034]
ENSG00000249721	3.50945	0.00204388	0.0320681	AC112206.3	5	67692812	67693200	-	389	processed_pseudogene	ribosomal protein L23a (RPL23A) pseudogene
ENSG00000075891	3.54061	5.6e-05	0.0022522	PAX2	10	100735603	100829941	+	6243	protein_coding	paired box 2 [Source:HGNC Symbol;Acc:HGNC:8616]
ENSG00000259847	3.56361	0.00318706	0.0424524	LINC02126	16	65141756	65176713	-	890	lincRNA	long intergenic non-protein coding RNA 2126 [Source:HGNC Symbol;Acc:HGNC:52983]
ENSG00000283175	3.58979	2.13e-05	0.00107452	AC007920.2	3	187291272	187297933	+	1973	antisense	uncharacterized LOC101929130 [Source:NCBI gene;Acc:101929130]
ENSG00000196549	3.59356	0.00377292	0.0479713	MME	3	155024124	155183729	+	9620	protein_coding	membrane metalloendopeptidase [Source:HGNC Symbol;Acc:HGNC:7154]
ENSG00000151892	3.65401	0.000674655	0.0142878	GFRA1	10	116056925	116273467	-	9678	protein_coding	GDNF family receptor alpha 1 [Source:HGNC Symbol;Acc:HGNC:4243]
ENSG00000077942	3.6804	5.9e-07	6.23e-05	FBLN1	22	45502238	45601135	+	7285	protein_coding	fibulin 1 [Source:HGNC Symbol;Acc:HGNC:3600]
ENSG00000197882	3.71206	0.000384817	0.00938561	OR7E13P	11	86832540	86833449	-	910	unprocessed_pseudogene	olfactory receptor family 7 subfamily E member 13 pseudogene [Source:HGNC Symbol;Acc:HGNC:8384]
ENSG00000203867	3.7663	1.4e-06	0.000123435	RBM20	10	110644397	110839469	+	8162	protein_coding	RNA binding motif protein 20 [Source:HGNC Symbol;Acc:HGNC:27424]
ENSG00000257017	3.83364	7.81e-06	0.000487481	HP	16	72054592	72061055	+	5405	protein_coding	haptoglobin [Source:HGNC Symbol;Acc:HGNC:5141]
ENSG00000214846	3.84083	4.1e-05	0.00177891	AC114744.1	4	15730962	15731627	-	666	processed_pseudogene	ribosomal protein L10a (RPL10A) pseudogene
ENSG00000188039	3.89079	0.000130597	0.00426721	NWD1	19	16719976	16817963	+	8915	protein_coding	NACHT and WD repeat domain containing 1 [Source:HGNC Symbol;Acc:HGNC:27619]
ENSG00000243483	3.92387	6.14e-05	0.00242245	AC078785.3	3	113041390	113041814	-	425	processed_pseudogene	DnaJ (Hsp40) homolog, subfamily B, member 1 (DNAJB1) pseudogene
ENSG00000254959	3.92718	0.00255034	0.0371016	INMT-MINDY4	7	30752137	30892081	+	2880	protein_coding	INMT-MINDY4 readthrough (NMD candidate) [Source:HGNC Symbol;Acc:HGNC:41995]
ENSG00000225826	3.93427	0.000849979	0.0170368	LINC00626	1	168786939	168792886	+	955	lincRNA	long intergenic non-protein coding RNA 626 [Source:HGNC Symbol;Acc:HGNC:44257]
ENSG00000140807	3.9653	7.34e-08	1.15e-05	NKD1	16	50548330	50649249	+	17425	protein_coding	naked cuticle homolog 1 [Source:HGNC Symbol;Acc:HGNC:17045]
ENSG00000104888	3.99402	2.55e-09	5.72e-07	SLC17A7	19	49429401	49442360	-	6013	protein_coding	solute carrier family 17 member 7 [Source:HGNC Symbol;Acc:HGNC:16704]
ENSG00000165966	4.00392	5.85e-07	6.21e-05	PDZRN4	12	41188448	41574724	+	4723	protein_coding	PDZ domain containing ring finger 4 [Source:HGNC Symbol;Acc:HGNC:30552]
ENSG00000180509	4.00544	8.94e-08	1.35e-05	KCNE1	21	34446688	34512275	-	5713	protein_coding	potassium voltage-gated channel subfamily E regulatory subunit 1 [Source:HGNC Symbol;Acc:HGNC:6240]
ENSG00000114631	4.0128	2.75e-07	3.31e-05	PODXL2	3	127629181	127672809	+	2186	protein_coding	podocalyxin like 2 [Source:HGNC Symbol;Acc:HGNC:17936]
ENSG00000253553	4.03474	0.00377193	0.0479713	AC090578.1	8	88326836	88887323	+	5465	antisense	novel transcript, antisense to MMP16
ENSG00000203727	4.0543	3.04e-19	5.69e-16	SAMD5	6	147508927	147737547	+	6320	protein_coding	sterile alpha motif domain containing 5 [Source:HGNC Symbol;Acc:HGNC:21180]
ENSG00000196666	4.08768	7.68e-07	7.76e-05	FAM180B	11	47586693	47589194	+	1388	protein_coding	family with sequence similarity 180 member B [Source:HGNC Symbol;Acc:HGNC:34451]
ENSG00000266573	4.11383	0.00187502	0.0301403	AC018697.1	18	24725781	24929076	+	908	lincRNA	uncharacterized LOC105372028 [Source:NCBI gene;Acc:105372028]
ENSG00000236963	4.14156	0.000645353	0.013867	LINC01141	1	20360579	20431234	-	3394	lincRNA	long intergenic non-protein coding RNA 1141 [Source:HGNC Symbol;Acc:HGNC:49455]
ENSG00000118137	4.14717	1.62e-09	3.87e-07	APOA1	11	116835751	116837950	-	1424	protein_coding	apolipoprotein A1 [Source:HGNC Symbol;Acc:HGNC:600]
ENSG00000269994	4.18217	0.000975267	0.0186638	AL513318.2	9	87008455	87042126	-	2266	lincRNA	uncharacterized LOC440173 [Source:NCBI gene;Acc:440173]
ENSG00000177234	4.1859	0.00138879	0.0243512	LINC01561	10	120597949	120600124	+	2176	lincRNA	long intergenic non-protein coding RNA 1561 [Source:HGNC Symbol;Acc:HGNC:31365]
ENSG00000264345	4.21345	1.98e-06	0.000162499	LINC01894	18	24933487	24987682	-	564	lincRNA	long intergenic non-protein coding RNA 1894 [Source:HGNC Symbol;Acc:HGNC:52713]
ENSG00000107807	4.25489	8.46e-05	0.0030757	TLX1	10	101130505	101137789	+	3421	protein_coding	T cell leukemia homeobox 1 [Source:HGNC Symbol;Acc:HGNC:5056]
ENSG00000250421	4.26922	0.00231648	0.0348622	AC106798.1	5	67699429	67902600	-	737	lincRNA	novel transcript
ENSG00000111728	4.30651	1.77e-13	1.4e-10	ST8SIA1	12	22063773	22437041	-	14483	protein_coding	ST8 alpha-N-acetyl-neuraminide alpha-2,8-sialyltransferase 1 [Source:HGNC Symbol;Acc:HGNC:10869]
ENSG00000237987	4.36109	0.00129133	0.0229948	AL606970.4	6	168225279	168226517	-	455	lincRNA	uncharacterized LOC105378137 [Source:NCBI gene;Acc:105378137]
ENSG00000229976	4.37828	4.44e-05	0.00189214	AL118523.1	20	39785721	39813229	+	480	lincRNA	novel transcript
ENSG00000271623	4.39882	0.00148859	0.0256955	AC138894.3	16	28364700	28365333	+	634	processed_pseudogene	PRKC, apoptosis, WT1, regulator (PAWR) pseudogene
ENSG00000177455	4.41188	2.99e-13	2.28e-10	CD19	16	28931939	28939346	+	2711	protein_coding	CD19 molecule [Source:HGNC Symbol;Acc:HGNC:1633]
ENSG00000162366	4.42933	0.000486705	0.0111568	PDZK1IP1	1	47183593	47191044	-	1438	protein_coding	PDZK1 interacting protein 1 [Source:HGNC Symbol;Acc:HGNC:16887]
ENSG00000102290	4.44424	0.00219008	0.0336942	PCDH11X	X	91779261	92623230	+	11630	protein_coding	protocadherin 11 X-linked [Source:HGNC Symbol;Acc:HGNC:8656]
ENSG00000104055	4.44949	0.000305773	0.00782404	TGM5	15	43232595	43266857	-	3631	protein_coding	transglutaminase 5 [Source:HGNC Symbol;Acc:HGNC:11781]
ENSG00000249736	4.47584	0.00292174	0.0402033	LINC02242	5	67632266	67646789	-	641	lincRNA	long intergenic non-protein coding RNA 2242 [Source:HGNC Symbol;Acc:HGNC:53127]
ENSG00000074803	4.50662	0.00068468	0.0144555	SLC12A1	15	48178438	48304078	+	12839	protein_coding	solute carrier family 12 member 1 [Source:HGNC Symbol;Acc:HGNC:10910]
ENSG00000100652	4.53763	0.000570128	0.0126876	SLC10A1	14	69775417	69797289	-	2049	protein_coding	solute carrier family 10 member 1 [Source:HGNC Symbol;Acc:HGNC:10905]
ENSG00000260653	4.53836	0.000134295	0.00436127	AC237221.1	7	57404771	57416203	+	3154	lincRNA	uncharacterized LOC100653233 [Source:NCBI gene;Acc:100653233]
ENSG00000204179	4.58164	7.22e-06	0.000458583	PTPN20	10	46911396	47002488	+	4506	protein_coding	protein tyrosine phosphatase, non-receptor type 20 [Source:HGNC Symbol;Acc:HGNC:23423]
ENSG00000250538	4.85263	0.000928401	0.0180464	AC104407.1	4	155206529	155209027	-	1634	antisense	novel transcript
ENSG00000253748	4.90038	2.46e-05	0.0012075	CYP4F44P	8	43539973	43540927	+	412	unprocessed_pseudogene	cytochrome P450 family 4 subfamily F member 44, pseudogene [Source:HGNC Symbol;Acc:HGNC:39957]
ENSG00000182732	4.97841	7.62e-06	0.000478001	RGS6	14	71932439	72566529	+	8937	protein_coding	regulator of G protein signaling 6 [Source:HGNC Symbol;Acc:HGNC:10002]
ENSG00000138039	5.03048	1.1e-08	2.11e-06	LHCGR	2	48686775	48755730	-	4999	protein_coding	luteinizing hormone/choriogonadotropin receptor [Source:HGNC Symbol;Acc:HGNC:6585]
ENSG00000229231	5.03603	0.000687677	0.0145039	FEM1AP1	21	13762338	13764332	+	1995	processed_pseudogene	fem-1 homolog A pseudogene 1 [Source:HGNC Symbol;Acc:HGNC:17219]
ENSG00000241219	5.03636	8e-05	0.00295538	AC078785.2	3	113050912	113063443	-	1253	lincRNA	novel transcript
ENSG00000205221	5.04883	0.000223142	0.00627511	VIT	2	36696690	36814792	+	3710	protein_coding	vitrin [Source:HGNC Symbol;Acc:HGNC:12697]
ENSG00000134201	5.10619	0.00013768	0.00443528	GSTM5	1	109711780	109775428	+	6061	protein_coding	glutathione S-transferase mu 5 [Source:HGNC Symbol;Acc:HGNC:4637]
ENSG00000176165	5.27284	5.04e-05	0.00207781	FOXG1	14	28760330	28770277	+	5358	protein_coding	forkhead box G1 [Source:HGNC Symbol;Acc:HGNC:3811]
ENSG00000102387	5.28772	1.33e-05	0.000754771	TAF7L	X	101268253	101293057	-	2714	protein_coding	TATA-box binding protein associated factor 7 like [Source:HGNC Symbol;Acc:HGNC:11548]
ENSG00000165462	5.29315	0.000274474	0.00722511	PHOX2A	11	72239077	72245664	-	1784	protein_coding	paired like homeobox 2A [Source:HGNC Symbol;Acc:HGNC:691]
ENSG00000101251	5.29451	2.1e-07	2.68e-05	SEL1L2	20	13849247	13996443	-	3887	protein_coding	SEL1L2, ERAD E3 ligase adaptor subunit [Source:HGNC Symbol;Acc:HGNC:15897]
ENSG00000236393	5.30043	0.00377539	0.047973	AC091806.1	X	40262917	40287720	+	3120	lincRNA	uncharacterized LOC101927476 [Source:NCBI gene;Acc:101927476]
ENSG00000273079	5.30967	0.00175854	0.028833	GRIN2B	12	13437942	13981957	-	30941	protein_coding	glutamate ionotropic receptor NMDA type subunit 2B [Source:HGNC Symbol;Acc:HGNC:4586]
ENSG00000156395	5.32551	0.00184048	0.0297147	SORCS3	10	104641101	105265235	+	5764	protein_coding	sortilin related VPS10 domain containing receptor 3 [Source:HGNC Symbol;Acc:HGNC:16699]
ENSG00000230931	5.41653	6.76e-06	0.00044022	GXYLT1P1	13	18724415	18724904	-	490	processed_pseudogene	glucoside xylosyltransferase 1 pseudogene 1 [Source:HGNC Symbol;Acc:HGNC:39676]
ENSG00000138207	5.52867	3.49e-07	4.04e-05	RBP4	10	93591687	93601744	-	1449	protein_coding	retinol binding protein 4 [Source:HGNC Symbol;Acc:HGNC:9922]
ENSG00000228035	5.54351	1.03e-06	9.83e-05	NGF-AS1	1	115283034	115368072	+	2610	antisense	NGF antisense RNA 1 [Source:HGNC Symbol;Acc:HGNC:53922]
ENSG00000155511	5.62549	0.000702359	0.0147381	GRIA1	5	153489615	153813869	+	7636	protein_coding	glutamate ionotropic receptor AMPA type subunit 1 [Source:HGNC Symbol;Acc:HGNC:4571]
ENSG00000065325	5.73805	6.2e-13	4.26e-10	GLP2R	17	9822206	9892102	+	6052	protein_coding	glucagon like peptide 2 receptor [Source:HGNC Symbol;Acc:HGNC:4325]
ENSG00000187616	5.76572	0.00113356	0.0209088	MYMK	9	133514586	133528612	-	1008	protein_coding	myomaker, myoblast fusion factor [Source:HGNC Symbol;Acc:HGNC:33778]
ENSG00000253195	5.78408	4.12e-07	4.63e-05	AC134698.2	8	43542076	43544057	+	311	unprocessed_pseudogene	cytochrome P450, family 4, subfamily F, polypeptide 8 (CYP4F8) pseudogene
ENSG00000253418	5.86663	3.04e-14	2.85e-11	SNX18P27	8	43513643	43514421	+	779	processed_pseudogene	sorting nexin 18 pseudogene 27 [Source:HGNC Symbol;Acc:HGNC:39635]
ENSG00000157765	5.86863	0.00207507	0.0324831	SLC34A2	4	25648011	25678748	+	5045	protein_coding	solute carrier family 34 member 2 [Source:HGNC Symbol;Acc:HGNC:11020]
ENSG00000146374	6.21754	1.67e-06	0.000142316	RSPO3	6	127118604	127197765	+	3179	protein_coding	R-spondin 3 [Source:HGNC Symbol;Acc:HGNC:20866]
ENSG00000188877	6.43256	2.41e-07	2.98e-05	POTEA	8	43292483	43363518	+	2268	polymorphic_pseudogene	POTE ankyrin domain family member A [Source:HGNC Symbol;Acc:HGNC:33893]
ENSG00000180269	6.436	0.000370706	0.00911707	GPR139	16	20031485	20073917	-	1712	protein_coding	G protein-coupled receptor 139 [Source:HGNC Symbol;Acc:HGNC:19995]
ENSG00000259803	6.44378	1.19e-10	4.03e-08	SLC22A31	16	89195761	89201664	-	2610	protein_coding	solute carrier family 22 member 31 [Source:HGNC Symbol;Acc:HGNC:27091]
ENSG00000125879	6.44713	0.000287844	0.00746708	OTOR	20	16748358	16770062	+	2198	protein_coding	otoraplin [Source:HGNC Symbol;Acc:HGNC:8517]
ENSG00000166558	6.45428	0.000206697	0.0060138	SLC38A8	16	84009667	84042636	-	1819	protein_coding	solute carrier family 38 member 8 [Source:HGNC Symbol;Acc:HGNC:32434]
ENSG00000254145	6.56846	7.48e-08	1.16e-05	AC134698.5	8	43539137	43539472	+	336	processed_pseudogene	chromosome 2 open reading frame 14 (C2orf14) pseudogene
ENSG00000117971	6.95848	0.000894571	0.0176049	CHRNB4	15	78624119	78727754	-	4976	protein_coding	cholinergic receptor nicotinic beta 4 subunit [Source:HGNC Symbol;Acc:HGNC:1964]
ENSG00000231106	7.18082	0.000235086	0.00646473	LINC01436	21	36005338	36007838	+	1048	lincRNA	long intergenic non-protein coding RNA 1436 [Source:HGNC Symbol;Acc:HGNC:50754]
ENSG00000110887	7.95208	9.86e-11	3.44e-08	DAO	12	108858932	108901043	+	3883	protein_coding	D-amino acid oxidase [Source:HGNC Symbol;Acc:HGNC:2671]
ENSG00000123572	8.03589	9.09e-06	0.000550281	NRK	X	105822543	105958610	+	9573	protein_coding	Nik related kinase [Source:HGNC Symbol;Acc:HGNC:25391]
ENSG00000080644	8.82724	0.000185055	0.00556515	CHRNA3	15	78593052	78621295	-	4765	protein_coding	cholinergic receptor nicotinic alpha 3 subunit [Source:HGNC Symbol;Acc:HGNC:1957]
ENSG00000185149	9.3328	5.53e-08	8.9e-06	NPY2R	4	155208629	155217078	+	3628	protein_coding	neuropeptide Y receptor Y2 [Source:HGNC Symbol;Acc:HGNC:7957]
