# Supplementary material for: Specific gene expression signatures of low grade meningiomas
Source: Front Oncol. 2023 Mar 1;13:1126550. doi: 10.3389/fonc.2023.1126550 (PMC10016690; doi:10.3389/fonc.2023.1126550)
Supplement: Supplementary file 4 [file Table_3.xlsx]

## Sheet: AKT1 vs KLF4_deg_all
Significant DE genes in AKT1 vs. KLF4 meningiomas
gene_id	log2FoldChange	pvalue	padj	gene_name	gene_chr	gene_start	gene_end	gene_strand	gene_length	gene_biotype	gene_description
ENSG00000106025	-3.87169	6.15046e-76	1.23464e-71	TSPAN12	7	120787320	120858402	-	3368	protein_coding	tetraspanin 12 [Source:HGNC Symbol;Acc:HGNC:21641]
ENSG00000166033	2.72662	1.66708e-34	1.67325e-30	HTRA1	10	122458551	122514908	+	2279	protein_coding	HtrA serine peptidase 1 [Source:HGNC Symbol;Acc:HGNC:9476]
ENSG00000101265	4.27163	7.84249e-28	5.24767e-24	RASSF2	20	4780023	4823645	-	5759	protein_coding	Ras association domain family member 2 [Source:HGNC Symbol;Acc:HGNC:9883]
ENSG00000168350	-6.62285	1.95584e-26	9.8154e-23	DEGS2	14	100143957	100160163	-	4466	protein_coding	delta 4-desaturase, sphingolipid 2 [Source:HGNC Symbol;Acc:HGNC:20113]
ENSG00000123892	-3.63536	1.28274e-25	5.14995e-22	RAB38	11	88113242	88175467	-	1465	protein_coding	RAB38, member RAS oncogene family [Source:HGNC Symbol;Acc:HGNC:9776]
ENSG00000147394	-5.10641	1.62546e-25	5.43825e-22	ZNF185	X	152914442	152973480	+	4812	protein_coding	zinc finger protein 185 with LIM domain [Source:HGNC Symbol;Acc:HGNC:12976]
ENSG00000283654	-5.47126	2.59883e-24	7.45269e-21	LMLN2	14	23099065	23104992	-	3229	protein_coding	leishmanolysin like peptidase 2 [Source:HGNC Symbol;Acc:HGNC:53647]
ENSG00000166106	4.31025	1.21693e-23	3.05358e-20	ADAMTS15	11	130448974	130476641	+	5673	protein_coding	ADAM metallopeptidase with thrombospondin type 1 motif 15 [Source:HGNC Symbol;Acc:HGNC:16305]
ENSG00000134245	-4.36547	4.69497e-22	1.04719e-18	WNT2B	1	112466541	112530165	+	12561	protein_coding	Wnt family member 2B [Source:HGNC Symbol;Acc:HGNC:12781]
ENSG00000113396	6.56702	1.42318e-21	2.85688e-18	SLC27A6	5	128538013	129033642	+	3493	protein_coding	solute carrier family 27 member 6 [Source:HGNC Symbol;Acc:HGNC:11000]
ENSG00000151136	4.03126	3.75664e-21	6.85552e-18	BTBD11	12	107318413	107659642	+	7924	protein_coding	BTB domain containing 11 [Source:HGNC Symbol;Acc:HGNC:23844]
ENSG00000172020	5.42323	1.07747e-20	1.80242e-17	GAP43	3	115623324	115721490	+	2087	protein_coding	growth associated protein 43 [Source:HGNC Symbol;Acc:HGNC:4140]
ENSG00000134824	2.00657	2.58325e-20	3.98894e-17	FADS2	11	61792980	61867354	+	11026	protein_coding	fatty acid desaturase 2 [Source:HGNC Symbol;Acc:HGNC:3575]
ENSG00000144229	-5.23909	5.19797e-20	7.45315e-17	THSD7B	2	136765545	137677717	+	6761	protein_coding	thrombospondin type 1 domain containing 7B [Source:HGNC Symbol;Acc:HGNC:29348]
ENSG00000166833	2.79692	1.43321e-19	1.91801e-16	NAV2	11	19350724	20121598	+	14673	protein_coding	neuron navigator 2 [Source:HGNC Symbol;Acc:HGNC:15997]
ENSG00000077279	7.54652	1.27083e-18	1.59442e-15	DCX	X	111293779	111412429	-	10203	protein_coding	doublecortin [Source:HGNC Symbol;Acc:HGNC:2714]
ENSG00000076944	-2.54769	2.05159e-18	2.42257e-15	STXBP2	19	7636881	7647873	+	6036	protein_coding	syntaxin binding protein 2 [Source:HGNC Symbol;Acc:HGNC:11445]
ENSG00000178104	2.08331	2.75774e-18	3.03863e-15	PDE4DIP	1	148808181	149048286	+	27623	protein_coding	phosphodiesterase 4D interacting protein [Source:HGNC Symbol;Acc:HGNC:15580]
ENSG00000064692	5.70748	2.87606e-18	3.03863e-15	SNCAIP	5	122311354	122464219	+	7325	protein_coding	synuclein alpha interacting protein [Source:HGNC Symbol;Acc:HGNC:11139]
ENSG00000204544	-7.56117	3.53584e-18	3.54893e-15	MUC21	6	30983718	30989903	+	3793	protein_coding	mucin 21, cell surface associated [Source:HGNC Symbol;Acc:HGNC:21661]
ENSG00000134853	4.82926	5.2448e-18	5.01353e-15	PDGFRA	4	54229097	54298247	+	9732	protein_coding	platelet derived growth factor receptor alpha [Source:HGNC Symbol;Acc:HGNC:8803]
ENSG00000108823	-4.1932	6.51074e-18	5.94075e-15	SGCA	17	50164214	50175931	+	2452	protein_coding	sarcoglycan alpha [Source:HGNC Symbol;Acc:HGNC:10805]
ENSG00000141622	9.30996	7.39735e-18	6.45628e-15	RNF165	18	46326809	46463140	+	11419	protein_coding	ring finger protein 165 [Source:HGNC Symbol;Acc:HGNC:31696]
ENSG00000168952	6.13892	8.27985e-18	6.92541e-15	STXBP6	14	24809656	25050297	-	8067	protein_coding	syntaxin binding protein 6 [Source:HGNC Symbol;Acc:HGNC:19666]
ENSG00000116690	6.90045	5.33251e-17	4.28179e-14	PRG4	1	186296279	186314562	+	5044	protein_coding	proteoglycan 4 [Source:HGNC Symbol;Acc:HGNC:9364]
ENSG00000130545	-4.15089	5.56813e-17	4.29902e-14	CRB3	19	6463777	6467221	+	1592	protein_coding	crumbs 3, cell polarity complex component [Source:HGNC Symbol;Acc:HGNC:20237]
ENSG00000115461	3.61817	1.05527e-16	7.84572e-14	IGFBP5	2	216672105	216695525	-	6442	protein_coding	insulin like growth factor binding protein 5 [Source:HGNC Symbol;Acc:HGNC:5474]
ENSG00000087245	3.97827	3.17506e-16	2.27629e-13	MMP2	16	55389700	55506691	+	4933	protein_coding	matrix metallopeptidase 2 [Source:HGNC Symbol;Acc:HGNC:7166]
ENSG00000132164	4.59861	4.01401e-16	2.77853e-13	SLC6A11	3	10816200	10940733	+	6700	protein_coding	solute carrier family 6 member 11 [Source:HGNC Symbol;Acc:HGNC:11044]
ENSG00000134369	2.69646	5.60751e-16	3.75217e-13	NAV1	1	201622885	201826969	+	22453	protein_coding	neuron navigator 1 [Source:HGNC Symbol;Acc:HGNC:15989]
ENSG00000176853	-2.45406	6.26609e-16	4.0576e-13	FAM91A1	8	123768456	123815452	+	7246	protein_coding	family with sequence similarity 91 member A1 [Source:HGNC Symbol;Acc:HGNC:26306]
ENSG00000129354	-8.9992	9.45669e-16	5.9323e-13	AP1M2	19	10572671	10587315	-	2214	protein_coding	adaptor related protein complex 1 subunit mu 2 [Source:HGNC Symbol;Acc:HGNC:558]
ENSG00000189334	-4.76201	1.11207e-15	6.76476e-13	S100A14	1	153614255	153616986	-	1277	protein_coding	S100 calcium binding protein A14 [Source:HGNC Symbol;Acc:HGNC:18901]
ENSG00000050767	-3.45708	1.73521e-15	1.02449e-12	COL23A1	5	178237618	178590555	-	3766	protein_coding	collagen type XXIII alpha 1 chain [Source:HGNC Symbol;Acc:HGNC:22990]
ENSG00000143341	5.20875	2.58153e-15	1.48062e-12	HMCN1	1	185734551	186190949	+	18579	protein_coding	hemicentin 1 [Source:HGNC Symbol;Acc:HGNC:19194]
ENSG00000185565	5.34989	2.82484e-15	1.57516e-12	LSAMP	3	115802363	117139389	-	10330	protein_coding	limbic system associated membrane protein [Source:HGNC Symbol;Acc:HGNC:6705]
ENSG00000166482	2.92446	7.42743e-15	4.02968e-12	MFAP4	17	19383442	19387240	-	2152	protein_coding	microfibril associated protein 4 [Source:HGNC Symbol;Acc:HGNC:7035]
ENSG00000168356	3.36474	1.28461e-14	6.78612e-12	SCN11A	3	38845769	38950561	-	7703	protein_coding	sodium voltage-gated channel alpha subunit 11 [Source:HGNC Symbol;Acc:HGNC:10583]
ENSG00000019102	-4.82942	2.43722e-14	1.25448e-11	VSIG2	11	124747472	124752238	-	1432	protein_coding	V-set and immunoglobulin domain containing 2 [Source:HGNC Symbol;Acc:HGNC:17149]
ENSG00000198597	6.48389	3.12584e-14	1.5687e-11	ZNF536	19	30228290	30713538	+	8631	protein_coding	zinc finger protein 536 [Source:HGNC Symbol;Acc:HGNC:29025]
ENSG00000160326	2.61924	3.23072e-14	1.57919e-11	SLC2A6	9	133471095	133479137	-	3540	protein_coding	solute carrier family 2 member 6 [Source:HGNC Symbol;Acc:HGNC:11011]
ENSG00000091513	10.2241	3.30407e-14	1.57919e-11	TF	3	133745956	133796640	+	26199	protein_coding	transferrin [Source:HGNC Symbol;Acc:HGNC:11740]
ENSG00000197757	5.09341	4.25841e-14	1.98798e-11	HOXC6	12	53990624	54030823	+	3540	protein_coding	homeobox C6 [Source:HGNC Symbol;Acc:HGNC:5128]
ENSG00000170382	3.47077	4.58886e-14	2.09356e-11	LRRN2	1	204617170	204685733	-	5681	protein_coding	leucine rich repeat neuronal 2 [Source:HGNC Symbol;Acc:HGNC:16914]
ENSG00000162761	8.08921	5.07714e-14	2.26486e-11	LMX1A	1	165201867	165356715	-	4185	protein_coding	LIM homeobox transcription factor 1 alpha [Source:HGNC Symbol;Acc:HGNC:6653]
ENSG00000006283	4.3941	5.38848e-14	2.35149e-11	CACNA1G	17	50561068	50627474	+	9709	protein_coding	calcium voltage-gated channel subunit alpha1 G [Source:HGNC Symbol;Acc:HGNC:1394]
ENSG00000148346	-5.56435	6.92777e-14	2.95889e-11	LCN2	9	128149071	128153455	+	1598	protein_coding	lipocalin 2 [Source:HGNC Symbol;Acc:HGNC:6526]
ENSG00000157193	2.9947	8.90676e-14	3.72488e-11	LRP8	1	53242364	53328070	-	10263	protein_coding	LDL receptor related protein 8 [Source:HGNC Symbol;Acc:HGNC:6700]
ENSG00000163959	-1.70549	1.37666e-13	5.63982e-11	SLC51A	3	196211487	196243178	+	5293	protein_coding	solute carrier family 51 alpha subunit [Source:HGNC Symbol;Acc:HGNC:29955]
ENSG00000147655	8.55768	1.51996e-13	6.10234e-11	RSPO2	8	107899316	108083648	-	4115	protein_coding	R-spondin 2 [Source:HGNC Symbol;Acc:HGNC:28583]
ENSG00000143816	2.81887	1.61687e-13	6.36411e-11	WNT9A	1	227918656	227947898	-	3971	protein_coding	Wnt family member 9A [Source:HGNC Symbol;Acc:HGNC:12778]
ENSG00000137473	6.28144	2.8549e-13	1.1021e-10	TTC29	4	146706638	146945882	-	3332	protein_coding	tetratricopeptide repeat domain 29 [Source:HGNC Symbol;Acc:HGNC:29936]
ENSG00000138207	6.55946	3.15256e-13	1.19405e-10	RBP4	10	93591687	93601744	-	1449	protein_coding	retinol binding protein 4 [Source:HGNC Symbol;Acc:HGNC:9922]
ENSG00000179520	8.18598	3.42079e-13	1.27165e-10	SLC17A8	12	100357079	100422059	+	4272	protein_coding	solute carrier family 17 member 8 [Source:HGNC Symbol;Acc:HGNC:20151]
ENSG00000114948	5.04047	4.78657e-13	1.74701e-10	ADAM23	2	206443539	206621130	+	6421	protein_coding	ADAM metallopeptidase domain 23 [Source:HGNC Symbol;Acc:HGNC:202]
ENSG00000138639	1.93932	5.25615e-13	1.88414e-10	ARHGAP24	4	85475114	86002670	+	7908	protein_coding	Rho GTPase activating protein 24 [Source:HGNC Symbol;Acc:HGNC:25361]
ENSG00000151023	-2.32281	7.90863e-13	2.78523e-10	ENKUR	10	24981979	25062279	-	4076	protein_coding	enkurin, TRPC channel interacting protein [Source:HGNC Symbol;Acc:HGNC:28388]
ENSG00000184012	-6.09242	8.77557e-13	3.03726e-10	TMPRSS2	21	41464551	41531116	-	6117	protein_coding	transmembrane serine protease 2 [Source:HGNC Symbol;Acc:HGNC:11876]
ENSG00000187323	7.49296	9.46943e-13	3.22185e-10	DCC	18	52340172	53535903	+	13160	protein_coding	DCC netrin 1 receptor [Source:HGNC Symbol;Acc:HGNC:2701]
ENSG00000152137	2.21404	1.50469e-12	5.0342e-10	HSPB8	12	119178642	119221131	+	2860	protein_coding	heat shock protein family B (small) member 8 [Source:HGNC Symbol;Acc:HGNC:30171]
ENSG00000145675	2.15317	1.55718e-12	5.12439e-10	PIK3R1	5	68215720	68301821	+	10767	protein_coding	phosphoinositide-3-kinase regulatory subunit 1 [Source:HGNC Symbol;Acc:HGNC:8979]
ENSG00000172350	4.04115	1.95083e-12	6.31629e-10	ABCG4	11	119149012	119162653	+	6271	protein_coding	ATP binding cassette subfamily G member 4 [Source:HGNC Symbol;Acc:HGNC:13884]
ENSG00000081189	1.09141	2.43142e-12	7.74736e-10	MEF2C	5	88717117	88904257	-	11755	protein_coding	myocyte enhancer factor 2C [Source:HGNC Symbol;Acc:HGNC:6996]
ENSG00000109255	-7.67266	2.52125e-12	7.90806e-10	NMU	4	55595229	55636698	-	975	protein_coding	neuromedin U [Source:HGNC Symbol;Acc:HGNC:7859]
ENSG00000106809	-1.4878	2.67059e-12	8.15861e-10	OGN	9	92383967	92404696	-	3321	protein_coding	osteoglycin [Source:HGNC Symbol;Acc:HGNC:8126]
ENSG00000250510	1.66362	2.68242e-12	8.15861e-10	GPR162	12	6821545	6829972	+	3295	protein_coding	G protein-coupled receptor 162 [Source:HGNC Symbol;Acc:HGNC:16693]
ENSG00000188175	-8.46858	2.80555e-12	8.40577e-10	HEPACAM2	7	93188586	93226524	-	2483	protein_coding	HEPACAM family member 2 [Source:HGNC Symbol;Acc:HGNC:27364]
ENSG00000115361	-2.49159	3.3087e-12	9.76749e-10	ACADL	2	210187939	210225491	-	4383	protein_coding	acyl-CoA dehydrogenase long chain [Source:HGNC Symbol;Acc:HGNC:88]
ENSG00000111728	2.85437	4.40873e-12	1.28262e-09	ST8SIA1	12	22063773	22437041	-	14483	protein_coding	ST8 alpha-N-acetyl-neuraminide alpha-2,8-sialyltransferase 1 [Source:HGNC Symbol;Acc:HGNC:10869]
ENSG00000173930	-9.1775	6.75683e-12	1.93767e-09	SLCO4C1	5	102233986	102296549	-	5334	protein_coding	solute carrier organic anion transporter family member 4C1 [Source:HGNC Symbol;Acc:HGNC:23612]
ENSG00000075035	9.69766	7.08128e-12	2.00211e-09	WSCD2	12	108129471	108250537	+	6557	protein_coding	WSC domain containing 2 [Source:HGNC Symbol;Acc:HGNC:29117]
ENSG00000134042	3.66019	8.566e-12	2.38825e-09	MRO	18	50795120	50825402	-	5525	protein_coding	maestro [Source:HGNC Symbol;Acc:HGNC:24121]
ENSG00000166863	-5.98759	1.03633e-11	2.84977e-09	TAC3	12	57010000	57028883	-	1574	protein_coding	tachykinin 3 [Source:HGNC Symbol;Acc:HGNC:11521]
ENSG00000154645	6.11596	1.08801e-11	2.94551e-09	CHODL	21	17901263	18267373	+	3093	protein_coding	chondrolectin [Source:HGNC Symbol;Acc:HGNC:17807]
ENSG00000111452	2.65558	1.10049e-11	2.94551e-09	ADGRD1	12	130953907	131141469	+	14718	protein_coding	adhesion G protein-coupled receptor D1 [Source:HGNC Symbol;Acc:HGNC:19893]
ENSG00000101443	-2.09673	1.49494e-11	3.94861e-09	WFDC2	20	45469706	45481532	+	1382	protein_coding	WAP four-disulfide core domain 2 [Source:HGNC Symbol;Acc:HGNC:15939]
ENSG00000018625	6.51611	1.65801e-11	4.32245e-09	ATP1A2	1	160115759	160143591	+	6298	protein_coding	ATPase Na+/K+ transporting subunit alpha 2 [Source:HGNC Symbol;Acc:HGNC:800]
ENSG00000118922	1.49294	1.91513e-11	4.92877e-09	KLF12	13	73686089	73995056	-	10923	protein_coding	Kruppel like factor 12 [Source:HGNC Symbol;Acc:HGNC:6346]
ENSG00000131941	-3.04069	1.98141e-11	5.03478e-09	RHPN2	19	32978593	33064888	-	4804	protein_coding	rhophilin Rho GTPase binding protein 2 [Source:HGNC Symbol;Acc:HGNC:19974]
ENSG00000166105	7.81617	2.32219e-11	5.82696e-09	GLB1L3	11	134274245	134319564	+	8945	protein_coding	galactosidase beta 1 like 3 [Source:HGNC Symbol;Acc:HGNC:25147]
ENSG00000186847	6.5456	2.45618e-11	6.08708e-09	KRT14	17	41582279	41586921	-	2281	protein_coding	keratin 14 [Source:HGNC Symbol;Acc:HGNC:6416]
ENSG00000213424	5.46275	2.52973e-11	6.19291e-09	KRT222	17	40654665	40665181	-	3169	protein_coding	keratin 222 [Source:HGNC Symbol;Acc:HGNC:28695]
ENSG00000184254	-3.0457	3.25036e-11	7.86118e-09	ALDH1A3	15	100877714	100916626	+	5772	protein_coding	aldehyde dehydrogenase 1 family member A3 [Source:HGNC Symbol;Acc:HGNC:409]
ENSG00000120594	1.9634	3.70603e-11	8.81266e-09	PLXDC2	10	19816239	20289856	+	12567	protein_coding	plexin domain containing 2 [Source:HGNC Symbol;Acc:HGNC:21013]
ENSG00000267506	4.23466	3.73157e-11	8.81266e-09	AC021683.2	17	77546940	77563243	+	5079	lincRNA	uncharacterized LOC100507351 [Source:NCBI gene;Acc:100507351]
ENSG00000162551	-1.45932	4.76997e-11	1.1084e-08	ALPL	1	21509372	21578412	+	3007	protein_coding	alkaline phosphatase, liver/bone/kidney [Source:HGNC Symbol;Acc:HGNC:438]
ENSG00000215861	3.16568	4.80377e-11	1.1084e-08	AC245297.1	1	149197992	149321732	-	933	unprocessed_pseudogene	phosphodiesterase 4D interacting protein-like [Source:NCBI gene;Acc:653513]
ENSG00000133317	4.87948	6.52428e-11	1.48828e-08	LGALS12	11	63506084	63516774	+	2270	protein_coding	galectin 12 [Source:HGNC Symbol;Acc:HGNC:15788]
ENSG00000100626	2.86562	7.43793e-11	1.67763e-08	GALNT16	14	69259277	69357033	+	10802	protein_coding	polypeptide N-acetylgalactosaminyltransferase 16 [Source:HGNC Symbol;Acc:HGNC:23233]
ENSG00000130477	4.88635	8.08723e-11	1.80381e-08	UNC13A	19	17601328	17688365	-	11188	protein_coding	unc-13 homolog A [Source:HGNC Symbol;Acc:HGNC:23150]
ENSG00000066583	1.753	8.33106e-11	1.83778e-08	ISOC1	5	129094751	129114028	+	1940	protein_coding	isochorismatase domain containing 1 [Source:HGNC Symbol;Acc:HGNC:24254]
ENSG00000165194	4.97894	8.67182e-11	1.89215e-08	PCDH19	X	100291644	100410273	-	9756	protein_coding	protocadherin 19 [Source:HGNC Symbol;Acc:HGNC:14270]
ENSG00000184185	2.16236	9.95289e-11	2.14833e-08	KCNJ12	17	21376197	21419872	+	5617	protein_coding	potassium voltage-gated channel subfamily J member 12 [Source:HGNC Symbol;Acc:HGNC:6258]
ENSG00000163141	-6.66903	1.09397e-10	2.33621e-08	BNIPL	1	151036321	151047720	+	3809	protein_coding	BCL2 interacting protein like [Source:HGNC Symbol;Acc:HGNC:16976]
ENSG00000151360	-2.94377	1.15034e-10	2.43072e-08	ALLC	2	3658195	3702671	+	2542	protein_coding	allantoicase [Source:HGNC Symbol;Acc:HGNC:17377]
ENSG00000124496	2.36904	1.16656e-10	2.43933e-08	TRERF1	6	42224931	42452051	-	7732	protein_coding	transcriptional regulating factor 1 [Source:HGNC Symbol;Acc:HGNC:18273]
ENSG00000132698	-8.8027	1.30462e-10	2.6999e-08	RAB25	1	156061160	156070514	+	1699	protein_coding	RAB25, member RAS oncogene family [Source:HGNC Symbol;Acc:HGNC:18238]
ENSG00000196975	-1.10098	1.47755e-10	3.02656e-08	ANXA4	2	69644425	69827100	+	11048	protein_coding	annexin A4 [Source:HGNC Symbol;Acc:HGNC:542]
ENSG00000136531	6.43146	1.71905e-10	3.48567e-08	SCN2A	2	165194993	165392310	+	23695	protein_coding	sodium voltage-gated channel alpha subunit 2 [Source:HGNC Symbol;Acc:HGNC:10588]
ENSG00000138792	-3.11366	2.05832e-10	4.13187e-08	ENPEP	4	110365733	110565285	+	7802	protein_coding	glutamyl aminopeptidase [Source:HGNC Symbol;Acc:HGNC:3355]
ENSG00000243742	-2.62319	2.31248e-10	4.59611e-08	RPLP0P2	11	61615036	61639449	+	3909	transcribed_processed_pseudogene	ribosomal protein lateral stalk subunit P0 pseudogene 2 [Source:HGNC Symbol;Acc:HGNC:17960]
ENSG00000159713	2.27181	2.37752e-10	4.67905e-08	TPPP3	16	67389809	67393535	-	2618	protein_coding	tubulin polymerization promoting protein family member 3 [Source:HGNC Symbol;Acc:HGNC:24162]
ENSG00000060709	8.02988	2.6472e-10	5.15921e-08	RIMBP2	12	130396137	130716281	-	9655	protein_coding	RIMS binding protein 2 [Source:HGNC Symbol;Acc:HGNC:30339]
ENSG00000107736	2.36798	2.73578e-10	5.28059e-08	CDH23	10	71396934	71815947	+	18587	protein_coding	cadherin related 23 [Source:HGNC Symbol;Acc:HGNC:13733]
ENSG00000167183	-4.72556	2.76975e-10	5.29523e-08	PRR15L	17	47951967	47957878	-	1519	protein_coding	proline rich 15 like [Source:HGNC Symbol;Acc:HGNC:28149]
ENSG00000157600	-1.81272	2.84243e-10	5.38292e-08	TMEM164	X	110002631	110182734	+	6583	protein_coding	transmembrane protein 164 [Source:HGNC Symbol;Acc:HGNC:26217]
ENSG00000111087	4.73087	2.89954e-10	5.43975e-08	GLI1	12	57460135	57472262	+	4204	protein_coding	GLI family zinc finger 1 [Source:HGNC Symbol;Acc:HGNC:4317]
ENSG00000162636	1.1842	3.0724e-10	5.71068e-08	FAM102B	1	108560089	108644900	+	9355	protein_coding	family with sequence similarity 102 member B [Source:HGNC Symbol;Acc:HGNC:27637]
ENSG00000173599	1.53979	3.25251e-10	5.98999e-08	PC	11	66848233	66958376	-	5927	protein_coding	pyruvate carboxylase [Source:HGNC Symbol;Acc:HGNC:8636]
ENSG00000162069	-7.76962	3.6513e-10	6.66329e-08	BICDL2	16	3027682	3036926	-	4690	protein_coding	BICD family like cargo adaptor 2 [Source:HGNC Symbol;Acc:HGNC:33584]
ENSG00000010282	8.75885	3.83353e-10	6.93281e-08	HHATL	3	42692663	42702827	-	2891	protein_coding	hedgehog acyltransferase like [Source:HGNC Symbol;Acc:HGNC:13242]
ENSG00000119283	5.42888	4.21658e-10	7.55748e-08	TRIM67	1	231162112	231221556	+	9326	protein_coding	tripartite motif containing 67 [Source:HGNC Symbol;Acc:HGNC:31859]
ENSG00000179066	-3.81103	4.28115e-10	7.60528e-08	AC020907.1	19	35090930	35113664	+	3099	lincRNA	novel transcript
ENSG00000169083	5.4515	4.39348e-10	7.67145e-08	AR	X	67544032	67730619	+	12775	protein_coding	androgen receptor [Source:HGNC Symbol;Acc:HGNC:644]
ENSG00000118298	1.99746	4.39482e-10	7.67145e-08	CA14	1	150257159	150265078	+	3833	protein_coding	carbonic anhydrase 14 [Source:HGNC Symbol;Acc:HGNC:1372]
ENSG00000117411	-1.27831	4.47349e-10	7.74146e-08	B4GALT2	1	43978943	43991170	+	3772	protein_coding	beta-1,4-galactosyltransferase 2 [Source:HGNC Symbol;Acc:HGNC:925]
ENSG00000164756	7.11945	4.96642e-10	8.52102e-08	SLC30A8	8	116950273	117176714	+	6279	protein_coding	solute carrier family 30 member 8 [Source:HGNC Symbol;Acc:HGNC:20303]
ENSG00000140807	3.51839	5.94657e-10	1.00494e-07	NKD1	16	50548330	50649249	+	17425	protein_coding	naked cuticle homolog 1 [Source:HGNC Symbol;Acc:HGNC:17045]
ENSG00000171533	2.50356	5.95735e-10	1.00494e-07	MAP6	11	75586918	75669120	-	6433	protein_coding	microtubule associated protein 6 [Source:HGNC Symbol;Acc:HGNC:6868]
ENSG00000161955	-1.0559	6.06035e-10	1.00783e-07	TNFSF13	17	7558292	7561608	+	2276	protein_coding	TNF superfamily member 13 [Source:HGNC Symbol;Acc:HGNC:11928]
ENSG00000204959	-2.01466	6.0749e-10	1.00783e-07	ARHGEF34P	7	144272445	144286966	-	4532	unprocessed_pseudogene	Rho guanine nucleotide exchange factor 34, pseudogene [Source:HGNC Symbol;Acc:HGNC:38086]
ENSG00000152270	3.90141	6.66025e-10	1.08776e-07	PDE3B	11	14643723	14872044	+	11707	protein_coding	phosphodiesterase 3B [Source:HGNC Symbol;Acc:HGNC:8779]
ENSG00000159166	-7.86376	6.66505e-10	1.08776e-07	LAD1	1	201373244	201399915	-	3482	protein_coding	ladinin 1 [Source:HGNC Symbol;Acc:HGNC:6472]
ENSG00000142784	-1.25575	8.25598e-10	1.33654e-07	WDTC1	1	27234516	27308633	+	6024	protein_coding	WD and tetratricopeptide repeats 1 [Source:HGNC Symbol;Acc:HGNC:29175]
ENSG00000140022	2.31473	8.625e-10	1.38511e-07	STON2	14	81260656	81436465	-	7812	protein_coding	stonin 2 [Source:HGNC Symbol;Acc:HGNC:30652]
ENSG00000181350	2.09879	1.10536e-09	1.76103e-07	LRRC75A	17	16441577	16492153	-	3695	protein_coding	leucine rich repeat containing 75A [Source:HGNC Symbol;Acc:HGNC:32403]
ENSG00000158806	-2.0074	1.35144e-09	2.13613e-07	NPM2	8	22024125	22036897	+	2063	protein_coding	nucleophosmin/nucleoplasmin 2 [Source:HGNC Symbol;Acc:HGNC:7930]
ENSG00000277463	-3.21543	1.53856e-09	2.40794e-07	AC080038.2	17	62626031	62626453	+	423	lincRNA	novel transcript
ENSG00000224661	-5.02401	1.5474e-09	2.40794e-07	AC010907.1	2	3702585	3704153	-	807	antisense	novel transcript
ENSG00000138685	1.3361	1.62587e-09	2.5106e-07	FGF2	4	122826708	122898236	+	6775	protein_coding	fibroblast growth factor 2 [Source:HGNC Symbol;Acc:HGNC:3676]
ENSG00000172349	1.54743	1.76752e-09	2.70849e-07	IL16	15	81159575	81314058	+	12094	protein_coding	interleukin 16 [Source:HGNC Symbol;Acc:HGNC:5980]
ENSG00000108576	5.17263	1.82133e-09	2.76981e-07	SLC6A4	17	30194319	30236002	-	6983	protein_coding	solute carrier family 6 member 4 [Source:HGNC Symbol;Acc:HGNC:11050]
ENSG00000127124	1.64387	2.14454e-09	3.2368e-07	HIVEP3	1	41506365	42035925	-	14410	protein_coding	human immunodeficiency virus type I enhancer binding protein 3 [Source:HGNC Symbol;Acc:HGNC:13561]
ENSG00000019549	2.83266	2.25966e-09	3.38511e-07	SNAI2	8	48917604	48921740	-	3392	protein_coding	snail family transcriptional repressor 2 [Source:HGNC Symbol;Acc:HGNC:11094]
ENSG00000120658	2.94864	2.60383e-09	3.8718e-07	ENOX1	13	43213518	43786908	-	3101	protein_coding	ecto-NOX disulfide-thiol exchanger 1 [Source:HGNC Symbol;Acc:HGNC:25474]
ENSG00000132746	-8.44606	2.64954e-09	3.9108e-07	ALDH3B2	11	67662162	67681200	-	3235	protein_coding	aldehyde dehydrogenase 3 family member B2 [Source:HGNC Symbol;Acc:HGNC:411]
ENSG00000006071	8.13522	2.89319e-09	4.23926e-07	ABCC8	11	17392498	17476879	-	12588	protein_coding	ATP binding cassette subfamily C member 8 [Source:HGNC Symbol;Acc:HGNC:59]
ENSG00000140511	3.38679	3.09722e-09	4.50533e-07	HAPLN3	15	88877288	88895626	-	3524	protein_coding	hyaluronan and proteoglycan link protein 3 [Source:HGNC Symbol;Acc:HGNC:21446]
ENSG00000128510	4.1563	3.22232e-09	4.62309e-07	CPA4	7	130293134	130324180	+	3958	protein_coding	carboxypeptidase A4 [Source:HGNC Symbol;Acc:HGNC:15740]
ENSG00000136155	-4.01786	3.22423e-09	4.62309e-07	SCEL	13	77535674	77645263	+	4205	protein_coding	sciellin [Source:HGNC Symbol;Acc:HGNC:10573]
ENSG00000166165	2.39583	3.40125e-09	4.8303e-07	CKB	14	103519659	103523111	-	2669	protein_coding	creatine kinase B [Source:HGNC Symbol;Acc:HGNC:1991]
ENSG00000011677	5.91225	3.41687e-09	4.8303e-07	GABRA3	X	152166234	152451358	-	4193	protein_coding	gamma-aminobutyric acid type A receptor alpha3 subunit [Source:HGNC Symbol;Acc:HGNC:4077]
ENSG00000178033	1.66593	3.953e-09	5.54912e-07	CALHM5	6	116511646	116524792	+	9784	protein_coding	calcium homeostasis modulator family member 5 [Source:HGNC Symbol;Acc:HGNC:21568]
ENSG00000197321	2.77597	4.09411e-09	5.67728e-07	SVIL	10	29457338	29736781	-	9937	protein_coding	supervillin [Source:HGNC Symbol;Acc:HGNC:11480]
ENSG00000135373	-2.29737	4.10086e-09	5.67728e-07	EHF	11	34621093	34661057	+	4386	protein_coding	ETS homologous factor [Source:HGNC Symbol;Acc:HGNC:3246]
ENSG00000164946	4.17336	5.23775e-09	7.20155e-07	FREM1	9	14734666	14910995	-	10762	protein_coding	FRAS1 related extracellular matrix 1 [Source:HGNC Symbol;Acc:HGNC:23399]
ENSG00000088881	-1.84222	5.65485e-09	7.72214e-07	EBF4	20	2692878	2760108	+	3717	protein_coding	early B cell factor 4 [Source:HGNC Symbol;Acc:HGNC:29278]
ENSG00000101204	6.30055	5.90838e-09	8.01384e-07	CHRNA4	20	63343223	63378401	-	11049	protein_coding	cholinergic receptor nicotinic alpha 4 subunit [Source:HGNC Symbol;Acc:HGNC:1958]
ENSG00000197380	1.2834	6.03993e-09	8.13729e-07	DACT3	19	46647612	46661138	-	5361	protein_coding	dishevelled binding antagonist of beta catenin 3 [Source:HGNC Symbol;Acc:HGNC:30745]
ENSG00000120708	3.15512	6.32008e-09	8.45795e-07	TGFBI	5	136028895	136063818	+	7810	protein_coding	transforming growth factor beta induced [Source:HGNC Symbol;Acc:HGNC:11771]
ENSG00000137648	-8.06452	6.64222e-09	8.8302e-07	TMPRSS4	11	118077012	118121890	+	9948	protein_coding	transmembrane serine protease 4 [Source:HGNC Symbol;Acc:HGNC:11878]
ENSG00000151388	4.56801	6.85576e-09	9.03065e-07	ADAMTS12	5	33523535	33892192	-	9778	protein_coding	ADAM metallopeptidase with thrombospondin type 1 motif 12 [Source:HGNC Symbol;Acc:HGNC:14605]
ENSG00000115107	2.36021	6.88298e-09	9.03065e-07	STEAP3	2	119223831	119265652	+	4562	protein_coding	STEAP3 metalloreductase [Source:HGNC Symbol;Acc:HGNC:24592]
ENSG00000163032	11.5378	7.13115e-09	9.2955e-07	VSNL1	2	17539126	17657018	+	3833	protein_coding	visinin like 1 [Source:HGNC Symbol;Acc:HGNC:12722]
ENSG00000171724	-2.4328	7.75429e-09	1.00426e-06	VAT1L	16	77788530	77980107	+	4137	protein_coding	vesicle amine transport 1 like [Source:HGNC Symbol;Acc:HGNC:29315]
ENSG00000069188	3.0712	8.37562e-09	1.07777e-06	SDK2	17	73334384	73644089	-	11607	protein_coding	sidekick cell adhesion molecule 2 [Source:HGNC Symbol;Acc:HGNC:19308]
ENSG00000186862	1.9079	8.52771e-09	1.09035e-06	PDZD7	10	101007683	101032295	-	6609	protein_coding	PDZ domain containing 7 [Source:HGNC Symbol;Acc:HGNC:26257]
ENSG00000099194	3.66286	8.65835e-09	1.10005e-06	SCD	10	100347124	100364834	+	5362	protein_coding	stearoyl-CoA desaturase [Source:HGNC Symbol;Acc:HGNC:10571]
ENSG00000168502	4.26963	8.87758e-09	1.12081e-06	MTCL1	18	8705661	8832778	+	12665	protein_coding	microtubule crosslinking factor 1 [Source:HGNC Symbol;Acc:HGNC:29121]
ENSG00000137747	-5.66256	9.00752e-09	1.13011e-06	TMPRSS13	11	117900643	117929459	-	5367	protein_coding	transmembrane serine protease 13 [Source:HGNC Symbol;Acc:HGNC:29808]
ENSG00000070759	-1.54766	9.71932e-09	1.21184e-06	TESK2	1	45343883	45491166	-	3322	protein_coding	testis associated actin remodelling kinase 2 [Source:HGNC Symbol;Acc:HGNC:11732]
ENSG00000145103	-3.77386	9.85234e-09	1.22084e-06	ILDR1	3	121987323	122022258	-	3006	protein_coding	immunoglobulin like domain containing receptor 1 [Source:HGNC Symbol;Acc:HGNC:28741]
ENSG00000196878	-3.35792	1.00375e-08	1.23615e-06	LAMB3	1	209614870	209652466	-	4688	protein_coding	laminin subunit beta 3 [Source:HGNC Symbol;Acc:HGNC:6490]
ENSG00000165959	-3.18681	1.02853e-08	1.25476e-06	CLMN	14	95181940	95319906	-	15701	protein_coding	calmin [Source:HGNC Symbol;Acc:HGNC:19972]
ENSG00000196218	2.36658	1.03136e-08	1.25476e-06	RYR1	19	38433699	38587564	+	15965	protein_coding	ryanodine receptor 1 [Source:HGNC Symbol;Acc:HGNC:10483]
ENSG00000105227	1.6158	1.04349e-08	1.26187e-06	PRX	19	40393768	40413366	-	5767	protein_coding	periaxin [Source:HGNC Symbol;Acc:HGNC:13797]
ENSG00000077942	3.37217	1.06506e-08	1.28024e-06	FBLN1	22	45502238	45601135	+	7285	protein_coding	fibulin 1 [Source:HGNC Symbol;Acc:HGNC:3600]
ENSG00000060982	3.73042	1.20181e-08	1.43602e-06	BCAT1	12	24810022	24949459	-	11775	protein_coding	branched chain amino acid transaminase 1 [Source:HGNC Symbol;Acc:HGNC:976]
ENSG00000154783	-1.52592	1.31862e-08	1.56627e-06	FGD5	3	14810853	14934565	+	8093	protein_coding	FYVE, RhoGEF and PH domain containing 5 [Source:HGNC Symbol;Acc:HGNC:19117]
ENSG00000185339	1.54104	1.34967e-08	1.59373e-06	TCN2	22	30606838	30627278	+	3122	protein_coding	transcobalamin 2 [Source:HGNC Symbol;Acc:HGNC:11653]
ENSG00000153707	3.91845	1.37138e-08	1.60988e-06	PTPRD	9	8314246	10612723	-	11165	protein_coding	protein tyrosine phosphatase, receptor type D [Source:HGNC Symbol;Acc:HGNC:9668]
ENSG00000175093	7.26179	1.42465e-08	1.6627e-06	SPSB4	3	141051402	141148611	+	3740	protein_coding	splA/ryanodine receptor domain and SOCS box containing 4 [Source:HGNC Symbol;Acc:HGNC:30630]
ENSG00000169760	5.75057	1.45295e-08	1.68592e-06	NLGN1	3	173396284	174286644	+	10148	protein_coding	neuroligin 1 [Source:HGNC Symbol;Acc:HGNC:14291]
ENSG00000176490	5.45696	1.46629e-08	1.69163e-06	DIRAS1	19	2714567	2721418	-	3485	protein_coding	DIRAS family GTPase 1 [Source:HGNC Symbol;Acc:HGNC:19127]
ENSG00000186310	1.44671	1.54545e-08	1.77277e-06	NAP1L3	X	93670930	93673568	-	2639	protein_coding	nucleosome assembly protein 1 like 3 [Source:HGNC Symbol;Acc:HGNC:7639]
ENSG00000092096	1.32499	1.7254e-08	1.96793e-06	SLC22A17	14	23346306	23352912	-	4278	protein_coding	solute carrier family 22 member 17 [Source:HGNC Symbol;Acc:HGNC:23095]
ENSG00000163817	4.28588	1.75136e-08	1.98626e-06	SLC6A20	3	45755450	45796535	-	6651	protein_coding	solute carrier family 6 member 20 [Source:HGNC Symbol;Acc:HGNC:30927]
ENSG00000115138	-3.76168	1.77182e-08	1.99818e-06	POMC	2	25160853	25168903	-	1538	protein_coding	proopiomelanocortin [Source:HGNC Symbol;Acc:HGNC:9201]
ENSG00000068323	-1.14016	2.00628e-08	2.23697e-06	TFE3	X	49028726	49043486	-	4283	protein_coding	transcription factor binding to IGHM enhancer 3 [Source:HGNC Symbol;Acc:HGNC:11752]
ENSG00000103067	-6.10969	2.01691e-08	2.23697e-06	ESRP2	16	68229111	68238102	-	5563	protein_coding	epithelial splicing regulatory protein 2 [Source:HGNC Symbol;Acc:HGNC:26152]
ENSG00000259969	3.43392	2.01699e-08	2.23697e-06	AL049838.1	14	57993545	57994525	-	981	sense_overlapping	novel transcript, overlapping C14orf37
ENSG00000148935	-2.96934	2.03875e-08	2.24867e-06	GAS2	11	22625509	22813055	+	4252	protein_coding	growth arrest specific 2 [Source:HGNC Symbol;Acc:HGNC:4167]
ENSG00000241644	3.86457	2.06878e-08	2.26933e-06	INMT	7	30697985	30757602	+	3376	protein_coding	indolethylamine N-methyltransferase [Source:HGNC Symbol;Acc:HGNC:6069]
ENSG00000262898	6.62106	2.14449e-08	2.33959e-06	AC139099.2	17	83144131	83177607	+	641	lincRNA	novel transcript
ENSG00000181626	-4.74526	2.18229e-08	2.36797e-06	ANKRD62	18	12093853	12129749	+	4812	protein_coding	ankyrin repeat domain 62 [Source:HGNC Symbol;Acc:HGNC:35241]
ENSG00000105509	3.01699	2.25445e-08	2.4331e-06	HAS1	19	51713112	51723994	-	2241	protein_coding	hyaluronan synthase 1 [Source:HGNC Symbol;Acc:HGNC:4818]
ENSG00000189143	-5.12755	2.56039e-08	2.74852e-06	CLDN4	7	73799542	73832693	+	4702	protein_coding	claudin 4 [Source:HGNC Symbol;Acc:HGNC:2046]
ENSG00000102243	-7.6191	2.74683e-08	2.93297e-06	VGLL1	X	136532152	136556807	+	1541	protein_coding	vestigial like family member 1 [Source:HGNC Symbol;Acc:HGNC:20985]
ENSG00000090530	-2.20355	2.86384e-08	3.04174e-06	P3H2	3	189956728	190122437	-	5605	protein_coding	prolyl 3-hydroxylase 2 [Source:HGNC Symbol;Acc:HGNC:19317]
ENSG00000176046	-1.98641	2.97333e-08	3.1414e-06	NUPR1	16	28532708	28539174	-	5674	protein_coding	nuclear protein 1, transcriptional regulator [Source:HGNC Symbol;Acc:HGNC:29990]
ENSG00000130413	1.19939	3.00282e-08	3.15595e-06	STK33	11	8391868	8594289	-	7599	protein_coding	serine/threonine kinase 33 [Source:HGNC Symbol;Acc:HGNC:14568]
ENSG00000139055	-2.55474	3.06526e-08	3.20479e-06	ERP27	12	14914035	14939082	-	2426	protein_coding	endoplasmic reticulum protein 27 [Source:HGNC Symbol;Acc:HGNC:26495]
ENSG00000148948	2.6296	3.25198e-08	3.38239e-06	LRRC4C	11	40114203	41459773	-	5356	protein_coding	leucine rich repeat containing 4C [Source:HGNC Symbol;Acc:HGNC:29317]
ENSG00000126259	4.57213	3.33644e-08	3.45236e-06	KIRREL2	19	35855861	35867109	+	3382	protein_coding	kirre like nephrin family adhesion molecule 2 [Source:HGNC Symbol;Acc:HGNC:18816]
ENSG00000136002	4.179	3.50732e-08	3.61056e-06	ARHGEF4	2	130836916	131047263	+	10611	protein_coding	Rho guanine nucleotide exchange factor 4 [Source:HGNC Symbol;Acc:HGNC:684]
ENSG00000189377	-7.9794	3.70431e-08	3.7939e-06	CXCL17	19	42428288	42443048	-	1189	protein_coding	C-X-C motif chemokine ligand 17 [Source:HGNC Symbol;Acc:HGNC:19232]
ENSG00000262655	4.15814	3.8162e-08	3.88171e-06	SPON1	11	13962689	14267884	+	5102	protein_coding	spondin 1 [Source:HGNC Symbol;Acc:HGNC:11252]
ENSG00000132563	2.98932	3.82872e-08	3.88171e-06	REEP2	5	138439017	138446969	+	3284	protein_coding	receptor accessory protein 2 [Source:HGNC Symbol;Acc:HGNC:17975]
ENSG00000127863	1.83939	3.93522e-08	3.96963e-06	TNFRSF19	13	23570370	23676104	+	5113	protein_coding	TNF receptor superfamily member 19 [Source:HGNC Symbol;Acc:HGNC:11915]
ENSG00000010610	1.95879	4.0773e-08	4.09239e-06	CD4	12	6786858	6820808	+	4583	protein_coding	CD4 molecule [Source:HGNC Symbol;Acc:HGNC:1678]
ENSG00000253953	4.383	4.17634e-08	4.17094e-06	PCDHGB4	5	141387698	141512979	+	6906	protein_coding	protocadherin gamma subfamily B, 4 [Source:HGNC Symbol;Acc:HGNC:8711]
ENSG00000188522	-2.09617	4.29634e-08	4.26955e-06	FAM83G	17	18968789	19004804	-	7876	protein_coding	family with sequence similarity 83 member G [Source:HGNC Symbol;Acc:HGNC:32554]
ENSG00000263155	-4.11889	4.63699e-08	4.58536e-06	MYZAP	15	57591941	57685364	+	2561	protein_coding	myocardial zonula adherens protein [Source:HGNC Symbol;Acc:HGNC:43444]
ENSG00000168646	3.55428	4.99288e-08	4.91309e-06	AXIN2	17	65528563	65561647	-	5226	protein_coding	axin 2 [Source:HGNC Symbol;Acc:HGNC:904]
ENSG00000157502	-3.82084	5.14917e-08	5.04217e-06	MUM1L1	X	106168305	106208956	+	4343	protein_coding	MUM1 like 1 [Source:HGNC Symbol;Acc:HGNC:26583]
ENSG00000102890	-2.60551	5.50758e-08	5.36695e-06	ELMO3	16	67199111	67204029	+	2575	protein_coding	engulfment and cell motility 3 [Source:HGNC Symbol;Acc:HGNC:17289]
ENSG00000052344	-5.5947	5.54942e-08	5.38159e-06	PRSS8	16	31131433	31135762	-	3010	protein_coding	serine protease 8 [Source:HGNC Symbol;Acc:HGNC:9491]
ENSG00000174749	-1.30585	5.70165e-08	5.50264e-06	FAM241A	4	112145397	112195256	+	8901	protein_coding	family with sequence similarity 241 member A [Source:HGNC Symbol;Acc:HGNC:26813]
ENSG00000147010	1.41697	6.08297e-08	5.84256e-06	SH3KBP1	X	19533975	19887601	-	5780	protein_coding	SH3 domain containing kinase binding protein 1 [Source:HGNC Symbol;Acc:HGNC:13867]
ENSG00000175793	-5.68246	6.16927e-08	5.89723e-06	SFN	1	26863138	26864457	+	1320	protein_coding	stratifin [Source:HGNC Symbol;Acc:HGNC:10773]
ENSG00000163359	1.49319	6.36558e-08	6.05605e-06	COL6A3	2	237324003	237414375	-	19633	protein_coding	collagen type VI alpha 3 chain [Source:HGNC Symbol;Acc:HGNC:2213]
ENSG00000260230	2.83684	6.62331e-08	6.27153e-06	FRRS1L	9	109130293	109167295	-	15559	protein_coding	ferric chelate reductase 1 like [Source:HGNC Symbol;Acc:HGNC:1362]
ENSG00000004766	-2.14329	6.67131e-08	6.28732e-06	VPS50	7	93232340	93361121	+	9557	protein_coding	VPS50, EARP/GARPII complex subunit [Source:HGNC Symbol;Acc:HGNC:25956]
ENSG00000213626	-2.35332	6.7713e-08	6.35173e-06	LBH	2	30231369	30323730	+	4697	protein_coding	limb bud and heart development [Source:HGNC Symbol;Acc:HGNC:29532]
ENSG00000114631	2.62184	6.87649e-08	6.4204e-06	PODXL2	3	127629181	127672809	+	2186	protein_coding	podocalyxin like 2 [Source:HGNC Symbol;Acc:HGNC:17936]
ENSG00000138316	6.71251	6.92533e-08	6.43607e-06	ADAMTS14	10	70672803	70762441	+	5269	protein_coding	ADAM metallopeptidase with thrombospondin type 1 motif 14 [Source:HGNC Symbol;Acc:HGNC:14899]
ENSG00000186603	-3.61631	7.46843e-08	6.90881e-06	HPDL	1	45326905	45328533	+	1629	protein_coding	4-hydroxyphenylpyruvate dioxygenase like [Source:HGNC Symbol;Acc:HGNC:28242]
ENSG00000174332	-3.12279	7.67644e-08	7.04194e-06	GLIS1	1	53506237	53738106	-	3113	protein_coding	GLIS family zinc finger 1 [Source:HGNC Symbol;Acc:HGNC:29525]
ENSG00000171310	1.21691	7.6825e-08	7.04194e-06	CHST11	12	104455295	104762014	+	6492	protein_coding	carbohydrate sulfotransferase 11 [Source:HGNC Symbol;Acc:HGNC:17422]
ENSG00000106258	-2.86227	7.76137e-08	7.0819e-06	CYP3A5	7	99648194	99680026	-	6759	protein_coding	cytochrome P450 family 3 subfamily A member 5 [Source:HGNC Symbol;Acc:HGNC:2638]
ENSG00000227877	-2.93346	8.24958e-08	7.4933e-06	MRLN	10	59736692	59756041	-	2941	protein_coding	myoregulin [Source:HGNC Symbol;Acc:HGNC:48649]
ENSG00000077063	2.8755	8.3295e-08	7.53182e-06	CTTNBP2	7	117710651	117874139	-	7035	protein_coding	cortactin binding protein 2 [Source:HGNC Symbol;Acc:HGNC:15679]
ENSG00000164825	-2.38548	8.62091e-08	7.75283e-06	DEFB1	8	6870575	6878022	-	478	protein_coding	defensin beta 1 [Source:HGNC Symbol;Acc:HGNC:2766]
ENSG00000086548	-11.4283	8.65116e-08	7.75283e-06	CEACAM6	19	41750977	41772208	+	3052	protein_coding	carcinoembryonic antigen related cell adhesion molecule 6 [Source:HGNC Symbol;Acc:HGNC:1818]
ENSG00000148848	4.50456	8.7602e-08	7.81566e-06	ADAM12	10	126012381	126388455	-	9860	protein_coding	ADAM metallopeptidase domain 12 [Source:HGNC Symbol;Acc:HGNC:190]
ENSG00000131746	-9.96274	8.85925e-08	7.86905e-06	TNS4	17	40475828	40501597	-	4847	protein_coding	tensin 4 [Source:HGNC Symbol;Acc:HGNC:24352]
ENSG00000144821	5.20821	9.30295e-08	8.22676e-06	MYH15	3	108380369	108529322	-	7694	protein_coding	myosin heavy chain 15 [Source:HGNC Symbol;Acc:HGNC:31073]
ENSG00000095587	-2.13916	9.49562e-08	8.36031e-06	TLL2	10	96364606	96513918	-	8151	protein_coding	tolloid like 2 [Source:HGNC Symbol;Acc:HGNC:11844]
ENSG00000135905	1.69647	1.03855e-07	9.1039e-06	DOCK10	2	224765090	225042445	-	11265	protein_coding	dedicator of cytokinesis 10 [Source:HGNC Symbol;Acc:HGNC:23479]
ENSG00000105289	-2.21895	1.15814e-07	1.01081e-05	TJP3	19	3708109	3750813	+	4217	protein_coding	tight junction protein 3 [Source:HGNC Symbol;Acc:HGNC:11829]
ENSG00000074410	4.97785	1.26692e-07	1.10096e-05	CA12	15	63321378	63382161	-	7313	protein_coding	carbonic anhydrase 12 [Source:HGNC Symbol;Acc:HGNC:1371]
ENSG00000257017	3.57484	1.31825e-07	1.13744e-05	HP	16	72054592	72061055	+	5405	protein_coding	haptoglobin [Source:HGNC Symbol;Acc:HGNC:5141]
ENSG00000173714	2.76509	1.32024e-07	1.13744e-05	WFIKKN2	17	50834650	50842348	+	3971	protein_coding	WAP, follistatin/kazal, immunoglobulin, kunitz and netrin domain containing 2 [Source:HGNC Symbol;Acc:HGNC:30916]
ENSG00000168785	2.42971	1.32871e-07	1.13985e-05	TSPAN5	4	98470367	98658629	-	7430	protein_coding	tetraspanin 5 [Source:HGNC Symbol;Acc:HGNC:17753]
ENSG00000158008	3.33162	1.35842e-07	1.16038e-05	EXTL1	1	26019884	26036464	+	4537	protein_coding	exostosin like glycosyltransferase 1 [Source:HGNC Symbol;Acc:HGNC:3515]
ENSG00000010932	3.38584	1.43101e-07	1.21721e-05	FMO1	1	171248471	171285978	+	3602	protein_coding	flavin containing monooxygenase 1 [Source:HGNC Symbol;Acc:HGNC:3769]
ENSG00000142549	5.08787	1.46455e-07	1.24048e-05	IGLON5	19	51311848	51330354	+	2606	protein_coding	IgLON family member 5 [Source:HGNC Symbol;Acc:HGNC:34550]
ENSG00000148734	6.82144	1.55681e-07	1.31309e-05	NPFFR1	10	70247329	70283676	-	8921	protein_coding	neuropeptide FF receptor 1 [Source:HGNC Symbol;Acc:HGNC:17425]
ENSG00000137809	2.99184	1.6859e-07	1.41602e-05	ITGA11	15	68296533	68432162	-	10864	protein_coding	integrin subunit alpha 11 [Source:HGNC Symbol;Acc:HGNC:6136]
ENSG00000132003	-1.46562	1.85531e-07	1.54622e-05	ZSWIM4	19	13795460	13832230	+	4713	protein_coding	zinc finger SWIM-type containing 4 [Source:HGNC Symbol;Acc:HGNC:25704]
ENSG00000164764	3.16044	1.85632e-07	1.54622e-05	SBSPON	8	73064540	73124088	-	4383	protein_coding	somatomedin B and thrombospondin type 1 domain containing [Source:HGNC Symbol;Acc:HGNC:30362]
ENSG00000186854	-2.39054	1.89529e-07	1.57215e-05	TRABD2A	2	84821650	84907008	-	8771	protein_coding	TraB domain containing 2A [Source:HGNC Symbol;Acc:HGNC:27013]
ENSG00000179913	-7.9895	1.95094e-07	1.61165e-05	B3GNT3	19	17794828	17813082	+	2301	protein_coding	UDP-GlcNAc:betaGal beta-1,3-N-acetylglucosaminyltransferase 3 [Source:HGNC Symbol;Acc:HGNC:13528]
ENSG00000188039	5.31289	1.96137e-07	1.61363e-05	NWD1	19	16719976	16817963	+	8915	protein_coding	NACHT and WD repeat domain containing 1 [Source:HGNC Symbol;Acc:HGNC:27619]
ENSG00000069431	3.22328	2.03975e-07	1.67126e-05	ABCC9	12	21797401	21942529	-	11616	protein_coding	ATP binding cassette subfamily C member 9 [Source:HGNC Symbol;Acc:HGNC:60]
ENSG00000266028	1.1503	2.12499e-07	1.73397e-05	SRGAP2	1	206203345	206464443	+	15675	protein_coding	SLIT-ROBO Rho GTPase activating protein 2 [Source:HGNC Symbol;Acc:HGNC:19751]
ENSG00000205420	-6.66473	2.13356e-07	1.73397e-05	KRT6A	12	52487174	52493257	-	2928	protein_coding	keratin 6A [Source:HGNC Symbol;Acc:HGNC:6443]
ENSG00000142089	-2.02091	2.15582e-07	1.745e-05	IFITM3	11	319669	327537	-	1348	protein_coding	interferon induced transmembrane protein 3 [Source:HGNC Symbol;Acc:HGNC:5414]
ENSG00000182796	-1.59627	2.30107e-07	1.85508e-05	TMEM198B	12	55829608	55836246	+	4377	transcribed_unitary_pseudogene	transmembrane protein 198B (pseudogene) [Source:HGNC Symbol;Acc:HGNC:43629]
ENSG00000128298	3.03791	2.32367e-07	1.86581e-05	BAIAP2L2	22	38084889	38110670	-	2146	protein_coding	BAI1 associated protein 2 like 2 [Source:HGNC Symbol;Acc:HGNC:26203]
ENSG00000169550	-7.63379	2.395e-07	1.9147e-05	MUC15	11	26559033	26572233	-	3556	protein_coding	mucin 15, cell surface associated [Source:HGNC Symbol;Acc:HGNC:14956]
ENSG00000167105	-5.12485	2.40363e-07	1.9147e-05	TMEM92	17	50271406	50281485	+	3101	protein_coding	transmembrane protein 92 [Source:HGNC Symbol;Acc:HGNC:26579]
ENSG00000279017	6.11231	2.6753e-07	2.12268e-05	AC098476.1	3	45749627	45750651	+	1025	TEC	TEC
ENSG00000179862	-1.60981	2.73184e-07	2.15313e-05	CITED4	1	40861051	40862366	-	1316	protein_coding	Cbp/p300 interacting transactivator with Glu/Asp rich carboxy-terminal domain 4 [Source:HGNC Symbol;Acc:HGNC:18696]
ENSG00000108231	4.10349	2.73513e-07	2.15313e-05	LGI1	10	93757809	93806272	+	11108	protein_coding	leucine rich glioma inactivated 1 [Source:HGNC Symbol;Acc:HGNC:6572]
ENSG00000136826	1.28454	2.78375e-07	2.17561e-05	KLF4	9	107484852	107490482	-	3659	protein_coding	Kruppel like factor 4 [Source:HGNC Symbol;Acc:HGNC:6348]
ENSG00000182621	2.59548	2.79304e-07	2.17561e-05	PLCB1	20	8077251	8968360	+	17412	protein_coding	phospholipase C beta 1 [Source:HGNC Symbol;Acc:HGNC:15917]
ENSG00000182795	-5.58343	2.80091e-07	2.17561e-05	C1orf116	1	207018521	207032756	-	5502	protein_coding	chromosome 1 open reading frame 116 [Source:HGNC Symbol;Acc:HGNC:28667]
ENSG00000179083	3.76066	2.8099e-07	2.17561e-05	FAM133A	X	93674013	93712274	+	3381	protein_coding	family with sequence similarity 133 member A [Source:HGNC Symbol;Acc:HGNC:26748]
ENSG00000054803	3.61557	2.81786e-07	2.17561e-05	CBLN4	20	55997440	56005472	-	3024	protein_coding	cerebellin 4 precursor [Source:HGNC Symbol;Acc:HGNC:16231]
ENSG00000108797	3.21265	2.9822e-07	2.29366e-05	CNTNAP1	17	42682613	42699814	+	6045	protein_coding	contactin associated protein 1 [Source:HGNC Symbol;Acc:HGNC:8011]
ENSG00000109610	1.88154	3.08824e-07	2.35716e-05	SOD3	4	24789912	24800842	+	2128	protein_coding	superoxide dismutase 3 [Source:HGNC Symbol;Acc:HGNC:11181]
ENSG00000248346	6.82479	3.12956e-07	2.36376e-05	AC092435.1	4	146957438	146975457	+	801	lincRNA	novel transcript
ENSG00000115414	3.64312	3.13085e-07	2.36376e-05	FN1	2	215360440	215436172	-	17315	protein_coding	fibronectin 1 [Source:HGNC Symbol;Acc:HGNC:3778]
ENSG00000121742	1.72234	3.13221e-07	2.36376e-05	GJB6	13	20221962	20232395	-	3300	protein_coding	gap junction protein beta 6 [Source:HGNC Symbol;Acc:HGNC:4288]
ENSG00000118137	7.58905	3.3403e-07	2.51136e-05	APOA1	11	116835751	116837950	-	1424	protein_coding	apolipoprotein A1 [Source:HGNC Symbol;Acc:HGNC:600]
ENSG00000014257	-2.20284	3.43189e-07	2.56103e-05	ACPP	3	132317367	132368298	+	4193	protein_coding	acid phosphatase, prostate [Source:HGNC Symbol;Acc:HGNC:125]
ENSG00000142621	4.99583	3.49092e-07	2.59543e-05	FHAD1	1	15247272	15400283	+	12805	protein_coding	forkhead associated phosphopeptide binding domain 1 [Source:HGNC Symbol;Acc:HGNC:29408]
ENSG00000164466	1.08289	3.539e-07	2.61183e-05	SFXN1	5	175477062	175529742	+	7572	protein_coding	sideroflexin 1 [Source:HGNC Symbol;Acc:HGNC:16085]
ENSG00000168004	1.9128	3.55464e-07	2.61377e-05	HRASLS5	11	63461404	63491194	-	3268	protein_coding	HRAS like suppressor family member 5 [Source:HGNC Symbol;Acc:HGNC:24978]
ENSG00000250903	2.49304	3.66632e-07	2.68605e-05	GMDS-DT	6	2245748	2482022	+	13177	lincRNA	GMDS divergent transcript [Source:HGNC Symbol;Acc:HGNC:48993]
ENSG00000244694	1.86582	3.73751e-07	2.7244e-05	PTCHD4	6	47878028	48068689	-	5177	protein_coding	patched domain containing 4 [Source:HGNC Symbol;Acc:HGNC:21345]
ENSG00000170893	6.43954	3.74582e-07	2.7244e-05	TRH	3	129974305	129977938	+	1978	protein_coding	thyrotropin releasing hormone [Source:HGNC Symbol;Acc:HGNC:12298]
ENSG00000158201	-1.83731	3.82101e-07	2.76375e-05	ABHD3	18	21650897	21704805	-	4366	protein_coding	abhydrolase domain containing 3 [Source:HGNC Symbol;Acc:HGNC:18718]
ENSG00000050165	1.58658	3.82746e-07	2.76375e-05	DKK3	11	11963106	12009769	-	5059	protein_coding	dickkopf WNT signaling pathway inhibitor 3 [Source:HGNC Symbol;Acc:HGNC:2893]
ENSG00000123610	4.76107	3.8591e-07	2.77662e-05	TNFAIP6	2	151357592	151380048	+	1579	protein_coding	TNF alpha induced protein 6 [Source:HGNC Symbol;Acc:HGNC:11898]
ENSG00000165474	2.17667	3.99124e-07	2.86143e-05	GJB2	13	20187463	20193010	-	2546	protein_coding	gap junction protein beta 2 [Source:HGNC Symbol;Acc:HGNC:4284]
ENSG00000171227	1.15005	4.09807e-07	2.92757e-05	TMEM37	2	119429901	119438520	+	2292	protein_coding	transmembrane protein 37 [Source:HGNC Symbol;Acc:HGNC:18216]
ENSG00000174808	-3.71927	4.34794e-07	3.09505e-05	BTC	4	74744759	74794686	-	2816	protein_coding	betacellulin [Source:HGNC Symbol;Acc:HGNC:1121]
ENSG00000115318	2.86238	4.37363e-07	3.10234e-05	LOXL3	2	74532414	74555690	-	4363	protein_coding	lysyl oxidase like 3 [Source:HGNC Symbol;Acc:HGNC:13869]
ENSG00000175048	1.4633	4.39197e-07	3.10438e-05	ZDHHC14	6	157381133	157678146	+	11121	protein_coding	zinc finger DHHC-type containing 14 [Source:HGNC Symbol;Acc:HGNC:20341]
ENSG00000175229	6.37393	4.44324e-07	3.1296e-05	GAL3ST3	11	66041952	66049180	-	2481	protein_coding	galactose-3-O-sulfotransferase 3 [Source:HGNC Symbol;Acc:HGNC:24144]
ENSG00000198835	-1.41007	4.74312e-07	3.32914e-05	GJC2	1	228149852	228159826	+	2243	protein_coding	gap junction protein gamma 2 [Source:HGNC Symbol;Acc:HGNC:17494]
ENSG00000198643	-9.50024	4.88686e-07	3.41226e-05	FAM3D	3	58633946	58666848	-	1640	protein_coding	family with sequence similarity 3 member D [Source:HGNC Symbol;Acc:HGNC:18665]
ENSG00000184292	-9.02203	4.89553e-07	3.41226e-05	TACSTD2	1	58575423	58577773	-	2351	protein_coding	tumor associated calcium signal transducer 2 [Source:HGNC Symbol;Acc:HGNC:11530]
ENSG00000090776	1.26856	4.92292e-07	3.41947e-05	EFNB1	X	68828997	68842147	+	3314	protein_coding	ephrin B1 [Source:HGNC Symbol;Acc:HGNC:3226]
ENSG00000214548	3.9194	4.9428e-07	3.42144e-05	MEG3	14	100779410	100861031	+	23224	lincRNA	maternally expressed 3 [Source:HGNC Symbol;Acc:HGNC:14575]
ENSG00000163873	5.29999	5.00308e-07	3.45127e-05	GRIK3	1	36795527	37034129	-	10111	protein_coding	glutamate ionotropic receptor kainate type subunit 3 [Source:HGNC Symbol;Acc:HGNC:4581]
ENSG00000255408	5.31357	5.25759e-07	3.60208e-05	PCDHA3	5	140801028	141012344	+	7460	protein_coding	protocadherin alpha 3 [Source:HGNC Symbol;Acc:HGNC:8669]
ENSG00000111262	7.20429	5.401e-07	3.68775e-05	KCNA1	12	4909905	4918256	+	7985	protein_coding	potassium voltage-gated channel subfamily A member 1 [Source:HGNC Symbol;Acc:HGNC:6218]
ENSG00000100285	4.25651	5.63475e-07	3.8343e-05	NEFH	22	29480230	29491390	+	3783	protein_coding	neurofilament heavy [Source:HGNC Symbol;Acc:HGNC:7737]
ENSG00000131094	2.14827	5.66271e-07	3.84031e-05	C1QL1	17	44959693	44968071	-	1295	protein_coding	complement C1q like 1 [Source:HGNC Symbol;Acc:HGNC:24182]
ENSG00000144644	3.3159	5.68452e-07	3.84212e-05	GADL1	3	30726200	30894765	-	7330	protein_coding	glutamate decarboxylase like 1 [Source:HGNC Symbol;Acc:HGNC:27949]
ENSG00000197798	1.16036	5.91255e-07	3.98284e-05	FAM118B	11	126211414	126262986	+	3846	protein_coding	family with sequence similarity 118 member B [Source:HGNC Symbol;Acc:HGNC:26110]
ENSG00000112414	-2.46671	5.9445e-07	3.99097e-05	ADGRG6	6	142301854	142446266	+	8473	protein_coding	adhesion G protein-coupled receptor G6 [Source:HGNC Symbol;Acc:HGNC:13841]
ENSG00000172987	6.50136	6.07743e-07	4.06661e-05	HPSE2	10	98457077	99235862	-	4421	protein_coding	heparanase 2 (inactive) [Source:HGNC Symbol;Acc:HGNC:18374]
ENSG00000089041	2.40734	6.15849e-07	4.10716e-05	P2RX7	12	121132819	121188032	+	5546	protein_coding	purinergic receptor P2X 7 [Source:HGNC Symbol;Acc:HGNC:8537]
ENSG00000008283	1.13192	6.35303e-07	4.22287e-05	CYB561	17	63432304	63446378	-	5320	protein_coding	cytochrome b561 [Source:HGNC Symbol;Acc:HGNC:2571]
ENSG00000198168	-1.03885	6.69781e-07	4.43735e-05	SVIP	11	22813799	22830299	-	5263	protein_coding	small VCP interacting protein [Source:HGNC Symbol;Acc:HGNC:25238]
ENSG00000079156	-2.19271	6.73402e-07	4.44667e-05	OSBPL6	2	178194481	178402891	+	11486	protein_coding	oxysterol binding protein like 6 [Source:HGNC Symbol;Acc:HGNC:16388]
ENSG00000105290	2.78012	6.84767e-07	4.50689e-05	APLP1	19	35867899	35879791	+	3656	protein_coding	amyloid beta precursor like protein 1 [Source:HGNC Symbol;Acc:HGNC:597]
ENSG00000144227	6.50091	6.89002e-07	4.51994e-05	NXPH2	2	138670772	138780348	-	1052	protein_coding	neurexophilin 2 [Source:HGNC Symbol;Acc:HGNC:8076]
ENSG00000163827	3.91434	7.10942e-07	4.64868e-05	LRRC2	3	46515423	46580099	-	5622	protein_coding	leucine rich repeat containing 2 [Source:HGNC Symbol;Acc:HGNC:14676]
ENSG00000249790	-6.00007	7.29006e-07	4.75132e-05	AC092490.1	12	8788257	8795789	+	2279	lincRNA	novel transcript
ENSG00000134760	-5.63765	7.39726e-07	4.79836e-05	DSG1	18	31318089	31357029	+	5252	protein_coding	desmoglein 1 [Source:HGNC Symbol;Acc:HGNC:3048]
ENSG00000162068	4.11322	7.41003e-07	4.79836e-05	NTN3	16	2471499	2474145	+	1986	protein_coding	netrin 3 [Source:HGNC Symbol;Acc:HGNC:8030]
ENSG00000139970	4.2075	7.43871e-07	4.80144e-05	RTN1	14	59595976	59870966	-	6209	protein_coding	reticulon 1 [Source:HGNC Symbol;Acc:HGNC:10467]
ENSG00000156535	2.25967	8.4878e-07	5.46103e-05	CD109	6	73695785	73828316	+	9782	protein_coding	CD109 molecule [Source:HGNC Symbol;Acc:HGNC:21685]
ENSG00000181218	-1.0852	8.70946e-07	5.56934e-05	HIST3H2A	1	228456979	228457873	-	895	protein_coding	histone cluster 3 H2A [Source:HGNC Symbol;Acc:HGNC:20507]
ENSG00000167880	-2.86767	8.72427e-07	5.56934e-05	EVPL	17	76004502	76027452	-	7510	protein_coding	envoplakin [Source:HGNC Symbol;Acc:HGNC:3503]
ENSG00000274173	-6.95129	8.75806e-07	5.56934e-05	AL035661.1	20	24931840	24932983	+	1144	lincRNA	novel transcript
ENSG00000184371	1.83879	8.76712e-07	5.56934e-05	CSF1	1	109910242	109930992	+	5418	protein_coding	colony stimulating factor 1 [Source:HGNC Symbol;Acc:HGNC:2432]
ENSG00000023902	-1.7069	8.86232e-07	5.61206e-05	PLEKHO1	1	150149183	150164720	+	6565	protein_coding	pleckstrin homology domain containing O1 [Source:HGNC Symbol;Acc:HGNC:24310]
ENSG00000173918	1.76751	9.03914e-07	5.70603e-05	C1QTNF1	17	79022814	79049788	+	4854	protein_coding	C1q and TNF related 1 [Source:HGNC Symbol;Acc:HGNC:14324]
ENSG00000280061	6.04678	9.24719e-07	5.81907e-05	AC011504.1	19	30553956	30558058	+	4103	TEC	TEC
ENSG00000104892	-4.84772	9.52342e-07	5.95555e-05	KLC3	19	45333434	45351520	+	3654	protein_coding	kinesin light chain 3 [Source:HGNC Symbol;Acc:HGNC:20717]
ENSG00000182218	1.45265	9.6428e-07	6.01148e-05	HHIPL1	14	99645110	99680569	+	7836	protein_coding	HHIP like 1 [Source:HGNC Symbol;Acc:HGNC:19710]
ENSG00000154639	1.86835	9.92474e-07	6.16809e-05	CXADR	21	17512382	17593579	+	6682	protein_coding	CXADR, Ig-like cell adhesion molecule [Source:HGNC Symbol;Acc:HGNC:2559]
ENSG00000035664	-1.78349	1.01885e-06	6.3031e-05	DAPK2	15	63907036	64072033	-	13612	protein_coding	death associated protein kinase 2 [Source:HGNC Symbol;Acc:HGNC:2675]
ENSG00000108602	3.3718	1.02048e-06	6.3031e-05	ALDH3A1	17	19737984	19748943	-	3918	protein_coding	aldehyde dehydrogenase 3 family member A1 [Source:HGNC Symbol;Acc:HGNC:405]
ENSG00000189056	7.26712	1.0668e-06	6.56902e-05	RELN	7	103471784	103989516	-	12642	protein_coding	reelin [Source:HGNC Symbol;Acc:HGNC:9957]
ENSG00000023839	4.40092	1.07231e-06	6.58271e-05	ABCC2	10	99782640	99852594	+	7837	protein_coding	ATP binding cassette subfamily C member 2 [Source:HGNC Symbol;Acc:HGNC:53]
ENSG00000128918	-4.82145	1.08838e-06	6.66101e-05	ALDH1A2	15	57953424	58497866	-	8622	protein_coding	aldehyde dehydrogenase 1 family member A2 [Source:HGNC Symbol;Acc:HGNC:15472]
ENSG00000104290	2.29399	1.12292e-06	6.85153e-05	FZD3	8	28494205	28574268	+	13787	protein_coding	frizzled class receptor 3 [Source:HGNC Symbol;Acc:HGNC:4041]
ENSG00000073282	3.69356	1.14452e-06	6.96212e-05	TP63	3	189631416	189897279	+	7454	protein_coding	tumor protein p63 [Source:HGNC Symbol;Acc:HGNC:15979]
ENSG00000197632	-8.71121	1.16104e-06	7.03153e-05	SERPINB2	18	63871692	63903890	+	2748	protein_coding	serpin family B member 2 [Source:HGNC Symbol;Acc:HGNC:8584]
ENSG00000162975	6.13398	1.16293e-06	7.03153e-05	KCNF1	2	10911937	10914225	+	2289	protein_coding	potassium voltage-gated channel modifier subfamily F member 1 [Source:HGNC Symbol;Acc:HGNC:6246]
ENSG00000172458	2.31036	1.18283e-06	7.11039e-05	IL17D	13	20702127	20723098	+	3327	protein_coding	interleukin 17D [Source:HGNC Symbol;Acc:HGNC:5984]
ENSG00000164023	-1.82152	1.18306e-06	7.11039e-05	SGMS2	4	107824563	107915047	+	7635	protein_coding	sphingomyelin synthase 2 [Source:HGNC Symbol;Acc:HGNC:28395]
ENSG00000172183	-2.51901	1.21145e-06	7.25931e-05	ISG20	15	88636153	88656483	+	7363	protein_coding	interferon stimulated exonuclease gene 20 [Source:HGNC Symbol;Acc:HGNC:6130]
ENSG00000166920	-4.25198	1.25227e-06	7.48156e-05	C15orf48	15	45430529	45448761	+	1405	protein_coding	chromosome 15 open reading frame 48 [Source:HGNC Symbol;Acc:HGNC:29898]
ENSG00000237987	6.22517	1.26105e-06	7.50945e-05	AL606970.4	6	168225279	168226517	-	455	lincRNA	uncharacterized LOC105378137 [Source:NCBI gene;Acc:105378137]
ENSG00000103647	1.99351	1.26442e-06	7.50945e-05	CORO2B	15	68578969	68727806	+	3998	protein_coding	coronin 2B [Source:HGNC Symbol;Acc:HGNC:2256]
ENSG00000091879	-1.8547	1.28655e-06	7.61836e-05	ANGPT2	8	6499651	6563409	-	6775	protein_coding	angiopoietin 2 [Source:HGNC Symbol;Acc:HGNC:485]
ENSG00000101938	6.48489	1.30918e-06	7.72956e-05	CHRDL1	X	110673856	110795819	-	3920	protein_coding	chordin like 1 [Source:HGNC Symbol;Acc:HGNC:29861]
ENSG00000132819	-1.81789	1.34684e-06	7.9286e-05	RBM38	20	57391407	57409333	+	2686	protein_coding	RNA binding motif protein 38 [Source:HGNC Symbol;Acc:HGNC:15818]
ENSG00000124429	-4.31419	1.37585e-06	8.07568e-05	POF1B	X	85277396	85379743	-	4029	protein_coding	POF1B, actin binding protein [Source:HGNC Symbol;Acc:HGNC:13711]
ENSG00000173706	1.77215	1.44666e-06	8.46652e-05	HEG1	3	124965710	125055958	-	9925	protein_coding	heart development protein with EGF like domains 1 [Source:HGNC Symbol;Acc:HGNC:29227]
ENSG00000159958	4.18119	1.45757e-06	8.50561e-05	TNFRSF13C	22	41922023	41926818	-	3944	protein_coding	TNF receptor superfamily member 13C [Source:HGNC Symbol;Acc:HGNC:17755]
ENSG00000105388	-10.9003	1.48556e-06	8.6438e-05	CEACAM5	19	41708585	41729798	+	3351	protein_coding	carcinoembryonic antigen related cell adhesion molecule 5 [Source:HGNC Symbol;Acc:HGNC:1817]
ENSG00000198785	2.90921	1.58458e-06	9.19329e-05	GRIN3A	9	101569353	101738580	-	8121	protein_coding	glutamate ionotropic receptor NMDA type subunit 3A [Source:HGNC Symbol;Acc:HGNC:16767]
ENSG00000108018	4.68805	1.59535e-06	9.2291e-05	SORCS1	10	106573663	107164534	-	9964	protein_coding	sortilin related VPS10 domain containing receptor 1 [Source:HGNC Symbol;Acc:HGNC:16697]
ENSG00000015133	2.05025	1.62165e-06	9.35432e-05	CCDC88C	14	91271323	91417844	-	12426	protein_coding	coiled-coil domain containing 88C [Source:HGNC Symbol;Acc:HGNC:19967]
ENSG00000253730	-4.68545	1.7236e-06	9.88561e-05	AC015909.2	17	50158333	50161276	-	547	antisense	novel transcript
ENSG00000157570	1.53284	1.83554e-06	0.000104678	TSPAN18	11	44726465	44932421	+	5871	protein_coding	tetraspanin 18 [Source:HGNC Symbol;Acc:HGNC:20660]
ENSG00000118257	2.30224	1.84362e-06	0.000104841	NRP2	2	205681990	205798133	+	13896	protein_coding	neuropilin 2 [Source:HGNC Symbol;Acc:HGNC:8005]
ENSG00000065361	-3.63593	1.86379e-06	0.000105688	ERBB3	12	56076799	56103505	+	9039	protein_coding	erb-b2 receptor tyrosine kinase 3 [Source:HGNC Symbol;Acc:HGNC:3431]
ENSG00000110195	2.10373	1.92031e-06	0.000108587	FOLR1	11	72189558	72196323	+	1648	protein_coding	folate receptor 1 [Source:HGNC Symbol;Acc:HGNC:3791]
ENSG00000204421	-6.36282	1.97737e-06	0.000111499	LY6G6C	6	31718648	31721845	-	1103	protein_coding	lymphocyte antigen 6 family member G6C [Source:HGNC Symbol;Acc:HGNC:13936]
ENSG00000057294	1.64519	1.9889e-06	0.00011166	PKP2	12	32790745	32896840	-	7043	protein_coding	plakophilin 2 [Source:HGNC Symbol;Acc:HGNC:9024]
ENSG00000197467	3.59874	1.99134e-06	0.00011166	COL13A1	10	69801867	69964275	+	5888	protein_coding	collagen type XIII alpha 1 chain [Source:HGNC Symbol;Acc:HGNC:2190]
ENSG00000164530	2.98645	2.08802e-06	0.000116755	PI16	6	36948263	36964837	+	2378	protein_coding	peptidase inhibitor 16 [Source:HGNC Symbol;Acc:HGNC:21245]
ENSG00000280087	3.88936	2.11079e-06	0.000117375	AC011481.3	19	44909375	44914968	+	5594	TEC	TEC
ENSG00000196352	-1.60966	2.11482e-06	0.000117375	CD55	1	207321376	207386804	+	5908	protein_coding	CD55 molecule (Cromer blood group) [Source:HGNC Symbol;Acc:HGNC:2665]
ENSG00000076716	1.95761	2.11666e-06	0.000117375	GPC4	X	133300103	133415490	-	4960	protein_coding	glypican 4 [Source:HGNC Symbol;Acc:HGNC:4452]
ENSG00000164283	-1.99136	2.1352e-06	0.000118077	ESM1	5	54977864	55022671	-	2695	protein_coding	endothelial cell specific molecule 1 [Source:HGNC Symbol;Acc:HGNC:3466]
ENSG00000108379	1.90996	2.1486e-06	0.000118492	WNT3	17	46762506	46833154	-	4334	protein_coding	Wnt family member 3 [Source:HGNC Symbol;Acc:HGNC:12782]
ENSG00000197696	1.12446	2.16491e-06	0.000119064	NMB	15	84655129	84658563	-	1022	protein_coding	neuromedin B [Source:HGNC Symbol;Acc:HGNC:7842]
ENSG00000065618	-7.69344	2.32267e-06	0.000127044	COL17A1	10	104031286	104085957	-	7066	protein_coding	collagen type XVII alpha 1 chain [Source:HGNC Symbol;Acc:HGNC:2194]
ENSG00000167741	-7.39186	2.45921e-06	0.000133784	GGT6	17	4556927	4560818	-	3161	protein_coding	gamma-glutamyltransferase 6 [Source:HGNC Symbol;Acc:HGNC:26891]
ENSG00000140443	-1.93206	2.4939e-06	0.000135304	IGF1R	15	98648539	98964530	+	13941	protein_coding	insulin like growth factor 1 receptor [Source:HGNC Symbol;Acc:HGNC:5465]
ENSG00000137878	-3.9244	2.55699e-06	0.000138353	GCOM1	15	57591908	57714745	+	10302	protein_coding	GRINL1A complex locus 1 [Source:HGNC Symbol;Acc:HGNC:26424]
ENSG00000155066	-5.31399	2.5738e-06	0.000138889	PROM2	2	95274453	95291308	+	6063	protein_coding	prominin 2 [Source:HGNC Symbol;Acc:HGNC:20685]
ENSG00000186204	1.99125	2.60989e-06	0.000140458	CYP4F12	19	15672757	15697174	+	5351	protein_coding	cytochrome P450 family 4 subfamily F member 12 [Source:HGNC Symbol;Acc:HGNC:18857]
ENSG00000070193	-3.73688	2.68917e-06	0.000144083	FGF10	5	44303544	44389706	-	3011	protein_coding	fibroblast growth factor 10 [Source:HGNC Symbol;Acc:HGNC:3666]
ENSG00000122641	2.94961	2.69455e-06	0.000144083	INHBA	7	41667168	41705834	-	8302	protein_coding	inhibin subunit beta A [Source:HGNC Symbol;Acc:HGNC:6066]
ENSG00000164692	1.43313	2.70295e-06	0.000144083	COL1A2	7	94394561	94431232	+	11156	protein_coding	collagen type I alpha 2 chain [Source:HGNC Symbol;Acc:HGNC:2198]
ENSG00000170608	-7.02581	2.70595e-06	0.000144083	FOXA3	19	45863989	45873797	+	2192	protein_coding	forkhead box A3 [Source:HGNC Symbol;Acc:HGNC:5023]
ENSG00000164488	4.24212	2.77883e-06	0.000147572	DACT2	6	168292830	168319754	-	4223	protein_coding	dishevelled binding antagonist of beta catenin 2 [Source:HGNC Symbol;Acc:HGNC:21231]
ENSG00000170364	-1.37623	2.90772e-06	0.000154009	SETMAR	3	4303304	4317567	+	3567	protein_coding	SET domain and mariner transposase fusion gene [Source:HGNC Symbol;Acc:HGNC:10762]
ENSG00000106113	6.17747	2.9926e-06	0.000158088	CRHR2	7	30651943	30700129	-	3984	protein_coding	corticotropin releasing hormone receptor 2 [Source:HGNC Symbol;Acc:HGNC:2358]
ENSG00000204291	2.01944	3.08623e-06	0.000162606	COL15A1	9	98943179	99070792	+	6653	protein_coding	collagen type XV alpha 1 chain [Source:HGNC Symbol;Acc:HGNC:2192]
ENSG00000055732	-2.01156	3.09584e-06	0.000162686	MCOLN3	1	85018082	85048499	-	6623	protein_coding	mucolipin 3 [Source:HGNC Symbol;Acc:HGNC:13358]
ENSG00000234745	-1.4907	3.13277e-06	0.000164197	HLA-B	6	31269491	31357188	-	3051	protein_coding	major histocompatibility complex, class I, B [Source:HGNC Symbol;Acc:HGNC:4932]
ENSG00000029153	1.70326	3.15748e-06	0.00016498	ARNTL2	12	27332854	27425289	+	6983	protein_coding	aryl hydrocarbon receptor nuclear translocator like 2 [Source:HGNC Symbol;Acc:HGNC:18984]
ENSG00000169469	-7.26599	3.17102e-06	0.00016498	SPRR1B	1	153031202	153032900	+	620	protein_coding	small proline rich protein 1B [Source:HGNC Symbol;Acc:HGNC:11260]
ENSG00000187800	1.13371	3.17237e-06	0.00016498	PEAR1	1	156893698	156916434	+	5530	protein_coding	platelet endothelial aggregation receptor 1 [Source:HGNC Symbol;Acc:HGNC:33631]
ENSG00000108819	-1.34674	3.21081e-06	0.000166547	PPP1R9B	17	50133735	50150630	-	4298	protein_coding	protein phosphatase 1 regulatory subunit 9B [Source:HGNC Symbol;Acc:HGNC:9298]
ENSG00000110881	-2.29665	3.24947e-06	0.000168118	ASIC1	12	50057548	50083611	+	5745	protein_coding	acid sensing ion channel subunit 1 [Source:HGNC Symbol;Acc:HGNC:100]
ENSG00000149294	4.34548	3.35889e-06	0.000173333	NCAM1	11	112961247	113278436	+	12737	protein_coding	neural cell adhesion molecule 1 [Source:HGNC Symbol;Acc:HGNC:7656]
ENSG00000182272	4.03297	3.4118e-06	0.000175611	B4GALNT4	11	369796	382116	+	3761	protein_coding	beta-1,4-N-acetyl-galactosaminyltransferase 4 [Source:HGNC Symbol;Acc:HGNC:26315]
ENSG00000143320	1.21147	3.63417e-06	0.000186103	CRABP2	1	156699606	156705816	-	1100	protein_coding	cellular retinoic acid binding protein 2 [Source:HGNC Symbol;Acc:HGNC:2339]
ENSG00000151617	1.9998	3.74065e-06	0.000191068	EDNRA	4	147480917	147544954	+	4238	protein_coding	endothelin receptor type A [Source:HGNC Symbol;Acc:HGNC:3179]
ENSG00000101955	2.49491	3.80218e-06	0.000193718	SRPX	X	38149336	38220924	-	1987	protein_coding	sushi repeat containing protein X-linked [Source:HGNC Symbol;Acc:HGNC:11309]
ENSG00000115112	-2.61822	3.84484e-06	0.000195396	TFCP2L1	2	121216587	121285207	-	9372	protein_coding	transcription factor CP2 like 1 [Source:HGNC Symbol;Acc:HGNC:17925]
ENSG00000261634	3.45424	3.88223e-06	0.000196751	AC026992.2	15	69278328	69298763	-	4820	antisense	uncharacterized LOC102723548 [Source:NCBI gene;Acc:102723548]
ENSG00000167969	-1.25381	3.89112e-06	0.000196751	ECI1	16	2239395	2252300	-	3234	protein_coding	enoyl-CoA delta isomerase 1 [Source:HGNC Symbol;Acc:HGNC:2703]
ENSG00000140254	-2.07621	3.9848e-06	0.000200982	DUOXA1	15	45117367	45129938	-	3721	protein_coding	dual oxidase maturation factor 1 [Source:HGNC Symbol;Acc:HGNC:26507]
ENSG00000108950	-1.7436	3.99685e-06	0.000201085	FAM20A	17	68535113	68601389	-	6203	protein_coding	FAM20A, golgi associated secretory pathway pseudokinase [Source:HGNC Symbol;Acc:HGNC:23015]
ENSG00000227855	1.05179	4.06376e-06	0.00020394	DPY19L2P3	7	29650227	29742594	+	4263	transcribed_unprocessed_pseudogene	DPY19L2 pseudogene 3 [Source:HGNC Symbol;Acc:HGNC:22367]
ENSG00000124813	1.79969	4.08804e-06	0.000204647	RUNX2	6	45328157	45664349	+	8192	protein_coding	runt related transcription factor 2 [Source:HGNC Symbol;Acc:HGNC:10472]
ENSG00000260807	2.5854	4.26103e-06	0.000212776	AC009041.2	16	975761	981596	-	3905	lincRNA	lipase maturation factor 1 [Source:NCBI gene;Acc:64788]
ENSG00000143797	-1.37068	4.27304e-06	0.000212846	MBOAT2	2	8852690	9003813	-	8798	protein_coding	membrane bound O-acyltransferase domain containing 2 [Source:HGNC Symbol;Acc:HGNC:25193]
ENSG00000164418	5.32131	4.32988e-06	0.000214895	GRIK2	6	101181257	102070083	+	7585	protein_coding	glutamate ionotropic receptor kainate type subunit 2 [Source:HGNC Symbol;Acc:HGNC:4580]
ENSG00000135749	1.73653	4.34628e-06	0.000214895	PCNX2	1	232983435	233295713	-	13815	protein_coding	pecanex 2 [Source:HGNC Symbol;Acc:HGNC:8736]
ENSG00000143367	-1.27101	4.4147e-06	0.00021688	TUFT1	1	151540305	151583583	+	3878	protein_coding	tuftelin 1 [Source:HGNC Symbol;Acc:HGNC:12422]
ENSG00000160469	3.54283	4.42851e-06	0.00021688	BRSK1	19	55282072	55312533	+	3841	protein_coding	BR serine/threonine kinase 1 [Source:HGNC Symbol;Acc:HGNC:18994]
ENSG00000136379	-1.4848	4.42966e-06	0.00021688	ABHD17C	15	80679684	80755621	+	3627	protein_coding	abhydrolase domain containing 17C [Source:HGNC Symbol;Acc:HGNC:26925]
ENSG00000185885	-2.99549	4.45329e-06	0.000217507	IFITM1	11	313506	315272	+	1080	protein_coding	interferon induced transmembrane protein 1 [Source:HGNC Symbol;Acc:HGNC:5412]
ENSG00000253636	3.58918	4.48369e-06	0.00021846	AC022893.1	8	73052178	73063061	+	3549	antisense	novel transcript
ENSG00000213846	-1.8166	4.60948e-06	0.000224045	AC098614.1	3	27632976	27635427	+	2452	transcribed_processed_pseudogene	tropomyosin 4 (TPM4) pseudogene
ENSG00000173452	6.72571	4.62122e-06	0.000224074	TMEM196	7	19719310	19773598	-	4087	protein_coding	transmembrane protein 196 [Source:HGNC Symbol;Acc:HGNC:22431]
ENSG00000182809	-1.54742	4.83341e-06	0.000233797	CRIP2	14	105472962	105480170	+	4837	protein_coding	cysteine rich protein 2 [Source:HGNC Symbol;Acc:HGNC:2361]
ENSG00000162998	2.40543	4.90718e-06	0.000236795	FRZB	2	182833275	182867162	-	3162	protein_coding	frizzled related protein [Source:HGNC Symbol;Acc:HGNC:3959]
ENSG00000053524	4.76907	5.04931e-06	0.000243069	MCF2L2	3	183178043	183428778	-	20568	protein_coding	MCF.2 cell line derived transforming sequence-like 2 [Source:HGNC Symbol;Acc:HGNC:30319]
ENSG00000206337	-1.77345	5.10975e-06	0.00024539	HCP5	6	31400702	31477506	+	3138	sense_overlapping	HLA complex P5 [Source:HGNC Symbol;Acc:HGNC:21659]
ENSG00000150594	3.68595	5.19823e-06	0.000249044	ADRA2A	10	111077163	111080907	+	3745	protein_coding	adrenoceptor alpha 2A [Source:HGNC Symbol;Acc:HGNC:281]
ENSG00000158458	1.95046	5.29566e-06	0.000253107	NRG2	5	139846779	140043299	-	4520	protein_coding	neuregulin 2 [Source:HGNC Symbol;Acc:HGNC:7998]
ENSG00000180440	4.26629	5.36961e-06	0.000256032	SERTM1	13	36673912	36697839	+	3207	protein_coding	serine rich and transmembrane domain containing 1 [Source:HGNC Symbol;Acc:HGNC:33792]
ENSG00000130635	1.59782	5.44037e-06	0.000258791	COL5A1	9	134641774	134844843	+	11189	protein_coding	collagen type V alpha 1 chain [Source:HGNC Symbol;Acc:HGNC:2209]
ENSG00000137575	-1.14884	5.50919e-06	0.000261446	SDCBP	8	58552924	58582860	+	4778	protein_coding	syndecan binding protein [Source:HGNC Symbol;Acc:HGNC:10662]
ENSG00000101280	4.62358	5.56208e-06	0.000263333	ANGPT4	20	869899	916317	-	4676	protein_coding	angiopoietin 4 [Source:HGNC Symbol;Acc:HGNC:487]
ENSG00000150337	1.42539	5.64069e-06	0.000266426	FCGR1A	1	149782671	149792518	+	2998	protein_coding	Fc fragment of IgG receptor Ia [Source:HGNC Symbol;Acc:HGNC:3613]
ENSG00000224177	3.01502	5.73989e-06	0.000270324	LINC00570	2	11393981	11403077	+	1650	lincRNA	long intergenic non-protein coding RNA 570 [Source:HGNC Symbol;Acc:HGNC:43717]
ENSG00000159527	-8.20435	5.75013e-06	0.000270324	PGLYRP3	1	153297862	153310718	-	1173	protein_coding	peptidoglycan recognition protein 3 [Source:HGNC Symbol;Acc:HGNC:30014]
ENSG00000107331	1.73608	5.83752e-06	0.000273791	ABCA2	9	137007227	137028922	-	11514	protein_coding	ATP binding cassette subfamily A member 2 [Source:HGNC Symbol;Acc:HGNC:32]
ENSG00000189320	1.99451	5.88822e-06	0.000275525	FAM180A	7	135728348	135748846	-	2526	protein_coding	family with sequence similarity 180 member A [Source:HGNC Symbol;Acc:HGNC:33773]
ENSG00000125850	-4.9176	6.00779e-06	0.000280466	OVOL2	20	17956979	18059188	-	2175	protein_coding	ovo like zinc finger 2 [Source:HGNC Symbol;Acc:HGNC:15804]
ENSG00000231672	3.38462	6.15106e-06	0.000286488	DIRC3	2	217284019	217756593	-	4665	lincRNA	disrupted in renal carcinoma 3 [Source:HGNC Symbol;Acc:HGNC:17805]
ENSG00000079385	-2.50761	6.46492e-06	0.000300409	CEACAM1	19	42507304	42561234	-	5524	protein_coding	carcinoembryonic antigen related cell adhesion molecule 1 [Source:HGNC Symbol;Acc:HGNC:1814]
ENSG00000229921	7.38379	6.54039e-06	0.000303214	KIF25-AS1	6	167992822	167997077	-	3088	lincRNA	KIF25 antisense RNA 1 [Source:HGNC Symbol;Acc:HGNC:20953]
ENSG00000150394	3.38503	6.56319e-06	0.00030357	CDH8	16	61647242	62037035	-	13529	protein_coding	cadherin 8 [Source:HGNC Symbol;Acc:HGNC:1767]
ENSG00000133863	-3.89511	6.69253e-06	0.000308841	TEX15	8	30831544	30913003	-	11864	protein_coding	testis expressed 15, meiosis and synapsis associated [Source:HGNC Symbol;Acc:HGNC:11738]
ENSG00000188060	2.52711	6.7959e-06	0.000312892	RAB42	1	28592200	28595443	+	2200	protein_coding	RAB42, member RAS oncogene family [Source:HGNC Symbol;Acc:HGNC:28702]
ENSG00000171757	1.28547	6.8553e-06	0.000314904	LRRC34	3	169793428	169812986	-	4851	protein_coding	leucine rich repeat containing 34 [Source:HGNC Symbol;Acc:HGNC:28408]
ENSG00000100842	1.15404	6.91463e-06	0.000316905	EFS	14	23356402	23365752	-	3237	protein_coding	embryonal Fyn-associated substrate [Source:HGNC Symbol;Acc:HGNC:16898]
ENSG00000157765	-5.35234	6.96849e-06	0.000318646	SLC34A2	4	25648011	25678748	+	5045	protein_coding	solute carrier family 34 member 2 [Source:HGNC Symbol;Acc:HGNC:11020]
ENSG00000116774	1.95032	7.00636e-06	0.000319649	OLFML3	1	113979391	114035572	+	2821	protein_coding	olfactomedin like 3 [Source:HGNC Symbol;Acc:HGNC:24956]
ENSG00000260808	-3.19082	7.06433e-06	0.000321563	AP003096.1	11	68612899	68616711	-	1094	lincRNA	novel transcript
ENSG00000160097	2.71228	7.28966e-06	0.000331069	FNDC5	1	32862268	32872482	-	3139	protein_coding	fibronectin type III domain containing 5 [Source:HGNC Symbol;Acc:HGNC:20240]
ENSG00000137266	1.41011	7.38785e-06	0.000334772	SLC22A23	6	3268962	3457022	-	8898	protein_coding	solute carrier family 22 member 23 [Source:HGNC Symbol;Acc:HGNC:21106]
ENSG00000170439	3.56897	7.45075e-06	0.000336861	METTL7B	12	55681546	55684611	+	1506	protein_coding	methyltransferase like 7B [Source:HGNC Symbol;Acc:HGNC:28276]
ENSG00000160360	1.38656	8.45026e-06	0.000380767	GPSM1	9	136327476	136359605	+	5138	protein_coding	G protein signaling modulator 1 [Source:HGNC Symbol;Acc:HGNC:17858]
ENSG00000114554	1.10313	8.47362e-06	0.000380767	PLXNA1	3	126988594	127037392	+	10944	protein_coding	plexin A1 [Source:HGNC Symbol;Acc:HGNC:9099]
ENSG00000225465	4.88848	8.48646e-06	0.000380767	RFPL1S	22	29436534	29478175	-	6271	antisense	RFPL1 antisense RNA 1 [Source:HGNC Symbol;Acc:HGNC:9978]
ENSG00000196932	2.15793	8.49775e-06	0.000380767	TMEM26	10	61406643	61453450	-	6907	protein_coding	transmembrane protein 26 [Source:HGNC Symbol;Acc:HGNC:28550]
ENSG00000026508	-1.19786	8.54167e-06	0.000381883	CD44	11	35138870	35232402	+	10004	protein_coding	CD44 molecule (Indian blood group) [Source:HGNC Symbol;Acc:HGNC:1681]
ENSG00000170962	-2.2547	8.6351e-06	0.000385202	PDGFD	11	103907186	104164379	-	4266	protein_coding	platelet derived growth factor D [Source:HGNC Symbol;Acc:HGNC:30620]
ENSG00000167641	1.66579	8.74458e-06	0.000389221	PPP1R14A	19	38251237	38256591	-	1501	protein_coding	protein phosphatase 1 regulatory inhibitor subunit 14A [Source:HGNC Symbol;Acc:HGNC:14871]
ENSG00000139517	-1.31137	8.78973e-06	0.000390365	LNX2	13	27545911	27620404	-	4692	protein_coding	ligand of numb-protein X 2 [Source:HGNC Symbol;Acc:HGNC:20421]
ENSG00000115252	1.04319	9.03415e-06	0.000400334	PDE1A	2	182140036	182523192	-	6322	protein_coding	phosphodiesterase 1A [Source:HGNC Symbol;Acc:HGNC:8774]
ENSG00000101680	4.33014	9.07055e-06	0.000401062	LAMA1	18	6941744	7117814	-	15872	protein_coding	laminin subunit alpha 1 [Source:HGNC Symbol;Acc:HGNC:6481]
ENSG00000078596	1.38203	9.30907e-06	0.000410704	ITM2A	X	79360384	79367667	-	2051	protein_coding	integral membrane protein 2A [Source:HGNC Symbol;Acc:HGNC:6173]
ENSG00000099219	-1.47959	9.39146e-06	0.000413028	ERMP1	9	5765076	5833117	-	6528	protein_coding	endoplasmic reticulum metallopeptidase 1 [Source:HGNC Symbol;Acc:HGNC:23703]
ENSG00000120498	6.07754	9.41458e-06	0.000413028	TEX11	X	70528940	70908731	-	3371	protein_coding	testis expressed 11 [Source:HGNC Symbol;Acc:HGNC:11733]
ENSG00000163898	-5.22168	9.42348e-06	0.000413028	LIPH	3	185506262	185552613	-	4122	protein_coding	lipase H [Source:HGNC Symbol;Acc:HGNC:18483]
ENSG00000137331	-1.63817	9.4966e-06	0.000415326	IER3	6	30743199	30744554	-	1356	protein_coding	immediate early response 3 [Source:HGNC Symbol;Acc:HGNC:5392]
ENSG00000197905	-2.70851	9.62974e-06	0.000420234	TEAD4	12	2959330	3040673	+	2272	protein_coding	TEA domain transcription factor 4 [Source:HGNC Symbol;Acc:HGNC:11717]
ENSG00000242759	1.98804	9.71902e-06	0.00042321	LINC00882	3	106836811	107240641	-	3882	lincRNA	long intergenic non-protein coding RNA 882 [Source:HGNC Symbol;Acc:HGNC:48568]
ENSG00000164136	3.86648	9.90618e-06	0.000430426	IL15	4	141636599	141733987	+	7860	protein_coding	interleukin 15 [Source:HGNC Symbol;Acc:HGNC:5977]
ENSG00000165533	1.11745	9.99489e-06	0.000433342	TTC8	14	88824153	88881078	+	6257	protein_coding	tetratricopeptide repeat domain 8 [Source:HGNC Symbol;Acc:HGNC:20087]
ENSG00000171680	1.35731	1.02563e-05	0.000443719	PLEKHG5	1	6466092	6520061	-	7053	protein_coding	pleckstrin homology and RhoGEF domain containing G5 [Source:HGNC Symbol;Acc:HGNC:29105]
ENSG00000275895	-2.46821	1.03714e-05	0.000447557	U2AF1L5	21	6484623	6499261	-	11119	protein_coding	U2 small nuclear RNA auxiliary factor 1 like 5 [Source:HGNC Symbol;Acc:HGNC:51830]
ENSG00000169896	1.18869	1.03896e-05	0.000447557	ITGAM	16	31259967	31332892	+	5688	protein_coding	integrin subunit alpha M [Source:HGNC Symbol;Acc:HGNC:6149]
ENSG00000275620	4.3362	1.04354e-05	0.000448565	FLJ16779	20	63253978	63261615	+	7638	antisense	uncharacterized LOC100192386 [Source:NCBI gene;Acc:100192386]
ENSG00000004777	3.32794	1.05216e-05	0.000451306	ARHGAP33	19	35774532	35788822	+	5260	protein_coding	Rho GTPase activating protein 33 [Source:HGNC Symbol;Acc:HGNC:23085]
ENSG00000214145	2.74598	1.05874e-05	0.00045316	LINC00887	3	194296465	194312803	-	4153	lincRNA	long intergenic non-protein coding RNA 887 [Source:HGNC Symbol;Acc:HGNC:48574]
ENSG00000104936	1.26184	1.06354e-05	0.000454244	DMPK	19	45769717	45782552	-	5807	protein_coding	DM1 protein kinase [Source:HGNC Symbol;Acc:HGNC:2933]
ENSG00000114812	1.72065	1.06671e-05	0.00045463	VIPR1	3	42489299	42537573	+	7384	protein_coding	vasoactive intestinal peptide receptor 1 [Source:HGNC Symbol;Acc:HGNC:12694]
ENSG00000163485	4.86003	1.09003e-05	0.000463585	ADORA1	1	203090654	203167405	+	4191	protein_coding	adenosine A1 receptor [Source:HGNC Symbol;Acc:HGNC:262]
ENSG00000113721	1.33683	1.1332e-05	0.000479221	PDGFRB	5	150113837	150155872	-	7137	protein_coding	platelet derived growth factor receptor beta [Source:HGNC Symbol;Acc:HGNC:8804]
ENSG00000139597	-1.50108	1.13486e-05	0.000479221	N4BP2L1	13	32400723	32428311	-	6053	protein_coding	NEDD4 binding protein 2 like 1 [Source:HGNC Symbol;Acc:HGNC:25037]
ENSG00000176595	2.65055	1.13634e-05	0.000479221	KBTBD11	8	1973878	2006936	+	6710	protein_coding	kelch repeat and BTB domain containing 11 [Source:HGNC Symbol;Acc:HGNC:29104]
ENSG00000128805	1.78108	1.14185e-05	0.000480535	ARHGAP22	10	48446034	48656265	-	6783	protein_coding	Rho GTPase activating protein 22 [Source:HGNC Symbol;Acc:HGNC:30320]
ENSG00000049540	1.95679	1.15485e-05	0.000484577	ELN	7	74027789	74069907	+	6542	protein_coding	elastin [Source:HGNC Symbol;Acc:HGNC:3327]
ENSG00000132561	2.03662	1.15628e-05	0.000484577	MATN2	8	97868840	98036716	+	6933	protein_coding	matrilin 2 [Source:HGNC Symbol;Acc:HGNC:6908]
ENSG00000179583	2.37011	1.16273e-05	0.000486265	CIITA	16	10866222	10943021	+	20757	protein_coding	class II major histocompatibility complex transactivator [Source:HGNC Symbol;Acc:HGNC:7067]
ENSG00000167123	1.68256	1.18972e-05	0.000496518	CERCAM	9	128411751	128437351	+	6059	protein_coding	cerebral endothelial cell adhesion molecule [Source:HGNC Symbol;Acc:HGNC:23723]
ENSG00000163071	1.48559	1.20313e-05	0.000500664	SPATA18	4	52051331	52097292	+	4941	protein_coding	spermatogenesis associated 18 [Source:HGNC Symbol;Acc:HGNC:29579]
ENSG00000078053	3.00549	1.20465e-05	0.000500664	AMPH	7	38383704	38631567	-	5636	protein_coding	amphiphysin [Source:HGNC Symbol;Acc:HGNC:471]
ENSG00000253313	-6.45879	1.219e-05	0.000505584	C1orf210	1	43281883	43285617	-	1516	protein_coding	chromosome 1 open reading frame 210 [Source:HGNC Symbol;Acc:HGNC:28755]
ENSG00000169991	1.98753	1.26975e-05	0.000525548	IFFO2	1	18904281	18956686	-	6188	protein_coding	intermediate filament family orphan 2 [Source:HGNC Symbol;Acc:HGNC:27006]
ENSG00000250120	4.38143	1.28216e-05	0.000529591	PCDHA10	5	140855883	141012344	+	15224	protein_coding	protocadherin alpha 10 [Source:HGNC Symbol;Acc:HGNC:8664]
ENSG00000185774	-3.07396	1.31686e-05	0.000541694	KCNIP4	4	20728616	21948799	-	4256	protein_coding	potassium voltage-gated channel interacting protein 4 [Source:HGNC Symbol;Acc:HGNC:30083]
ENSG00000118898	-2.93112	1.33601e-05	0.000547403	PPL	16	4882507	4960741	-	7686	protein_coding	periplakin [Source:HGNC Symbol;Acc:HGNC:9273]
ENSG00000165929	-2.44879	1.33619e-05	0.000547403	TC2N	14	91779751	91867536	-	6147	protein_coding	tandem C2 domains, nuclear [Source:HGNC Symbol;Acc:HGNC:19859]
ENSG00000159164	5.53445	1.37953e-05	0.000562593	SV2A	1	149903318	149917882	-	4824	protein_coding	synaptic vesicle glycoprotein 2A [Source:HGNC Symbol;Acc:HGNC:20566]
ENSG00000172789	4.123	1.38868e-05	0.0005643	HOXC5	12	54032853	54035358	+	1805	protein_coding	homeobox C5 [Source:HGNC Symbol;Acc:HGNC:5127]
ENSG00000221955	2.83359	1.39703e-05	0.000566545	SLC12A8	3	125082636	125212864	-	5586	protein_coding	solute carrier family 12 member 8 [Source:HGNC Symbol;Acc:HGNC:15595]
ENSG00000136695	-6.43226	1.40032e-05	0.000566733	IL36RN	2	113058638	113065382	+	3299	protein_coding	interleukin 36 receptor antagonist [Source:HGNC Symbol;Acc:HGNC:15561]
ENSG00000187094	7.51061	1.43926e-05	0.000580361	CCK	3	42257825	42266207	-	2085	protein_coding	cholecystokinin [Source:HGNC Symbol;Acc:HGNC:1569]
ENSG00000108984	-1.85023	1.44089e-05	0.000580361	MAP2K6	17	69414698	69553861	+	16655	protein_coding	mitogen-activated protein kinase kinase 6 [Source:HGNC Symbol;Acc:HGNC:6846]
ENSG00000214866	-3.65464	1.44266e-05	0.000580361	DCDC2C	2	3703592	3847411	+	2242	protein_coding	doublecortin domain containing 2C [Source:HGNC Symbol;Acc:HGNC:32696]
ENSG00000116191	-1.56405	1.47669e-05	0.00059286	RALGPS2	1	178725147	178921841	+	9178	protein_coding	Ral GEF with PH domain and SH3 binding motif 2 [Source:HGNC Symbol;Acc:HGNC:30279]
ENSG00000181322	3.08766	1.50685e-05	0.000603764	NME9	3	138261437	138329886	-	3738	protein_coding	NME/NM23 family member 9 [Source:HGNC Symbol;Acc:HGNC:21343]
ENSG00000200827	-6.11194	1.561e-05	0.000622972	RNU6-324P	18	12098427	12098532	+	106	snRNA	RNA, U6 small nuclear 324, pseudogene [Source:HGNC Symbol;Acc:HGNC:47287]
ENSG00000137449	1.32491	1.69636e-05	0.000675649	CPEB2	4	15002674	15070153	+	7177	protein_coding	cytoplasmic polyadenylation element binding protein 2 [Source:HGNC Symbol;Acc:HGNC:21745]
ENSG00000087884	-1.48739	1.70323e-05	0.000677042	AAMDC	11	77821109	77918432	+	1943	protein_coding	adipogenesis associated Mth938 domain containing [Source:HGNC Symbol;Acc:HGNC:30205]
ENSG00000235162	-1.91107	1.72327e-05	0.000683655	C12orf75	12	105235290	105396097	+	2693	protein_coding	chromosome 12 open reading frame 75 [Source:HGNC Symbol;Acc:HGNC:35164]
ENSG00000106665	1.49658	1.75917e-05	0.000696521	CLIP2	7	74289475	74405943	+	7315	protein_coding	CAP-Gly domain containing linker protein 2 [Source:HGNC Symbol;Acc:HGNC:2586]
ENSG00000183722	1.574	1.77773e-05	0.000702485	LHFPL6	13	39209116	39603528	-	4564	protein_coding	LHFPL tetraspan subfamily member 6 [Source:HGNC Symbol;Acc:HGNC:6586]
ENSG00000156675	-1.56904	1.80371e-05	0.000711349	RAB11FIP1	8	37858618	37899467	-	9602	protein_coding	RAB11 family interacting protein 1 [Source:HGNC Symbol;Acc:HGNC:30265]
ENSG00000130595	2.63595	1.83119e-05	0.000720772	TNNT3	11	1919562	1938706	+	2858	protein_coding	troponin T3, fast skeletal type [Source:HGNC Symbol;Acc:HGNC:11950]
ENSG00000242732	1.18663	1.85372e-05	0.00072821	RTL5	X	72127110	72131901	-	4779	protein_coding	retrotransposon Gag like 5 [Source:HGNC Symbol;Acc:HGNC:29430]
ENSG00000261520	-4.2172	1.8826e-05	0.00073811	DLGAP1-AS5	18	4264602	4295405	+	2878	antisense	DLGAP1 antisense RNA 5 [Source:HGNC Symbol;Acc:HGNC:27586]
ENSG00000158246	-3.11782	1.96326e-05	0.000768234	TENT5B	1	27005020	27012836	-	2368	protein_coding	terminal nucleotidyltransferase 5B [Source:HGNC Symbol;Acc:HGNC:28273]
ENSG00000166821	-1.50239	1.96877e-05	0.000768892	PEX11A	15	89677764	89690783	-	3171	protein_coding	peroxisomal biogenesis factor 11 alpha [Source:HGNC Symbol;Acc:HGNC:8852]
ENSG00000204767	6.68912	1.99445e-05	0.000777409	INSYN2B	5	169864264	169980740	-	2999	protein_coding	inhibitory synaptic factor family member 2B [Source:HGNC Symbol;Acc:HGNC:37271]
ENSG00000215788	2.60169	2.02355e-05	0.000785703	TNFRSF25	1	6460786	6466195	-	4283	protein_coding	TNF receptor superfamily member 25 [Source:HGNC Symbol;Acc:HGNC:11910]
ENSG00000274824	6.05165	2.03381e-05	0.000788159	MIR7152	10	71790747	71790800	+	54	miRNA	microRNA 7152 [Source:HGNC Symbol;Acc:HGNC:50257]
ENSG00000095777	-2.14942	2.16361e-05	0.000836279	MYO3A	10	25934071	26212536	+	8599	protein_coding	myosin IIIA [Source:HGNC Symbol;Acc:HGNC:7601]
ENSG00000182601	5.75585	2.16704e-05	0.000836279	HS3ST4	16	25692026	26137688	+	3379	protein_coding	heparan sulfate-glucosamine 3-sulfotransferase 4 [Source:HGNC Symbol;Acc:HGNC:5200]
ENSG00000272163	6.2763	2.17366e-05	0.000836279	AF106564.1	8	24912165	24914717	-	2553	antisense	novel transcript, antisense to NEFM
ENSG00000116329	3.31127	2.17464e-05	0.000836279	OPRD1	1	28812142	28871267	+	9345	protein_coding	opioid receptor delta 1 [Source:HGNC Symbol;Acc:HGNC:8153]
ENSG00000179796	7.99316	2.18957e-05	0.000840409	LRRC3B	3	26622806	26717537	+	8920	protein_coding	leucine rich repeat containing 3B [Source:HGNC Symbol;Acc:HGNC:28105]
ENSG00000106484	2.04654	2.22105e-05	0.000850866	MEST	7	130486171	130506465	+	4794	protein_coding	mesoderm specific transcript [Source:HGNC Symbol;Acc:HGNC:7028]
ENSG00000196739	1.99431	2.25318e-05	0.000861529	COL27A1	9	114155560	114312511	+	13988	protein_coding	collagen type XXVII alpha 1 chain [Source:HGNC Symbol;Acc:HGNC:22986]
ENSG00000134343	2.9628	2.25774e-05	0.000861632	ANO3	11	26309599	26663288	+	7700	protein_coding	anoctamin 3 [Source:HGNC Symbol;Acc:HGNC:14004]
ENSG00000214050	2.15339	2.27231e-05	0.000865549	FBXO16	8	28348287	28490318	-	3972	protein_coding	F-box protein 16 [Source:HGNC Symbol;Acc:HGNC:13618]
ENSG00000142583	1.88055	2.28966e-05	0.000870504	SLC2A5	1	9035107	9088478	-	6693	protein_coding	solute carrier family 2 member 5 [Source:HGNC Symbol;Acc:HGNC:11010]
ENSG00000196937	-1.59236	2.31127e-05	0.000877059	FAM3C	7	121348851	121396364	-	3422	protein_coding	family with sequence similarity 3 member C [Source:HGNC Symbol;Acc:HGNC:18664]
ENSG00000109501	1.38614	2.43576e-05	0.000922554	WFS1	4	6269849	6303265	+	4513	protein_coding	wolframin ER transmembrane glycoprotein [Source:HGNC Symbol;Acc:HGNC:12762]
ENSG00000081052	-2.69645	2.44972e-05	0.000926095	COL4A4	2	227002711	227164453	-	10076	protein_coding	collagen type IV alpha 4 chain [Source:HGNC Symbol;Acc:HGNC:2206]
ENSG00000279806	-6.59152	2.48797e-05	0.000938787	AC018629.1	17	40473554	40475289	-	1736	TEC	TEC
ENSG00000184347	2.0117	2.5101e-05	0.000945361	SLIT3	5	168661733	169301129	-	14260	protein_coding	slit guidance ligand 3 [Source:HGNC Symbol;Acc:HGNC:11087]
ENSG00000189350	2.86262	2.53456e-05	0.000952784	TOGARAM2	2	28956611	29061373	+	19816	protein_coding	TOG array regulator of axonemal microtubules 2 [Source:HGNC Symbol;Acc:HGNC:33715]
ENSG00000135480	-6.91784	2.56021e-05	0.000960627	KRT7	12	52232520	52252186	+	4093	protein_coding	keratin 7 [Source:HGNC Symbol;Acc:HGNC:6445]
ENSG00000183044	2.35233	2.56578e-05	0.000960922	ABAT	16	8674565	8784575	+	9744	protein_coding	4-aminobutyrate aminotransferase [Source:HGNC Symbol;Acc:HGNC:23]
ENSG00000167759	3.34882	2.57917e-05	0.000964139	KLK13	19	51056206	51065114	-	2007	protein_coding	kallikrein related peptidase 13 [Source:HGNC Symbol;Acc:HGNC:6361]
ENSG00000169618	-3.34625	2.58713e-05	0.000965319	PROKR1	2	68643589	68658247	+	4273	protein_coding	prokineticin receptor 1 [Source:HGNC Symbol;Acc:HGNC:4524]
ENSG00000217648	1.47678	2.60254e-05	0.000969266	AL136116.3	6	143342246	143343383	+	1138	processed_pseudogene	pseudogene similar to presenilin associated, rhomboid-like PARL
ENSG00000154493	4.19371	2.6241e-05	0.000975328	C10orf90	10	126424997	126670446	-	5255	protein_coding	chromosome 10 open reading frame 90 [Source:HGNC Symbol;Acc:HGNC:26563]
ENSG00000151490	2.66852	2.62854e-05	0.000975328	PTPRO	12	15322397	15597399	+	7519	protein_coding	protein tyrosine phosphatase, receptor type O [Source:HGNC Symbol;Acc:HGNC:9678]
ENSG00000111424	2.14314	2.66771e-05	0.000988036	VDR	12	47841537	47943048	-	5674	protein_coding	vitamin D receptor [Source:HGNC Symbol;Acc:HGNC:12679]
ENSG00000163659	2.02905	2.72321e-05	0.00100673	TIPARP	3	156673235	156706770	+	5048	protein_coding	TCDD inducible poly(ADP-ribose) polymerase [Source:HGNC Symbol;Acc:HGNC:23696]
ENSG00000235750	-1.64314	2.80159e-05	0.00103215	KIAA0040	1	175156987	175192999	-	4783	protein_coding	KIAA0040 [Source:HGNC Symbol;Acc:HGNC:28950]
ENSG00000125731	-3.21262	2.80223e-05	0.00103215	SH2D3A	19	6752160	6767588	-	5716	protein_coding	SH2 domain containing 3A [Source:HGNC Symbol;Acc:HGNC:16885]
ENSG00000141401	-1.34302	2.82008e-05	0.00103682	IMPA2	18	11981025	12030883	+	3825	protein_coding	inositol monophosphatase 2 [Source:HGNC Symbol;Acc:HGNC:6051]
ENSG00000101096	-1.53883	2.84499e-05	0.00104216	NFATC2	20	51386957	51562831	-	8286	protein_coding	nuclear factor of activated T cells 2 [Source:HGNC Symbol;Acc:HGNC:7776]
ENSG00000138615	4.1921	2.8687e-05	0.00104893	CILP	15	65194758	65211488	-	5695	protein_coding	cartilage intermediate layer protein [Source:HGNC Symbol;Acc:HGNC:1980]
ENSG00000083307	-4.98677	2.90014e-05	0.00105815	GRHL2	8	101492432	101669726	+	6060	protein_coding	grainyhead like transcription factor 2 [Source:HGNC Symbol;Acc:HGNC:2799]
ENSG00000050327	-1.4347	2.90446e-05	0.00105815	ARHGEF5	7	144355288	144380632	+	5818	protein_coding	Rho guanine nucleotide exchange factor 5 [Source:HGNC Symbol;Acc:HGNC:13209]
ENSG00000162849	4.64358	2.97173e-05	0.0010807	KIF26B	1	245154985	245709431	+	14403	protein_coding	kinesin family member 26B [Source:HGNC Symbol;Acc:HGNC:25484]
ENSG00000164161	6.42865	2.98643e-05	0.00108408	HHIP	4	144646021	144745271	+	12074	protein_coding	hedgehog interacting protein [Source:HGNC Symbol;Acc:HGNC:14866]
ENSG00000132749	-2.80339	3.05132e-05	0.00110364	TESMIN	11	68707440	68751564	-	5833	protein_coding	testis expressed metallothionein like protein [Source:HGNC Symbol;Acc:HGNC:7446]
ENSG00000064886	2.33631	3.16229e-05	0.00113967	CHI3L2	1	111200771	111243440	+	3295	protein_coding	chitinase 3 like 2 [Source:HGNC Symbol;Acc:HGNC:1933]
ENSG00000166922	2.34017	3.17209e-05	0.00114116	SCG5	15	32641676	32697098	+	2196	protein_coding	secretogranin V [Source:HGNC Symbol;Acc:HGNC:10816]
ENSG00000225826	5.27203	3.20953e-05	0.00115256	LINC00626	1	168786939	168792886	+	955	lincRNA	long intergenic non-protein coding RNA 626 [Source:HGNC Symbol;Acc:HGNC:44257]
ENSG00000178184	1.68403	3.28286e-05	0.00117679	PARD6G	18	80157232	80247546	-	4224	protein_coding	par-6 family cell polarity regulator gamma [Source:HGNC Symbol;Acc:HGNC:16076]
ENSG00000163207	-5.96578	3.33326e-05	0.00119272	IVL	1	152908545	152911886	+	2153	protein_coding	involucrin [Source:HGNC Symbol;Acc:HGNC:6187]
ENSG00000126218	2.21416	3.3676e-05	0.00120182	F10	13	113122814	113149529	+	2356	protein_coding	coagulation factor X [Source:HGNC Symbol;Acc:HGNC:3528]
ENSG00000159403	-1.12604	3.37066e-05	0.00120182	C1R	12	7080199	7092607	-	5885	protein_coding	complement C1r [Source:HGNC Symbol;Acc:HGNC:1246]
ENSG00000165633	1.43382	3.38851e-05	0.00120605	VSTM4	10	49014245	49115509	-	8633	protein_coding	V-set and transmembrane domain containing 4 [Source:HGNC Symbol;Acc:HGNC:26470]
ENSG00000235770	2.35893	3.44451e-05	0.00122381	LINC00607	2	215611563	215843722	-	5628	lincRNA	long intergenic non-protein coding RNA 607 [Source:HGNC Symbol;Acc:HGNC:43944]
ENSG00000174807	2.21243	3.49115e-05	0.00123819	CD248	11	66314487	66317044	-	2558	protein_coding	CD248 molecule [Source:HGNC Symbol;Acc:HGNC:18219]
ENSG00000158560	1.69674	3.51008e-05	0.00124271	DYNC1I1	7	95772506	96110322	+	4568	protein_coding	dynein cytoplasmic 1 intermediate chain 1 [Source:HGNC Symbol;Acc:HGNC:2963]
ENSG00000155792	-2.06087	3.53313e-05	0.00124866	DEPTOR	8	119873717	120050913	+	2622	protein_coding	DEP domain containing MTOR interacting protein [Source:HGNC Symbol;Acc:HGNC:22953]
ENSG00000106327	3.11927	3.55517e-05	0.00125424	TFR2	7	100620416	100642779	-	5065	protein_coding	transferrin receptor 2 [Source:HGNC Symbol;Acc:HGNC:11762]
ENSG00000107611	2.18115	3.6066e-05	0.00127012	CUBN	10	16823966	17129817	-	13270	protein_coding	cubilin [Source:HGNC Symbol;Acc:HGNC:2548]
ENSG00000187796	1.71877	3.6149e-05	0.00127012	CARD9	9	136361903	136373681	-	6699	protein_coding	caspase recruitment domain family member 9 [Source:HGNC Symbol;Acc:HGNC:16391]
ENSG00000154265	-2.06291	3.61915e-05	0.00127012	ABCA5	17	69244311	69327244	-	13158	protein_coding	ATP binding cassette subfamily A member 5 [Source:HGNC Symbol;Acc:HGNC:35]
ENSG00000123384	1.2588	3.70506e-05	0.001298	LRP1	12	57128493	57213351	+	20839	protein_coding	LDL receptor related protein 1 [Source:HGNC Symbol;Acc:HGNC:6692]
ENSG00000111319	-2.26147	3.75478e-05	0.00131084	SCNN1A	12	6346843	6377730	-	5876	protein_coding	sodium channel epithelial 1 alpha subunit [Source:HGNC Symbol;Acc:HGNC:10599]
ENSG00000254585	3.88287	3.81786e-05	0.00133055	MAGEL2	15	23643549	23647867	-	4319	protein_coding	MAGE family member L2 [Source:HGNC Symbol;Acc:HGNC:6814]
ENSG00000198517	-1.38551	3.83938e-05	0.00133573	MAFK	7	1530714	1543043	+	4458	protein_coding	MAF bZIP transcription factor K [Source:HGNC Symbol;Acc:HGNC:6782]
ENSG00000110900	2.10866	3.86709e-05	0.00134304	TSPAN11	12	30926428	30996599	+	7113	protein_coding	tetraspanin 11 [Source:HGNC Symbol;Acc:HGNC:30795]
ENSG00000222035	-2.8052	3.89758e-05	0.0013513	AC079354.1	2	202113626	202117058	-	3093	antisense	novel transcript
ENSG00000109193	-6.81615	3.96384e-05	0.00137051	SULT1E1	4	69841212	69860152	-	2091	protein_coding	sulfotransferase family 1E member 1 [Source:HGNC Symbol;Acc:HGNC:11377]
ENSG00000164099	-3.43242	3.96666e-05	0.00137051	PRSS12	4	118280038	118353003	-	5725	protein_coding	serine protease 12 [Source:HGNC Symbol;Acc:HGNC:9477]
ENSG00000168631	-3.49101	4.04066e-05	0.00139269	MUCL3	6	30934523	30954221	+	5682	protein_coding	mucin like 3 [Source:HGNC Symbol;Acc:HGNC:21666]
ENSG00000234647	4.37656	4.04474e-05	0.00139269	AL606970.3	6	168242938	168262581	+	2624	lincRNA	uncharacterized LOC101929420 [Source:NCBI gene;Acc:101929420]
ENSG00000137501	2.70329	4.0593e-05	0.00139531	SYTL2	11	85694224	85811159	-	11258	protein_coding	synaptotagmin like 2 [Source:HGNC Symbol;Acc:HGNC:15585]
ENSG00000153048	-1.31527	4.20755e-05	0.0014438	CARHSP1	16	8852942	8869012	-	5577	protein_coding	calcium regulated heat stable protein 1 [Source:HGNC Symbol;Acc:HGNC:17150]
ENSG00000142173	1.20323	4.26033e-05	0.00145942	COL6A2	21	46098097	46132849	+	5386	protein_coding	collagen type VI alpha 2 chain [Source:HGNC Symbol;Acc:HGNC:2212]
ENSG00000184350	4.38649	4.27412e-05	0.00146165	MRGPRE	11	3227698	3232386	-	1409	protein_coding	MAS related GPR family member E [Source:HGNC Symbol;Acc:HGNC:30694]
ENSG00000118495	3.07289	4.32693e-05	0.00147719	PLAGL1	6	143940300	144064599	-	8733	protein_coding	PLAG1 like zinc finger 1 [Source:HGNC Symbol;Acc:HGNC:9046]
ENSG00000177301	3.37913	4.39873e-05	0.00149651	KCNA2	1	110519837	110631474	-	17379	protein_coding	potassium voltage-gated channel subfamily A member 2 [Source:HGNC Symbol;Acc:HGNC:6220]
ENSG00000180817	1.1295	4.40911e-05	0.00149651	PPA1	10	70202830	70233911	-	5171	protein_coding	pyrophosphatase (inorganic) 1 [Source:HGNC Symbol;Acc:HGNC:9226]
ENSG00000169436	4.35972	4.42205e-05	0.00149651	COL22A1	8	138588235	138914006	-	7830	protein_coding	collagen type XXII alpha 1 chain [Source:HGNC Symbol;Acc:HGNC:22989]
ENSG00000138944	2.22517	4.42782e-05	0.00149651	SHISAL1	22	44243667	44312851	-	6751	protein_coding	shisa like 1 [Source:HGNC Symbol;Acc:HGNC:29335]
ENSG00000223756	6.66354	4.42826e-05	0.00149651	TSSC2	11	3380961	3408978	+	3666	transcribed_unprocessed_pseudogene	tumor suppressing subtransferable candidate 2 pseudogene [Source:HGNC Symbol;Acc:HGNC:12384]
ENSG00000034053	2.38187	4.51138e-05	0.00151949	APBA2	15	28884483	29118315	+	6869	protein_coding	amyloid beta precursor protein binding family A member 2 [Source:HGNC Symbol;Acc:HGNC:579]
ENSG00000141837	2.73287	4.54643e-05	0.00152615	CACNA1A	19	13206442	13633025	-	43159	protein_coding	calcium voltage-gated channel subunit alpha1 A [Source:HGNC Symbol;Acc:HGNC:1388]
ENSG00000038382	1.2888	4.55195e-05	0.00152615	TRIO	5	14143702	14532128	+	17500	protein_coding	trio Rho guanine nucleotide exchange factor [Source:HGNC Symbol;Acc:HGNC:12303]
ENSG00000182329	-2.21031	4.55396e-05	0.00152615	KIAA2012	2	202073289	202205203	+	7943	protein_coding	KIAA2012 [Source:HGNC Symbol;Acc:HGNC:51250]
ENSG00000138356	1.64589	4.59856e-05	0.00153853	AOX1	2	200585868	200677064	+	5556	protein_coding	aldehyde oxidase 1 [Source:HGNC Symbol;Acc:HGNC:553]
ENSG00000149557	2.1173	4.67472e-05	0.00155997	FEZ1	11	125442881	125592568	-	9324	protein_coding	fasciculation and elongation protein zeta 1 [Source:HGNC Symbol;Acc:HGNC:3659]
ENSG00000153012	1.80174	4.67819e-05	0.00155997	LGI2	4	24998847	25030879	-	6428	protein_coding	leucine rich repeat LGI family member 2 [Source:HGNC Symbol;Acc:HGNC:18710]
ENSG00000269416	-4.51825	4.72475e-05	0.00157028	LINC01224	19	23399233	23416075	-	3296	lincRNA	long intergenic non-protein coding RNA 1224 [Source:HGNC Symbol;Acc:HGNC:49676]
ENSG00000133067	3.08093	4.79005e-05	0.00158935	LGR6	1	202193901	202319781	+	4583	protein_coding	leucine rich repeat containing G protein-coupled receptor 6 [Source:HGNC Symbol;Acc:HGNC:19719]
ENSG00000197353	3.12941	4.80224e-05	0.00159076	LYPD2	8	142750150	142752534	-	594	protein_coding	LY6/PLAUR domain containing 2 [Source:HGNC Symbol;Acc:HGNC:25215]
ENSG00000110080	-1.09259	4.87005e-05	0.00161057	ST3GAL4	11	126355640	126440344	+	4465	protein_coding	ST3 beta-galactoside alpha-2,3-sialyltransferase 4 [Source:HGNC Symbol;Acc:HGNC:10864]
ENSG00000101773	-1.45329	4.89801e-05	0.00161715	RBBP8	18	22798261	23026488	+	5091	protein_coding	RB binding protein 8, endonuclease [Source:HGNC Symbol;Acc:HGNC:9891]
ENSG00000141738	-2.06208	4.91338e-05	0.00161956	GRB7	17	39737927	39747291	+	3597	protein_coding	growth factor receptor bound protein 7 [Source:HGNC Symbol;Acc:HGNC:4567]
ENSG00000203722	2.75527	4.94046e-05	0.00162582	RAET1G	6	149916878	149923121	-	1486	protein_coding	retinoic acid early transcript 1G [Source:HGNC Symbol;Acc:HGNC:16795]
ENSG00000099204	-1.2716	4.99394e-05	0.00163995	ABLIM1	10	114431113	114685003	-	10039	protein_coding	actin binding LIM protein 1 [Source:HGNC Symbol;Acc:HGNC:78]
ENSG00000112499	6.49354	4.99975e-05	0.00163995	SLC22A2	6	160171061	160277638	-	6171	protein_coding	solute carrier family 22 member 2 [Source:HGNC Symbol;Acc:HGNC:10966]
ENSG00000107262	-1.54508	5.11333e-05	0.00167174	BAG1	9	33247820	33264720	-	7073	protein_coding	BCL2 associated athanogene 1 [Source:HGNC Symbol;Acc:HGNC:937]
ENSG00000154025	-6.22006	5.22835e-05	0.00170657	SLC5A10	17	18950345	19022595	+	6451	protein_coding	solute carrier family 5 member 10 [Source:HGNC Symbol;Acc:HGNC:23155]
ENSG00000130768	-2.62515	5.24565e-05	0.00170943	SMPDL3B	1	27934993	27959157	+	2670	protein_coding	sphingomyelin phosphodiesterase acid like 3B [Source:HGNC Symbol;Acc:HGNC:21416]
ENSG00000157306	5.89564	5.29838e-05	0.00172382	ZFHX2-AS1	14	23511760	23560778	+	5097	processed_transcript	ZFHX2 antisense RNA 1 [Source:HGNC Symbol;Acc:HGNC:52658]
ENSG00000163815	2.43645	5.31696e-05	0.00172707	CLEC3B	3	45001548	45036071	+	1105	protein_coding	C-type lectin domain family 3 member B [Source:HGNC Symbol;Acc:HGNC:11891]
ENSG00000146267	3.09214	5.54449e-05	0.00179516	FAXC	6	99271169	99350062	-	11662	protein_coding	failed axon connections homolog [Source:HGNC Symbol;Acc:HGNC:20742]
ENSG00000204889	-5.25926	5.61106e-05	0.00181379	KRT40	17	40977716	40987135	-	2225	protein_coding	keratin 40 [Source:HGNC Symbol;Acc:HGNC:26707]
ENSG00000250421	4.51796	5.66539e-05	0.00182841	AC106798.1	5	67699429	67902600	-	737	lincRNA	novel transcript
ENSG00000285051	4.14449	5.67862e-05	0.00182913	AC026316.4	3	170448639	170860993	+	4226	processed_transcript	uncharacterized LOC101928583 [Source:NCBI gene;Acc:101928583]
ENSG00000105538	-2.00691	5.68586e-05	0.00182913	RASIP1	19	48720587	48740721	-	4149	protein_coding	Ras interacting protein 1 [Source:HGNC Symbol;Acc:HGNC:24716]
ENSG00000170959	3.52003	5.70555e-05	0.00183253	DCDC1	11	30830369	31369810	-	13160	protein_coding	doublecortin domain containing 1 [Source:HGNC Symbol;Acc:HGNC:20625]
ENSG00000140545	1.53111	5.75734e-05	0.00184621	MFGE8	15	88898683	88913411	-	6837	protein_coding	milk fat globule-EGF factor 8 protein [Source:HGNC Symbol;Acc:HGNC:7036]
ENSG00000164707	2.85411	5.79835e-05	0.0018564	SLC13A4	7	135681237	135729258	-	8015	protein_coding	solute carrier family 13 member 4 [Source:HGNC Symbol;Acc:HGNC:15827]
ENSG00000164989	1.54735	5.84265e-05	0.0018676	CCDC171	9	15553086	16061663	+	12153	protein_coding	coiled-coil domain containing 171 [Source:HGNC Symbol;Acc:HGNC:29828]
ENSG00000177354	6.24423	5.86168e-05	0.0018707	C10orf71	10	49299193	49327487	+	5411	protein_coding	chromosome 10 open reading frame 71 [Source:HGNC Symbol;Acc:HGNC:26973]
ENSG00000114854	2.82666	5.88893e-05	0.00187424	TNNC1	3	52451102	52454070	-	1168	protein_coding	troponin C1, slow skeletal and cardiac type [Source:HGNC Symbol;Acc:HGNC:11943]
ENSG00000124205	-2.77523	5.89143e-05	0.00187424	EDN3	20	59300427	59325992	+	2733	protein_coding	endothelin 3 [Source:HGNC Symbol;Acc:HGNC:3178]
ENSG00000270607	4.36686	5.96319e-05	0.00189341	AC009549.1	11	19710934	19712619	-	1686	lincRNA	novel transcript
ENSG00000110675	4.93471	5.97056e-05	0.00189341	ELMOD1	11	107591091	107666779	+	5856	protein_coding	ELMO domain containing 1 [Source:HGNC Symbol;Acc:HGNC:25334]
ENSG00000237265	3.88415	6.06076e-05	0.00191899	BX276092.7	X	71662998	71666767	-	1995	transcribed_unprocessed_pseudogene	chromosome X open reading frame 49 pseudogene [Source:NCBI gene;Acc:100129291]
ENSG00000183876	2.61332	6.22741e-05	0.00196865	ARSI	5	150296343	150339307	-	3269	protein_coding	arylsulfatase family member I [Source:HGNC Symbol;Acc:HGNC:32521]
ENSG00000100362	4.8438	6.28667e-05	0.00198426	PVALB	22	36800684	36819479	-	1050	protein_coding	parvalbumin [Source:HGNC Symbol;Acc:HGNC:9704]
ENSG00000129038	1.27912	6.29709e-05	0.00198442	LOXL1	15	73925989	73952137	+	3637	protein_coding	lysyl oxidase like 1 [Source:HGNC Symbol;Acc:HGNC:6665]
ENSG00000162643	1.29853	6.34748e-05	0.00199717	WDR63	1	84999147	85133138	+	3923	protein_coding	WD repeat domain 63 [Source:HGNC Symbol;Acc:HGNC:30711]
ENSG00000155158	1.41046	6.47658e-05	0.0020346	TTC39B	9	15163622	15307360	-	12208	protein_coding	tetratricopeptide repeat domain 39B [Source:HGNC Symbol;Acc:HGNC:23704]
ENSG00000068976	2.86491	6.61025e-05	0.00207335	PYGM	11	64746389	64760297	-	4981	protein_coding	glycogen phosphorylase, muscle associated [Source:HGNC Symbol;Acc:HGNC:9726]
ENSG00000131584	1.28743	6.65864e-05	0.00208526	ACAP3	1	1292376	1309609	-	8809	protein_coding	ArfGAP with coiled-coil, ankyrin repeat and PH domains 3 [Source:HGNC Symbol;Acc:HGNC:16754]
ENSG00000147036	3.14421	6.77716e-05	0.00211835	LANCL3	X	37571569	37684463	+	10298	protein_coding	LanC like 3 [Source:HGNC Symbol;Acc:HGNC:24767]
ENSG00000250899	-2.51289	6.84592e-05	0.00213393	AC125807.2	12	3041437	3044950	+	3514	lincRNA	novel transcript
ENSG00000267259	-5.84384	6.87683e-05	0.00213957	ERVE-1	17	28232590	28235281	-	2692	lincRNA	endogenous retrovirus group E member 1 [Source:HGNC Symbol;Acc:HGNC:14602]
ENSG00000277196	1.72144	6.88532e-05	0.00213957	AC007325.2	KI270734.1	138082	161852	-	2405	protein_coding	proline dehydrogenase 1, mitochondrial [Source:NCBI gene;Acc:102724788]
ENSG00000112812	-2.96881	6.9227e-05	0.00214786	PRSS16	6	27247701	27256624	+	5290	protein_coding	serine protease 16 [Source:HGNC Symbol;Acc:HGNC:9480]
ENSG00000167107	1.13758	6.95211e-05	0.00215365	ACSF2	17	50426158	50474845	+	5797	protein_coding	acyl-CoA synthetase family member 2 [Source:HGNC Symbol;Acc:HGNC:26101]
ENSG00000153303	4.3315	7.14221e-05	0.00220234	FRMD1	6	168053166	168101511	-	8801	protein_coding	FERM domain containing 1 [Source:HGNC Symbol;Acc:HGNC:21240]
ENSG00000055118	2.99165	7.16057e-05	0.00220462	KCNH2	7	150944961	150978315	-	5877	protein_coding	potassium voltage-gated channel subfamily H member 2 [Source:HGNC Symbol;Acc:HGNC:6251]
ENSG00000110876	1.28454	7.19649e-05	0.00221229	SELPLG	12	108622277	108633959	-	2494	protein_coding	selectin P ligand [Source:HGNC Symbol;Acc:HGNC:10722]
ENSG00000147145	5.90765	7.25361e-05	0.00222304	LPAR4	X	78747709	78757094	+	3113	protein_coding	lysophosphatidic acid receptor 4 [Source:HGNC Symbol;Acc:HGNC:4478]
ENSG00000213853	1.32049	7.38278e-05	0.00225574	EMP2	16	10528422	10580698	-	8718	protein_coding	epithelial membrane protein 2 [Source:HGNC Symbol;Acc:HGNC:3334]
ENSG00000205744	-1.33157	7.64388e-05	0.00233005	DENND1C	19	6467207	6482557	-	4657	protein_coding	DENN domain containing 1C [Source:HGNC Symbol;Acc:HGNC:26225]
ENSG00000135333	3.02135	7.65138e-05	0.00233005	EPHA7	6	93240020	93419547	-	7456	protein_coding	EPH receptor A7 [Source:HGNC Symbol;Acc:HGNC:3390]
ENSG00000253357	6.40545	7.66081e-05	0.00233005	AC008708.1	5	167721363	167729124	+	474	sense_intronic	novel transcript
ENSG00000106541	-3.10475	7.71252e-05	0.00234162	AGR2	7	16791811	16833433	-	2845	protein_coding	anterior gradient 2, protein disulphide isomerase family member [Source:HGNC Symbol;Acc:HGNC:328]
ENSG00000103269	1.41218	7.7222e-05	0.00234162	RHBDL1	16	675666	678268	+	1884	protein_coding	rhomboid like 1 [Source:HGNC Symbol;Acc:HGNC:10007]
ENSG00000263639	-9.40758	7.77433e-05	0.00235388	MSMB	10	46033307	46046269	-	492	protein_coding	microseminoprotein beta [Source:HGNC Symbol;Acc:HGNC:7372]
ENSG00000102109	3.18941	7.85773e-05	0.00237554	PCSK1N	X	48831094	48835633	-	1363	protein_coding	proprotein convertase subtilisin/kexin type 1 inhibitor [Source:HGNC Symbol;Acc:HGNC:17301]
ENSG00000143344	1.02982	7.8866e-05	0.00238069	RGL1	1	183636085	183928531	+	5305	protein_coding	ral guanine nucleotide dissociation stimulator like 1 [Source:HGNC Symbol;Acc:HGNC:30281]
ENSG00000133958	2.81177	7.9626e-05	0.00240002	UNC79	14	93333219	93707876	+	12513	protein_coding	unc-79 homolog, NALCN channel complex subunit [Source:HGNC Symbol;Acc:HGNC:19966]
ENSG00000166736	-3.274	8.09052e-05	0.00243492	HTR3A	11	113974881	113990313	+	2772	protein_coding	5-hydroxytryptamine receptor 3A [Source:HGNC Symbol;Acc:HGNC:5297]
ENSG00000129437	3.57616	8.1871e-05	0.00245662	KLK14	19	51077495	51084245	-	1189	protein_coding	kallikrein related peptidase 14 [Source:HGNC Symbol;Acc:HGNC:6362]
ENSG00000185215	1.56528	8.22232e-05	0.00246351	TNFAIP2	14	103123442	103137439	+	5029	protein_coding	TNF alpha induced protein 2 [Source:HGNC Symbol;Acc:HGNC:11895]
ENSG00000204592	-1.15038	8.28998e-05	0.00248008	HLA-E	6	30489467	30494205	+	2975	protein_coding	major histocompatibility complex, class I, E [Source:HGNC Symbol;Acc:HGNC:4962]
ENSG00000198648	1.30893	8.57182e-05	0.00256058	STK39	2	167954020	168248141	-	4247	protein_coding	serine/threonine kinase 39 [Source:HGNC Symbol;Acc:HGNC:17717]
ENSG00000142156	1.27251	8.59703e-05	0.00256429	COL6A1	21	45981737	46005050	+	5343	protein_coding	collagen type VI alpha 1 chain [Source:HGNC Symbol;Acc:HGNC:2211]
ENSG00000166145	-2.55507	8.6156e-05	0.00256602	SPINT1	15	40844018	40858207	+	3542	protein_coding	serine peptidase inhibitor, Kunitz type 1 [Source:HGNC Symbol;Acc:HGNC:11246]
ENSG00000186340	2.9255	8.83684e-05	0.00262599	THBS2	6	169215780	169254044	-	6412	protein_coding	thrombospondin 2 [Source:HGNC Symbol;Acc:HGNC:11786]
ENSG00000251442	1.24042	8.84314e-05	0.00262599	LINC01094	4	78645903	78682699	+	2951	lincRNA	long intergenic non-protein coding RNA 1094 [Source:HGNC Symbol;Acc:HGNC:49219]
ENSG00000115355	1.03251	8.92471e-05	0.0026463	CCDC88A	2	55287842	55419895	-	33942	protein_coding	coiled-coil domain containing 88A [Source:HGNC Symbol;Acc:HGNC:25523]
ENSG00000233493	-1.62811	9.11926e-05	0.00269602	TMEM238	19	55379245	55384598	-	1000	protein_coding	transmembrane protein 238 [Source:HGNC Symbol;Acc:HGNC:40042]
ENSG00000107562	2.08847	9.16246e-05	0.00270481	CXCL12	10	44370165	44386493	-	6077	protein_coding	C-X-C motif chemokine ligand 12 [Source:HGNC Symbol;Acc:HGNC:10672]
ENSG00000132718	1.95749	9.22788e-05	0.00270957	SYT11	1	155859509	155885199	+	5240	protein_coding	synaptotagmin 11 [Source:HGNC Symbol;Acc:HGNC:19239]
ENSG00000104722	8.27181	9.23258e-05	0.00270957	NEFM	8	24913012	24919098	+	4381	protein_coding	neurofilament medium [Source:HGNC Symbol;Acc:HGNC:7734]
ENSG00000184828	1.01661	9.30662e-05	0.00272732	ZBTB7C	18	48026673	48410752	-	7648	protein_coding	zinc finger and BTB domain containing 7C [Source:HGNC Symbol;Acc:HGNC:31700]
ENSG00000147509	3.5961	9.38241e-05	0.00274552	RGS20	8	53851808	53959303	+	3192	protein_coding	regulator of G protein signaling 20 [Source:HGNC Symbol;Acc:HGNC:14600]
ENSG00000138376	-1.82418	9.52571e-05	0.00277865	BARD1	2	214725646	214809711	-	6067	protein_coding	BRCA1 associated RING domain 1 [Source:HGNC Symbol;Acc:HGNC:952]
ENSG00000186471	-4.3337	9.53718e-05	0.00277865	AKAP14	X	119895837	119920716	+	1170	protein_coding	A-kinase anchoring protein 14 [Source:HGNC Symbol;Acc:HGNC:24061]
ENSG00000145284	1.6815	9.56469e-05	0.00278263	SCD5	4	82629539	82798857	-	4292	protein_coding	stearoyl-CoA desaturase 5 [Source:HGNC Symbol;Acc:HGNC:21088]
ENSG00000156564	4.08033	9.62628e-05	0.0027965	LRFN2	6	40391586	40587465	-	3270	protein_coding	leucine rich repeat and fibronectin type III domain containing 2 [Source:HGNC Symbol;Acc:HGNC:21226]
ENSG00000234965	3.27537	9.86955e-05	0.00285477	SHISA8	22	41909554	41914667	-	1405	protein_coding	shisa family member 8 [Source:HGNC Symbol;Acc:HGNC:18351]
ENSG00000277702	5.53135	0.000100045	0.00288548	AC239859.6	1	143419625	143420207	-	213	unprocessed_pseudogene	lymphocyte-specific protein 1 (LSP1) pseudogene
ENSG00000122756	2.66162	0.000100759	0.00290193	CNTFR	9	34551432	34590140	-	2111	protein_coding	ciliary neurotrophic factor receptor [Source:HGNC Symbol;Acc:HGNC:2170]
ENSG00000117410	-1.07789	0.000101065	0.00290655	ATP6V0B	1	43974487	43978295	+	3535	protein_coding	ATPase H+ transporting V0 subunit b [Source:HGNC Symbol;Acc:HGNC:861]
ENSG00000163694	-1.399	0.00010121	0.00290657	RBM47	4	40423267	40630875	-	8544	protein_coding	RNA binding motif protein 47 [Source:HGNC Symbol;Acc:HGNC:30358]
ENSG00000072195	3.12887	0.000102021	0.00292568	SPEG	2	219434846	219498287	+	17910	protein_coding	SPEG complex locus [Source:HGNC Symbol;Acc:HGNC:16901]
ENSG00000173227	4.05023	0.000103008	0.00294976	SYT12	11	67006778	67050863	+	10830	protein_coding	synaptotagmin 12 [Source:HGNC Symbol;Acc:HGNC:18381]
ENSG00000175895	-1.10853	0.000103157	0.00294982	PLEKHF2	8	95133804	95156684	+	3137	protein_coding	pleckstrin homology and FYVE domain containing 2 [Source:HGNC Symbol;Acc:HGNC:20757]
ENSG00000138039	3.639	0.000103941	0.00296802	LHCGR	2	48686775	48755730	-	4999	protein_coding	luteinizing hormone/choriogonadotropin receptor [Source:HGNC Symbol;Acc:HGNC:6585]
ENSG00000188766	2.05954	0.000105059	0.00299196	SPRED3	19	38388421	38399587	+	5864	protein_coding	sprouty related EVH1 domain containing 3 [Source:HGNC Symbol;Acc:HGNC:31041]
ENSG00000132429	-1.85506	0.000105078	0.00299196	POPDC3	6	105158280	105179995	-	1881	protein_coding	popeye domain containing 3 [Source:HGNC Symbol;Acc:HGNC:17649]
ENSG00000154188	2.54908	0.000105695	0.00300526	ANGPT1	8	107249482	107498055	-	7128	protein_coding	angiopoietin 1 [Source:HGNC Symbol;Acc:HGNC:484]
ENSG00000156284	-6.65088	0.000106511	0.0030242	CLDN8	21	30214006	30216073	-	2068	protein_coding	claudin 8 [Source:HGNC Symbol;Acc:HGNC:2050]
ENSG00000107438	-2.1609	0.000106965	0.00302701	PDLIM1	10	95237572	95291024	-	2239	protein_coding	PDZ and LIM domain 1 [Source:HGNC Symbol;Acc:HGNC:2067]
ENSG00000188959	-5.86516	0.000107055	0.00302701	C9orf152	9	110190048	110208189	-	2947	protein_coding	chromosome 9 open reading frame 152 [Source:HGNC Symbol;Acc:HGNC:31455]
ENSG00000143369	1.6902	0.000107063	0.00302701	ECM1	1	150508062	150513789	+	3360	protein_coding	extracellular matrix protein 1 [Source:HGNC Symbol;Acc:HGNC:3153]
ENSG00000172554	-2.27579	0.000109353	0.00308307	SNTG2	2	950868	1367613	+	4469	protein_coding	syntrophin gamma 2 [Source:HGNC Symbol;Acc:HGNC:13741]
ENSG00000135272	1.19222	0.00010968	0.00308796	MDFIC	7	114922154	115019202	+	5252	protein_coding	MyoD family inhibitor domain containing [Source:HGNC Symbol;Acc:HGNC:28870]
ENSG00000168546	4.92942	0.000109903	0.0030899	GFRA2	8	21690403	21812357	-	5716	protein_coding	GDNF family receptor alpha 2 [Source:HGNC Symbol;Acc:HGNC:4244]
ENSG00000174600	1.44795	0.000111066	0.00311825	CMKLR1	12	108288044	108339341	-	5690	protein_coding	chemerin chemokine-like receptor 1 [Source:HGNC Symbol;Acc:HGNC:2121]
ENSG00000134138	1.99464	0.000111388	0.00312292	MEIS2	15	36889204	37101299	-	10798	protein_coding	Meis homeobox 2 [Source:HGNC Symbol;Acc:HGNC:7001]
ENSG00000123901	3.08773	0.000112194	0.00313675	GPR83	11	94377311	94401419	-	4282	protein_coding	G protein-coupled receptor 83 [Source:HGNC Symbol;Acc:HGNC:4523]
ENSG00000198483	1.32747	0.000112748	0.00314784	ANKRD35	1	145866560	145885866	-	3363	protein_coding	ankyrin repeat domain 35 [Source:HGNC Symbol;Acc:HGNC:26323]
ENSG00000160868	-3.93479	0.000113712	0.00317036	CYP3A4	7	99756960	99784265	-	3141	protein_coding	cytochrome P450 family 3 subfamily A member 4 [Source:HGNC Symbol;Acc:HGNC:2637]
ENSG00000139625	1.28961	0.000114037	0.003175	MAP3K12	12	53479669	53500063	-	7971	protein_coding	mitogen-activated protein kinase kinase kinase 12 [Source:HGNC Symbol;Acc:HGNC:6851]
ENSG00000006118	2.74417	0.000114933	0.00319553	TMEM132A	11	60924463	60937159	+	7271	protein_coding	transmembrane protein 132A [Source:HGNC Symbol;Acc:HGNC:31092]
ENSG00000121900	-1.16334	0.000115382	0.00320358	TMEM54	1	32894594	32901438	-	1417	protein_coding	transmembrane protein 54 [Source:HGNC Symbol;Acc:HGNC:24143]
ENSG00000072952	1.76928	0.000116817	0.00323892	MRVI1	11	10573091	10693988	-	7700	protein_coding	murine retrovirus integration site 1 homolog [Source:HGNC Symbol;Acc:HGNC:7237]
ENSG00000159200	1.11845	0.000118167	0.00326715	RCAN1	21	34513142	34615142	-	6990	protein_coding	regulator of calcineurin 1 [Source:HGNC Symbol;Acc:HGNC:3040]
ENSG00000163218	-5.96409	0.000118323	0.00326715	PGLYRP4	1	153330120	153348840	-	2272	protein_coding	peptidoglycan recognition protein 4 [Source:HGNC Symbol;Acc:HGNC:30015]
ENSG00000171943	1.3247	0.0001186	0.00327029	SRGAP2C	1	121184810	121392822	+	7311	protein_coding	SLIT-ROBO Rho GTPase activating protein 2C [Source:HGNC Symbol;Acc:HGNC:30584]
ENSG00000184731	2.77684	0.000119092	0.00327936	FAM110C	2	38814	46870	-	3968	protein_coding	family with sequence similarity 110 member C [Source:HGNC Symbol;Acc:HGNC:33340]
ENSG00000091592	1.58177	0.000119995	0.0032942	NLRP1	17	5499427	5619424	-	12808	protein_coding	NLR family pyrin domain containing 1 [Source:HGNC Symbol;Acc:HGNC:14374]
ENSG00000265972	-1.902	0.000120089	0.0032942	TXNIP	1	145992435	145996600	-	3625	protein_coding	thioredoxin interacting protein [Source:HGNC Symbol;Acc:HGNC:16952]
ENSG00000154099	2.59284	0.000120123	0.0032942	DNAAF1	16	84145287	84178767	+	7783	protein_coding	dynein axonemal assembly factor 1 [Source:HGNC Symbol;Acc:HGNC:30539]
ENSG00000125337	5.50557	0.000120688	0.00330517	KIF25	6	167996241	168045089	+	3466	protein_coding	kinesin family member 25 [Source:HGNC Symbol;Acc:HGNC:6390]
ENSG00000153823	1.66856	0.000121021	0.00330978	PID1	2	228850526	229271285	-	3364	protein_coding	phosphotyrosine interaction domain containing 1 [Source:HGNC Symbol;Acc:HGNC:26084]
ENSG00000275131	2.32487	0.000121583	0.00331182	AC241952.1	1	120489860	120701289	-	9444	transcribed_unprocessed_pseudogene	phosphodiesterase 4D interacting protein-like [Source:NCBI gene;Acc:100996724]
ENSG00000258168	5.16011	0.000121591	0.00331182	AC025569.1	12	70468080	70543040	+	6368	antisense	uncharacterized LOC105369827 [Source:NCBI gene;Acc:105369827]
ENSG00000123454	2.83677	0.000121983	0.00331442	DBH	9	133635348	133659344	+	3776	protein_coding	dopamine beta-hydroxylase [Source:HGNC Symbol;Acc:HGNC:2689]
ENSG00000119042	2.30198	0.000122016	0.00331442	SATB2	2	199269500	199471266	-	10958	protein_coding	SATB homeobox 2 [Source:HGNC Symbol;Acc:HGNC:21637]
ENSG00000183160	1.59839	0.000122706	0.00332865	TMEM119	12	108589846	108598320	-	3189	protein_coding	transmembrane protein 119 [Source:HGNC Symbol;Acc:HGNC:27884]
ENSG00000272070	2.32229	0.000126926	0.00343847	AC005618.1	5	141326210	141329357	+	3148	lincRNA	novel transcript
ENSG00000221946	3.27182	0.000127726	0.00345549	FXYD7	19	35143250	35154301	+	1795	protein_coding	FXYD domain containing ion transport regulator 7 [Source:HGNC Symbol;Acc:HGNC:4034]
ENSG00000148154	-1.25966	0.000128401	0.00346906	UGCG	9	111896766	111935369	+	4615	protein_coding	UDP-glucose ceramide glucosyltransferase [Source:HGNC Symbol;Acc:HGNC:12524]
ENSG00000108375	2.60172	0.000129689	0.00349551	RNF43	17	58352500	58417595	-	7505	protein_coding	ring finger protein 43 [Source:HGNC Symbol;Acc:HGNC:18505]
ENSG00000185532	2.23796	0.000130898	0.00351761	PRKG1	10	50990891	52298350	+	12831	protein_coding	protein kinase cGMP-dependent 1 [Source:HGNC Symbol;Acc:HGNC:9414]
ENSG00000151376	1.1773	0.000135624	0.00363601	ME3	11	86441108	86672636	-	3838	protein_coding	malic enzyme 3 [Source:HGNC Symbol;Acc:HGNC:6985]
ENSG00000246705	-1.39635	0.000135766	0.00363601	H2AFJ	12	14774383	14778002	+	3356	protein_coding	H2A histone family member J [Source:HGNC Symbol;Acc:HGNC:14456]
ENSG00000271646	-1.04335	0.000135848	0.00363601	AC099343.3	4	184474802	184477304	+	2503	bidirectional_promoter_lncRNA	novel transcript
ENSG00000104320	1.52568	0.000136643	0.00364756	NBN	8	89933336	90003228	-	6156	protein_coding	nibrin [Source:HGNC Symbol;Acc:HGNC:7652]
ENSG00000167191	2.54872	0.000136924	0.00365022	GPRC5B	16	19856691	19886167	-	6667	protein_coding	G protein-coupled receptor class C group 5 member B [Source:HGNC Symbol;Acc:HGNC:13308]
ENSG00000183023	2.21344	0.000137414	0.0036537	SLC8A1	2	40097270	40611053	-	21922	protein_coding	solute carrier family 8 member A1 [Source:HGNC Symbol;Acc:HGNC:11068]
ENSG00000181097	-2.33689	0.000137419	0.0036537	BREA2	8	143696154	143698413	+	1963	sense_intronic	breast cancer estrogen-induced apoptosis 2 [Source:NCBI gene;Acc:286076]
ENSG00000228526	2.62493	0.000137699	0.00365631	MIR34AHG	1	9148011	9198906	-	8702	lincRNA	MIR34A host gene [Source:HGNC Symbol;Acc:HGNC:51913]
ENSG00000137502	1.75295	0.000138341	0.0036685	RAB30	11	82973133	83071923	-	11832	protein_coding	RAB30, member RAS oncogene family [Source:HGNC Symbol;Acc:HGNC:9770]
ENSG00000112186	1.21498	0.000139704	0.0036997	CAP2	6	17393216	17557792	+	3637	protein_coding	cyclase associated actin cytoskeleton regulatory protein 2 [Source:HGNC Symbol;Acc:HGNC:20039]
ENSG00000278727	1.65015	0.000139974	0.0036997	AC000403.1	13	76887551	76891135	+	3585	lincRNA	novel transcript
ENSG00000109072	3.11079	0.00014007	0.0036997	VTN	17	28367276	28373091	-	2427	protein_coding	vitronectin [Source:HGNC Symbol;Acc:HGNC:12724]
ENSG00000119411	-3.94428	0.000145222	0.003827	BSPRY	9	113349541	113371233	+	2339	protein_coding	B-box and SPRY domain containing [Source:HGNC Symbol;Acc:HGNC:18232]
ENSG00000130300	-2.21149	0.000145271	0.003827	PLVAP	19	17351448	17377350	-	2305	protein_coding	plasmalemma vesicle associated protein [Source:HGNC Symbol;Acc:HGNC:13635]
ENSG00000156711	-1.70947	0.000145944	0.00383968	MAPK13	6	36127809	36144524	+	7197	protein_coding	mitogen-activated protein kinase 13 [Source:HGNC Symbol;Acc:HGNC:6875]
ENSG00000204219	-1.20691	0.000147768	0.00388161	TCEA3	1	23381061	23424740	-	3515	protein_coding	transcription elongation factor A3 [Source:HGNC Symbol;Acc:HGNC:11615]
ENSG00000026025	1.44542	0.000147924	0.00388161	VIM	10	17228259	17237593	+	5158	protein_coding	vimentin [Source:HGNC Symbol;Acc:HGNC:12692]
ENSG00000162493	1.02389	0.000148547	0.00389266	PDPN	1	13583465	13617957	+	3707	protein_coding	podoplanin [Source:HGNC Symbol;Acc:HGNC:29602]
ENSG00000131730	2.3394	0.000148733	0.00389266	CKMT2	5	81233285	81266397	+	2736	protein_coding	creatine kinase, mitochondrial 2 [Source:HGNC Symbol;Acc:HGNC:1996]
ENSG00000167207	-1.59656	0.000151232	0.00395289	NOD2	16	50693588	50734041	+	6873	protein_coding	nucleotide binding oligomerization domain containing 2 [Source:HGNC Symbol;Acc:HGNC:5331]
ENSG00000154274	2.94386	0.00015263	0.00398427	C4orf19	4	37453941	37623495	+	2770	protein_coding	chromosome 4 open reading frame 19 [Source:HGNC Symbol;Acc:HGNC:25618]
ENSG00000075240	1.0504	0.000154692	0.00403285	GRAMD4	22	46576012	46679790	+	4885	protein_coding	GRAM domain containing 4 [Source:HGNC Symbol;Acc:HGNC:29113]
ENSG00000115648	-1.32617	0.000154999	0.0040356	MLPH	2	237485428	237555318	+	7514	protein_coding	melanophilin [Source:HGNC Symbol;Acc:HGNC:29643]
ENSG00000197177	5.35801	0.000155874	0.00405313	ADGRA1	10	133070929	133131675	+	6503	protein_coding	adhesion G protein-coupled receptor A1 [Source:HGNC Symbol;Acc:HGNC:13838]
ENSG00000047617	-1.16376	0.000156121	0.0040543	ANO2	12	5531869	5946232	-	6255	protein_coding	anoctamin 2 [Source:HGNC Symbol;Acc:HGNC:1183]
ENSG00000099954	3.28234	0.000156449	0.00405756	CECR2	22	17359949	17558149	+	10759	protein_coding	CECR2, histone acetyl-lysine reader [Source:HGNC Symbol;Acc:HGNC:1840]
ENSG00000233928	-2.3388	0.000156751	0.00406016	AL591501.1	X	33726508	33942280	+	512	lincRNA	novel transcript
ENSG00000155846	1.2103	0.000157593	0.00407669	PPARGC1B	5	149730298	149855022	+	12889	protein_coding	PPARG coactivator 1 beta [Source:HGNC Symbol;Acc:HGNC:30022]
ENSG00000183508	1.35537	0.000158356	0.00409118	TENT5C	1	117605934	117628372	+	5751	protein_coding	terminal nucleotidyltransferase 5C [Source:HGNC Symbol;Acc:HGNC:24712]
ENSG00000204252	1.36215	0.00015925	0.00410897	HLA-DOA	6	33004178	33009612	-	4012	protein_coding	major histocompatibility complex, class II, DO alpha [Source:HGNC Symbol;Acc:HGNC:4936]
ENSG00000136383	1.58431	0.000160359	0.0041291	ALPK3	15	84816680	84873482	+	10940	protein_coding	alpha kinase 3 [Source:HGNC Symbol;Acc:HGNC:17574]
ENSG00000154529	-2.47085	0.000160647	0.0041291	CNTNAP3B	9	41890314	42129510	-	13220	protein_coding	contactin associated protein like 3B [Source:HGNC Symbol;Acc:HGNC:32035]
ENSG00000174130	1.65326	0.0001631	0.00418097	TLR6	4	38823715	38856817	-	6035	protein_coding	toll like receptor 6 [Source:HGNC Symbol;Acc:HGNC:16711]
ENSG00000196581	3.45788	0.000163235	0.00418097	AJAP1	1	4654732	4792534	+	12405	protein_coding	adherens junctions associated protein 1 [Source:HGNC Symbol;Acc:HGNC:30801]
ENSG00000261305	-4.90256	0.00016329	0.00418097	AC005586.2	7	150337483	150343346	+	1693	sense_overlapping	novel transcript, overlapping LRRC61
ENSG00000054179	1.51382	0.000163925	0.00419189	ENTPD2	9	137048098	137054045	-	2633	protein_coding	ectonucleoside triphosphate diphosphohydrolase 2 [Source:HGNC Symbol;Acc:HGNC:3364]
ENSG00000251165	-2.76488	0.000165938	0.00423796	F11-AS1	4	186286094	186500997	-	2683	antisense	F11 antisense RNA 1 [Source:HGNC Symbol;Acc:HGNC:27725]
ENSG00000104081	-1.89545	0.000166742	0.00425308	BMF	15	40087890	40108892	-	5447	protein_coding	Bcl2 modifying factor [Source:HGNC Symbol;Acc:HGNC:24132]
ENSG00000164104	-1.10466	0.000167746	0.00427327	HMGB2	4	173331695	173335125	-	2775	protein_coding	high mobility group box 2 [Source:HGNC Symbol;Acc:HGNC:5000]
ENSG00000086300	1.88135	0.000168057	0.00427576	SNX10	7	26291895	26374329	+	3518	protein_coding	sorting nexin 10 [Source:HGNC Symbol;Acc:HGNC:14974]
ENSG00000135069	2.85142	0.000170851	0.00432732	PSAT1	9	78297143	78330093	+	2188	protein_coding	phosphoserine aminotransferase 1 [Source:HGNC Symbol;Acc:HGNC:19129]
ENSG00000180921	-1.1875	0.000170892	0.00432732	FAM83H	8	143723933	143733801	-	5654	protein_coding	family with sequence similarity 83 member H [Source:HGNC Symbol;Acc:HGNC:24797]
ENSG00000275234	-3.54074	0.000173188	0.00437855	AC010503.4	19	6469465	6470152	+	688	antisense	novel transcript, antisense to DENND1C
ENSG00000166450	1.95164	0.00017462	0.0044092	PRTG	15	55611546	55743090	-	14566	protein_coding	protogenin [Source:HGNC Symbol;Acc:HGNC:26373]
ENSG00000137198	-1.42873	0.000175044	0.00441436	GMPR	6	16238580	16295549	+	2232	protein_coding	guanosine monophosphate reductase [Source:HGNC Symbol;Acc:HGNC:4376]
ENSG00000258315	2.84122	0.000176765	0.00445218	C17orf49	17	7014495	7017525	+	2628	protein_coding	chromosome 17 open reading frame 49 [Source:HGNC Symbol;Acc:HGNC:28737]
ENSG00000144407	4.14241	0.000177892	0.00447387	PTH2R	2	208359714	208854503	+	4390	protein_coding	parathyroid hormone 2 receptor [Source:HGNC Symbol;Acc:HGNC:9609]
ENSG00000160539	4.02028	0.000178072	0.00447387	PLPP7	9	131289459	131359022	+	4350	protein_coding	phospholipid phosphatase 7 (inactive) [Source:HGNC Symbol;Acc:HGNC:28174]
ENSG00000279673	4.13091	0.000179425	0.00450223	AC092919.2	3	171460612	171462256	+	1645	TEC	TEC
ENSG00000134954	-1.1737	0.000179932	0.00450931	ETS1	11	128458761	128587558	-	7149	protein_coding	ETS proto-oncogene 1, transcription factor [Source:HGNC Symbol;Acc:HGNC:3488]
ENSG00000160870	-6.66344	0.000180371	0.00451468	CYP3A7	7	99684957	99735196	-	3810	protein_coding	cytochrome P450 family 3 subfamily A member 7 [Source:HGNC Symbol;Acc:HGNC:2640]
ENSG00000135002	-1.23676	0.000181138	0.00452822	RFK	9	76385517	76394517	-	3877	protein_coding	riboflavin kinase [Source:HGNC Symbol;Acc:HGNC:30324]
ENSG00000145934	5.1598	0.000184353	0.00459733	TENM2	5	167284799	168264157	+	11042	protein_coding	teneurin transmembrane protein 2 [Source:HGNC Symbol;Acc:HGNC:29943]
ENSG00000082074	1.08609	0.00018436	0.00459733	FYB1	5	39105255	39274528	-	8850	protein_coding	FYN binding protein 1 [Source:HGNC Symbol;Acc:HGNC:4036]
ENSG00000272701	3.62782	0.000184818	0.00460302	MESTIT1	7	130486042	130491033	-	4118	antisense	MEST intronic transcript 1, antisense RNA [Source:HGNC Symbol;Acc:HGNC:17991]
ENSG00000267466	3.47992	0.00018515	0.00460491	AC021683.1	17	77563368	77568695	-	1767	lincRNA	novel transcript
ENSG00000154380	1.29555	0.000185353	0.00460491	ENAH	1	225486835	225653142	-	15044	protein_coding	ENAH, actin regulator [Source:HGNC Symbol;Acc:HGNC:18271]
ENSG00000198478	-1.40642	0.000188521	0.00467344	SH3BGRL2	6	79631283	79703659	+	4653	protein_coding	SH3 domain binding glutamate rich protein like 2 [Source:HGNC Symbol;Acc:HGNC:15567]
ENSG00000181284	-1.23923	0.000188627	0.00467344	TMEM102	17	7435443	7437679	+	2129	protein_coding	transmembrane protein 102 [Source:HGNC Symbol;Acc:HGNC:26722]
ENSG00000037280	-1.76088	0.00018881	0.00467344	FLT4	5	180601506	180649624	-	8852	protein_coding	fms related tyrosine kinase 4 [Source:HGNC Symbol;Acc:HGNC:3767]
ENSG00000145949	1.2383	0.000189598	0.00468164	MYLK4	6	2663629	2750966	-	6059	protein_coding	myosin light chain kinase family member 4 [Source:HGNC Symbol;Acc:HGNC:27972]
ENSG00000011332	4.99905	0.000189607	0.00468164	DPF1	19	38211006	38229714	-	4800	protein_coding	double PHD fingers 1 [Source:HGNC Symbol;Acc:HGNC:20225]
ENSG00000038295	3.67944	0.000190315	0.00469334	TLL1	4	165873258	166103895	+	7522	protein_coding	tolloid like 1 [Source:HGNC Symbol;Acc:HGNC:11843]
ENSG00000036530	2.08195	0.000194419	0.00478868	CYP46A1	14	99684304	99727301	+	9352	protein_coding	cytochrome P450 family 46 subfamily A member 1 [Source:HGNC Symbol;Acc:HGNC:2641]
ENSG00000176641	-1.08725	0.000194891	0.0047944	RNF152	18	61808063	61894247	-	10632	protein_coding	ring finger protein 152 [Source:HGNC Symbol;Acc:HGNC:26811]
ENSG00000109436	1.06461	0.000196212	0.00480923	TBC1D9	4	140620765	140756120	-	5603	protein_coding	TBC1 domain family member 9 [Source:HGNC Symbol;Acc:HGNC:21710]
ENSG00000272398	-3.71335	0.000196585	0.00481249	CD24	6	106969831	106975627	-	3097	protein_coding	CD24 molecule [Source:HGNC Symbol;Acc:HGNC:1645]
ENSG00000169783	3.45099	0.000197787	0.00483604	LINGO1	15	77613027	77820900	-	4902	protein_coding	leucine rich repeat and Ig domain containing 1 [Source:HGNC Symbol;Acc:HGNC:21205]
ENSG00000144063	-2.77926	0.000198245	0.0048396	MALL	2	110083870	110116566	-	3167	protein_coding	mal, T cell differentiation protein like [Source:HGNC Symbol;Acc:HGNC:6818]
ENSG00000181240	2.90829	0.000198416	0.0048396	SLC25A41	19	6426037	6433779	-	1649	protein_coding	solute carrier family 25 member 41 [Source:HGNC Symbol;Acc:HGNC:28533]
ENSG00000166206	3.24267	0.000200296	0.00487955	GABRB3	15	26543546	26939539	-	13886	protein_coding	gamma-aminobutyric acid type A receptor beta3 subunit [Source:HGNC Symbol;Acc:HGNC:4083]
ENSG00000184227	2.12141	0.000202374	0.0049242	ACOT1	14	73537114	73543794	+	1713	protein_coding	acyl-CoA thioesterase 1 [Source:HGNC Symbol;Acc:HGNC:33128]
ENSG00000183807	-2.54904	0.000204552	0.00497116	FAM162B	6	116752197	116765723	-	1036	protein_coding	family with sequence similarity 162 member B [Source:HGNC Symbol;Acc:HGNC:21549]
ENSG00000115457	1.27549	0.000205445	0.00498682	IGFBP2	2	216632828	216664436	+	4767	protein_coding	insulin like growth factor binding protein 2 [Source:HGNC Symbol;Acc:HGNC:5471]
ENSG00000101638	5.43391	0.000208576	0.00505671	ST8SIA5	18	46667821	46759257	-	15789	protein_coding	ST8 alpha-N-acetyl-neuraminide alpha-2,8-sialyltransferase 5 [Source:HGNC Symbol;Acc:HGNC:17827]
ENSG00000143494	3.25873	0.000211499	0.00510829	VASH2	1	212950520	212992037	+	9086	protein_coding	vasohibin 2 [Source:HGNC Symbol;Acc:HGNC:25723]
ENSG00000167992	2.12843	0.000211776	0.00510829	VWCE	11	61258286	61295424	-	4874	protein_coding	von Willebrand factor C and EGF domains [Source:HGNC Symbol;Acc:HGNC:26487]
ENSG00000064300	-1.14661	0.000211976	0.00510829	NGFR	17	49495293	49515017	+	4150	protein_coding	nerve growth factor receptor [Source:HGNC Symbol;Acc:HGNC:7809]
ENSG00000124253	6.08169	0.0002131	0.00511696	PCK1	20	57561080	57568112	+	6819	protein_coding	phosphoenolpyruvate carboxykinase 1 [Source:HGNC Symbol;Acc:HGNC:8724]
ENSG00000172965	1.06443	0.0002131	0.00511696	MIR4435-2HG	2	111036776	111523376	-	13094	lincRNA	MIR4435-2 host gene [Source:HGNC Symbol;Acc:HGNC:35163]
ENSG00000126500	4.87005	0.000217057	0.00519952	FLRT1	11	64103188	64119173	+	3949	protein_coding	fibronectin leucine rich transmembrane protein 1 [Source:HGNC Symbol;Acc:HGNC:3760]
ENSG00000131389	1.3364	0.000217413	0.00520185	SLC6A6	3	14402576	14489349	+	8254	protein_coding	solute carrier family 6 member 6 [Source:HGNC Symbol;Acc:HGNC:11052]
ENSG00000134198	-3.41014	0.000220052	0.00525245	TSPAN2	1	115048011	115089500	-	3410	protein_coding	tetraspanin 2 [Source:HGNC Symbol;Acc:HGNC:20659]
ENSG00000132000	2.14687	0.000223019	0.00531065	PODNL1	19	13931187	13953392	-	4168	protein_coding	podocan like 1 [Source:HGNC Symbol;Acc:HGNC:26275]
ENSG00000213190	1.74937	0.000223347	0.00531217	MLLT11	1	151057758	151068497	+	4075	protein_coding	MLLT11, transcription factor 7 cofactor [Source:HGNC Symbol;Acc:HGNC:16997]
ENSG00000169604	1.04401	0.000223979	0.0053209	ANTXR1	2	69013178	69249327	+	8185	protein_coding	ANTXR cell adhesion molecule 1 [Source:HGNC Symbol;Acc:HGNC:21014]
ENSG00000153292	-5.64851	0.000226257	0.0053497	ADGRF1	6	46997703	47042363	-	12401	protein_coding	adhesion G protein-coupled receptor F1 [Source:HGNC Symbol;Acc:HGNC:18990]
ENSG00000164889	-1.0175	0.000228938	0.00540672	SLC4A2	7	151057210	151076527	+	7590	protein_coding	solute carrier family 4 member 2 [Source:HGNC Symbol;Acc:HGNC:11028]
ENSG00000095637	1.50934	0.000229714	0.00541234	SORBS1	10	95311771	95561414	-	10951	protein_coding	sorbin and SH3 domain containing 1 [Source:HGNC Symbol;Acc:HGNC:14565]
ENSG00000232977	2.94265	0.000229783	0.00541234	LINC00327	13	23466571	23487464	+	3266	lincRNA	long intergenic non-protein coding RNA 327 [Source:HGNC Symbol;Acc:HGNC:42009]
ENSG00000164850	-1.07064	0.000232597	0.00546738	GPER1	7	1082208	1093815	+	3149	protein_coding	G protein-coupled estrogen receptor 1 [Source:HGNC Symbol;Acc:HGNC:4485]
ENSG00000124406	-2.46604	0.000234393	0.00550316	ATP8A1	4	42408373	42657105	-	11199	protein_coding	ATPase phospholipid transporting 8A1 [Source:HGNC Symbol;Acc:HGNC:13531]
ENSG00000104611	-1.6222	0.000235985	0.00553406	SH2D4A	8	19313617	19396218	+	4148	protein_coding	SH2 domain containing 4A [Source:HGNC Symbol;Acc:HGNC:26102]
ENSG00000215386	2.07504	0.000237501	0.00556312	MIR99AHG	21	15928296	16645065	+	11353	lincRNA	mir-99a-let-7c cluster host gene [Source:HGNC Symbol;Acc:HGNC:1274]
ENSG00000186818	1.24312	0.000238325	0.00557592	LILRB4	19	54643889	54670359	+	6328	protein_coding	leukocyte immunoglobulin like receptor B4 [Source:HGNC Symbol;Acc:HGNC:6608]
ENSG00000107719	1.38699	0.000240114	0.00561123	PALD1	10	70478821	70568449	+	4555	protein_coding	phosphatase domain containing, paladin 1 [Source:HGNC Symbol;Acc:HGNC:23530]
ENSG00000168874	-1.47999	0.000243301	0.0056725	ATOH8	2	85751344	85788066	+	6076	protein_coding	atonal bHLH transcription factor 8 [Source:HGNC Symbol;Acc:HGNC:24126]
ENSG00000160145	1.32855	0.000246289	0.00572887	KALRN	3	124080023	124726325	+	24490	protein_coding	kalirin RhoGEF kinase [Source:HGNC Symbol;Acc:HGNC:4814]
ENSG00000260852	1.50378	0.000247045	0.00573749	FBXL19-AS1	16	30919319	30923269	-	3951	antisense	FBXL19 antisense RNA 1 [Source:HGNC Symbol;Acc:HGNC:27557]
ENSG00000135842	-1.63908	0.000247232	0.00573749	FAM129A	1	184790724	184974550	-	8372	protein_coding	family with sequence similarity 129 member A [Source:HGNC Symbol;Acc:HGNC:16784]
ENSG00000189067	-1.0619	0.000249073	0.00577354	LITAF	16	11547722	11636381	-	5060	protein_coding	lipopolysaccharide induced TNF factor [Source:HGNC Symbol;Acc:HGNC:16841]
ENSG00000277829	1.40732	0.000249624	0.00577964	AL031651.2	20	38233251	38233799	-	549	sense_intronic	novel transcript, sense intronic to KIAA1755
ENSG00000184908	1.15147	0.000252491	0.0058393	CLCNKB	1	16043736	16057308	+	2939	protein_coding	chloride voltage-gated channel Kb [Source:HGNC Symbol;Acc:HGNC:2027]
ENSG00000048540	5.18142	0.000257262	0.00594277	LMO3	12	16548373	16610594	-	10268	protein_coding	LIM domain only 3 [Source:HGNC Symbol;Acc:HGNC:6643]
ENSG00000041353	-1.49947	0.00025976	0.00598948	RAB27B	18	54717860	54895516	+	7432	protein_coding	RAB27B, member RAS oncogene family [Source:HGNC Symbol;Acc:HGNC:9767]
ENSG00000007306	-8.73687	0.00025988	0.00598948	CEACAM7	19	41673307	41706976	-	2649	protein_coding	carcinoembryonic antigen related cell adhesion molecule 7 [Source:HGNC Symbol;Acc:HGNC:1819]
ENSG00000144867	1.01085	0.000266678	0.0061391	SRPRB	3	133784033	133825772	+	4180	protein_coding	SRP receptor subunit beta [Source:HGNC Symbol;Acc:HGNC:24085]
ENSG00000081026	-1.14199	0.000267746	0.00615661	MAGI3	1	113390749	113685923	+	8180	protein_coding	membrane associated guanylate kinase, WW and PDZ domain containing 3 [Source:HGNC Symbol;Acc:HGNC:29647]
ENSG00000197594	-1.46734	0.00026818	0.00615954	ENPP1	6	131808016	131895155	+	9959	protein_coding	ectonucleotide pyrophosphatase/phosphodiesterase 1 [Source:HGNC Symbol;Acc:HGNC:3356]
ENSG00000105707	-2.48816	0.000269693	0.00618633	HPN	19	35040506	35066571	+	3380	protein_coding	hepsin [Source:HGNC Symbol;Acc:HGNC:5155]
ENSG00000163435	-3.32474	0.000270183	0.00618633	ELF3	1	202007945	202017188	+	7191	protein_coding	E74 like ETS transcription factor 3 [Source:HGNC Symbol;Acc:HGNC:3318]
ENSG00000004399	1.00322	0.00027027	0.00618633	PLXND1	3	129555175	129606818	-	9738	protein_coding	plexin D1 [Source:HGNC Symbol;Acc:HGNC:9107]
ENSG00000177098	2.26257	0.000271018	0.00619636	SCN4B	11	118133377	118152888	-	5649	protein_coding	sodium voltage-gated channel beta subunit 4 [Source:HGNC Symbol;Acc:HGNC:10592]
ENSG00000205403	-1.39265	0.000274355	0.0062513	CFI	4	109740694	109802179	-	4875	protein_coding	complement factor I [Source:HGNC Symbol;Acc:HGNC:5394]
ENSG00000085117	1.44721	0.000278761	0.0063445	CD82	11	44564427	44620363	+	4054	protein_coding	CD82 molecule [Source:HGNC Symbol;Acc:HGNC:6210]
ENSG00000128045	4.39269	0.000279407	0.00634481	RASL11B	4	52862290	52866835	+	2472	protein_coding	RAS like family 11 member B [Source:HGNC Symbol;Acc:HGNC:23804]
ENSG00000165716	1.5653	0.000281205	0.00637217	FAM69B	9	136712570	136724050	+	2704	protein_coding	family with sequence similarity 69 member B [Source:HGNC Symbol;Acc:HGNC:28290]
ENSG00000141682	-2.56004	0.000281428	0.00637217	PMAIP1	18	59899948	59904306	+	2235	protein_coding	phorbol-12-myristate-13-acetate-induced protein 1 [Source:HGNC Symbol;Acc:HGNC:9108]
ENSG00000163539	1.08389	0.000281564	0.00637217	CLASP2	3	33496245	33718356	-	15211	protein_coding	cytoplasmic linker associated protein 2 [Source:HGNC Symbol;Acc:HGNC:17078]
ENSG00000164188	2.68346	0.000288773	0.00652063	RANBP3L	5	36248434	36302114	-	3363	protein_coding	RAN binding protein 3 like [Source:HGNC Symbol;Acc:HGNC:26353]
ENSG00000169704	-4.92855	0.000290158	0.00654453	GP9	3	129060767	129062406	+	889	protein_coding	glycoprotein IX platelet [Source:HGNC Symbol;Acc:HGNC:4444]
ENSG00000106714	-2.49709	0.000291026	0.00655674	CNTNAP3	9	39072767	39288315	-	9521	protein_coding	contactin associated protein like 3 [Source:HGNC Symbol;Acc:HGNC:13834]
ENSG00000166780	1.59674	0.000291379	0.00655733	C16orf45	16	15434295	15625028	+	3688	protein_coding	chromosome 16 open reading frame 45 [Source:HGNC Symbol;Acc:HGNC:19213]
ENSG00000277586	7.43865	0.000297475	0.00668704	NEFL	8	24950955	24957110	-	4329	protein_coding	neurofilament light [Source:HGNC Symbol;Acc:HGNC:7739]
ENSG00000267478	-4.12568	0.000304835	0.00684482	AP002414.3	18	12091674	12093141	-	1468	processed_pseudogene	nuclear factor of kappa light polypeptide gene enhancer in B-cells 2 (p49/p100) (NFKB2) pseudogene
ENSG00000065717	-1.0163	0.000307367	0.00688626	TLE2	19	2997638	3047635	-	4038	protein_coding	transducin like enhancer of split 2 [Source:HGNC Symbol;Acc:HGNC:11838]
ENSG00000241935	1.67795	0.000311825	0.00697058	HOGA1	10	97584323	97612802	+	4148	protein_coding	4-hydroxy-2-oxoglutarate aldolase 1 [Source:HGNC Symbol;Acc:HGNC:25155]
ENSG00000129465	-2.04873	0.000312174	0.00697062	RIPK3	14	24336021	24340045	-	3256	protein_coding	receptor interacting serine/threonine kinase 3 [Source:HGNC Symbol;Acc:HGNC:10021]
ENSG00000080031	-1.86803	0.000314649	0.00701807	PTPRH	19	55181248	55209506	-	4344	protein_coding	protein tyrosine phosphatase, receptor type H [Source:HGNC Symbol;Acc:HGNC:9672]
ENSG00000152661	1.6	0.000320259	0.00713068	GJA1	6	121435577	121449727	+	3413	protein_coding	gap junction protein alpha 1 [Source:HGNC Symbol;Acc:HGNC:4274]
ENSG00000214402	5.99395	0.000320408	0.00713068	LCNL1	9	136981904	136986410	+	4052	protein_coding	lipocalin like 1 [Source:HGNC Symbol;Acc:HGNC:34436]
ENSG00000223722	-5.71772	0.000321255	0.0071416	AC023157.1	12	31754720	31755121	+	402	processed_pseudogene	interferon induced transmembrane protein 3 (1-8U) (IFITM3) pseudogene
ENSG00000269855	-5.68358	0.000328402	0.00728436	RNF225	19	58396090	58397079	+	990	protein_coding	ring finger protein 225 [Source:HGNC Symbol;Acc:HGNC:51249]
ENSG00000092607	-1.01608	0.000329946	0.00731052	TBX15	1	118883046	118989556	-	4349	protein_coding	T-box 15 [Source:HGNC Symbol;Acc:HGNC:11594]
ENSG00000155093	1.43135	0.000334091	0.00739419	PTPRN2	7	157539056	158587788	-	4833	protein_coding	protein tyrosine phosphatase, receptor type N2 [Source:HGNC Symbol;Acc:HGNC:9677]
ENSG00000273599	2.75986	0.000336569	0.00743267	AL731571.1	10	124996064	125001491	+	5428	antisense	novel transcript, antisense to CTBP2
ENSG00000114473	1.15517	0.000337709	0.00744963	IQCG	3	197889075	197960142	-	7474	protein_coding	IQ motif containing G [Source:HGNC Symbol;Acc:HGNC:25251]
ENSG00000171124	-3.63918	0.000338469	0.00745527	FUT3	19	5842888	5851474	-	3109	protein_coding	fucosyltransferase 3 (Lewis blood group) [Source:HGNC Symbol;Acc:HGNC:4014]
ENSG00000005513	3.0315	0.000338707	0.00745527	SOX8	16	981808	986979	+	4432	protein_coding	SRY-box 8 [Source:HGNC Symbol;Acc:HGNC:11203]
ENSG00000198353	2.43746	0.000343065	0.00753467	HOXC4	12	54016931	54056030	+	2725	protein_coding	homeobox C4 [Source:HGNC Symbol;Acc:HGNC:5126]
ENSG00000056487	4.00768	0.000344535	0.00755044	PHF21B	22	44881162	45009999	-	5753	protein_coding	PHD finger protein 21B [Source:HGNC Symbol;Acc:HGNC:25161]
ENSG00000123989	1.09224	0.00034886	0.00763687	CHPF	2	219538947	219543787	-	3354	protein_coding	chondroitin polymerizing factor [Source:HGNC Symbol;Acc:HGNC:24291]
ENSG00000108846	2.06637	0.000354137	0.00774395	ABCC3	17	50634777	50692252	+	9614	protein_coding	ATP binding cassette subfamily C member 3 [Source:HGNC Symbol;Acc:HGNC:54]
ENSG00000256925	5.45305	0.000356036	0.0077746	ADGRA1-AS1	10	133083073	133088491	-	5419	antisense	adhesion G protein-coupled receptor A1 antisense RNA 1 [Source:HGNC Symbol;Acc:HGNC:49543]
ENSG00000170390	1.52425	0.000356358	0.0077746	DCLK2	4	150078274	150257457	+	4606	protein_coding	doublecortin like kinase 2 [Source:HGNC Symbol;Acc:HGNC:19002]
ENSG00000170190	-1.19124	0.0003567	0.0077746	SLC16A5	17	75087727	75106162	+	3089	protein_coding	solute carrier family 16 member 5 [Source:HGNC Symbol;Acc:HGNC:10926]
ENSG00000204969	6.21768	0.00035952	0.00781908	PCDHA2	5	140794852	141012344	+	6054	protein_coding	protocadherin alpha 2 [Source:HGNC Symbol;Acc:HGNC:8668]
ENSG00000253305	-3.06683	0.000373924	0.00809726	PCDHGB6	5	141408021	141512979	+	6782	protein_coding	protocadherin gamma subfamily B, 6 [Source:HGNC Symbol;Acc:HGNC:8713]
ENSG00000150938	-1.26551	0.000376066	0.00813436	CRIM1	2	36355926	36551135	+	7122	protein_coding	cysteine rich transmembrane BMP regulator 1 [Source:HGNC Symbol;Acc:HGNC:2359]
ENSG00000156687	5.73484	0.000378158	0.00816252	UNC5D	8	35235457	35796550	+	10816	protein_coding	unc-5 netrin receptor D [Source:HGNC Symbol;Acc:HGNC:18634]
ENSG00000099812	-3.09873	0.000379157	0.00817529	MISP	19	751126	764318	+	2966	protein_coding	mitotic spindle positioning [Source:HGNC Symbol;Acc:HGNC:27000]
ENSG00000160791	1.87135	0.000383996	0.00826189	CCR5	3	46370854	46376206	+	3672	protein_coding	C-C motif chemokine receptor 5 (gene/pseudogene) [Source:HGNC Symbol;Acc:HGNC:1606]
ENSG00000125966	2.21622	0.000384686	0.00826787	MMP24	20	35226654	35277000	+	4414	protein_coding	matrix metallopeptidase 24 [Source:HGNC Symbol;Acc:HGNC:7172]
ENSG00000186714	-5.41999	0.000388818	0.00833882	CCDC73	11	32602246	32794658	-	7875	protein_coding	coiled-coil domain containing 73 [Source:HGNC Symbol;Acc:HGNC:23261]
ENSG00000205090	1.33094	0.00039054	0.00836681	TMEM240	1	1535174	1540453	-	1380	protein_coding	transmembrane protein 240 [Source:HGNC Symbol;Acc:HGNC:25186]
ENSG00000118640	-1.0983	0.000391511	0.00837854	VAMP8	2	85561562	85582031	+	990	protein_coding	vesicle associated membrane protein 8 [Source:HGNC Symbol;Acc:HGNC:12647]
ENSG00000272341	2.11016	0.000391922	0.00837854	AL137003.2	6	16764346	16766883	+	2538	lincRNA	novel transcript
ENSG00000228058	3.25277	0.000392967	0.00839193	LINC01736	1	230002730	230007162	+	654	lincRNA	long intergenic non-protein coding RNA 1736 [Source:HGNC Symbol;Acc:HGNC:52524]
ENSG00000102854	-2.04259	0.000395508	0.00843108	MSLN	16	760762	768865	+	2560	protein_coding	mesothelin [Source:HGNC Symbol;Acc:HGNC:7371]
ENSG00000111671	1.18401	0.00039564	0.00843108	SPSB2	12	6870935	6889358	-	2452	protein_coding	splA/ryanodine receptor domain and SOCS box containing 2 [Source:HGNC Symbol;Acc:HGNC:29522]
ENSG00000096080	-1.15734	0.000401347	0.00853458	MRPS18A	6	43671303	43687791	-	1284	protein_coding	mitochondrial ribosomal protein S18A [Source:HGNC Symbol;Acc:HGNC:14515]
ENSG00000185633	2.3536	0.000403693	0.00857539	NDUFA4L2	12	57234903	57240715	-	2806	protein_coding	NDUFA4, mitochondrial complex associated like 2 [Source:HGNC Symbol;Acc:HGNC:29836]
ENSG00000113448	-2.10384	0.000407253	0.00863467	PDE4D	5	58969038	60522120	-	16308	protein_coding	phosphodiesterase 4D [Source:HGNC Symbol;Acc:HGNC:8783]
ENSG00000257151	2.34867	0.000407603	0.00863467	PWAR6	15	25031873	25036490	+	4618	lincRNA	Prader Willi/Angelman region RNA 6 [Source:HGNC Symbol;Acc:HGNC:49129]
ENSG00000178860	2.12799	0.000407775	0.00863467	MSC	8	71841549	71844468	-	2113	protein_coding	musculin [Source:HGNC Symbol;Acc:HGNC:7321]
ENSG00000171016	1.10506	0.000409841	0.00866929	PYGO1	15	55538890	55588947	-	8615	protein_coding	pygopus family PHD finger 1 [Source:HGNC Symbol;Acc:HGNC:30256]
ENSG00000267147	4.70472	0.000411575	0.00869032	LINC01842	19	14333743	14343916	+	768	lincRNA	long intergenic non-protein coding RNA 1842 [Source:HGNC Symbol;Acc:HGNC:52656]
ENSG00000151012	3.13903	0.000412953	0.00870758	SLC7A11	4	138164097	138242349	-	9645	protein_coding	solute carrier family 7 member 11 [Source:HGNC Symbol;Acc:HGNC:11059]
ENSG00000150967	1.26537	0.000417238	0.00878871	ABCB9	12	122920951	122981649	-	13291	protein_coding	ATP binding cassette subfamily B member 9 [Source:HGNC Symbol;Acc:HGNC:50]
ENSG00000146904	-3.42944	0.000419846	0.00883436	EPHA1	7	143390289	143408892	-	4733	protein_coding	EPH receptor A1 [Source:HGNC Symbol;Acc:HGNC:3385]
ENSG00000248441	2.77506	0.000422851	0.00888828	LINC01197	15	95209099	95327129	-	6992	lincRNA	long intergenic non-protein coding RNA 1197 [Source:HGNC Symbol;Acc:HGNC:49597]
ENSG00000119547	3.14074	0.000424351	0.00891047	ONECUT2	18	57435685	57491297	+	16234	protein_coding	one cut homeobox 2 [Source:HGNC Symbol;Acc:HGNC:8139]
ENSG00000104972	1.62516	0.00042499	0.00891458	LILRB1	19	54617158	54637528	+	5008	protein_coding	leukocyte immunoglobulin like receptor B1 [Source:HGNC Symbol;Acc:HGNC:6605]
ENSG00000175664	3.49818	0.000426797	0.00894132	TEX26	13	30932703	30975502	+	1660	protein_coding	testis expressed 26 [Source:HGNC Symbol;Acc:HGNC:28622]
ENSG00000215246	2.71661	0.000427156	0.00894132	AC116351.1	5	987180	997308	-	3482	antisense	uncharacterized LOC100506688 [Source:NCBI gene;Acc:100506688]
ENSG00000112039	-1.12286	0.000433274	0.00905809	FANCE	6	35452356	35467103	+	2692	protein_coding	FA complementation group E [Source:HGNC Symbol;Acc:HGNC:3586]
ENSG00000164303	-1.39376	0.000433943	0.00905809	ENPP6	4	184088706	184221230	-	4703	protein_coding	ectonucleotide pyrophosphatase/phosphodiesterase 6 [Source:HGNC Symbol;Acc:HGNC:23409]
ENSG00000273312	4.64526	0.000438749	0.00913636	AL121749.1	10	35604485	35608153	-	3634	antisense	novel transcript
ENSG00000157510	-1.37224	0.000441964	0.00918424	AFAP1L1	5	149271871	149341802	+	4721	protein_coding	actin filament associated protein 1 like 1 [Source:HGNC Symbol;Acc:HGNC:26714]
ENSG00000186648	2.37647	0.000443142	0.0091992	CARMIL3	14	24052000	24069728	+	6665	protein_coding	capping protein regulator and myosin 1 linker 3 [Source:HGNC Symbol;Acc:HGNC:20272]
ENSG00000276591	5.64431	0.000452951	0.00938755	GXYLT1P5	9	42974855	42978320	+	1630	transcribed_processed_pseudogene	glucoside xylosyltransferase 1 pseudogene 5 [Source:HGNC Symbol;Acc:HGNC:50424]
ENSG00000250366	6.67959	0.00045315	0.00938755	TUNAR	14	95876392	95925571	+	3478	protein_coding	TCL1 upstream neural differentiation-associated RNA [Source:HGNC Symbol;Acc:HGNC:44088]
ENSG00000255197	1.45137	0.000454956	0.00941525	AC090559.1	11	47383148	47409190	-	1113	antisense	novel transcript
ENSG00000241878	-1.06262	0.000455937	0.00942582	PISD	22	31618491	31662432	-	5002	protein_coding	phosphatidylserine decarboxylase [Source:HGNC Symbol;Acc:HGNC:8999]
ENSG00000178750	-4.27063	0.000459261	0.00948479	STX19	3	94014369	94028610	-	1158	protein_coding	syntaxin 19 [Source:HGNC Symbol;Acc:HGNC:19300]
ENSG00000131018	1.25672	0.000462497	0.00953199	SYNE1	6	152121684	152637801	-	46064	protein_coding	spectrin repeat containing nuclear envelope protein 1 [Source:HGNC Symbol;Acc:HGNC:17089]
ENSG00000133110	4.14158	0.000463179	0.00953626	POSTN	13	37562583	37598844	-	5464	protein_coding	periostin [Source:HGNC Symbol;Acc:HGNC:16953]
ENSG00000184009	-1.01668	0.000466681	0.00958869	ACTG1	17	81509971	81523847	-	2993	protein_coding	actin gamma 1 [Source:HGNC Symbol;Acc:HGNC:144]
ENSG00000180929	4.29723	0.000467763	0.00960109	GPR62	3	51955314	51957504	+	2191	protein_coding	G protein-coupled receptor 62 [Source:HGNC Symbol;Acc:HGNC:13301]
ENSG00000225028	1.76203	0.000469496	0.00962681	AC096541.1	1	47818066	47820237	+	1807	lincRNA	novel transcript
ENSG00000204681	2.95346	0.000475174	0.00972339	GABBR1	6	29555629	29633976	-	8470	protein_coding	gamma-aminobutyric acid type B receptor subunit 1 [Source:HGNC Symbol;Acc:HGNC:4070]
ENSG00000198885	-1.71375	0.000476663	0.00974393	ITPRIPL1	2	96325331	96330517	+	4652	protein_coding	ITPRIP like 1 [Source:HGNC Symbol;Acc:HGNC:29371]
ENSG00000189127	-3.35114	0.000484428	0.00988252	ANKRD34B	5	80556755	80570488	-	4024	protein_coding	ankyrin repeat domain 34B [Source:HGNC Symbol;Acc:HGNC:33736]
ENSG00000261068	-5.47252	0.000487131	0.00992178	AL512274.1	6	42092233	42094259	-	2027	lincRNA	novel transcript
ENSG00000137819	1.59945	0.000489019	0.00993581	PAQR5	15	69298947	69407780	+	6224	protein_coding	progestin and adipoQ receptor family member 5 [Source:HGNC Symbol;Acc:HGNC:29645]
ENSG00000050555	3.13189	0.000496482	0.010067	LAMC3	9	131009082	131094473	+	7594	protein_coding	laminin subunit gamma 3 [Source:HGNC Symbol;Acc:HGNC:6494]
ENSG00000163947	1.0811	0.000500716	0.0101239	ARHGEF3	3	56727418	57079329	-	6594	protein_coding	Rho guanine nucleotide exchange factor 3 [Source:HGNC Symbol;Acc:HGNC:683]
ENSG00000171551	3.20527	0.000501062	0.0101239	ECEL1	2	232479827	232487828	-	2972	protein_coding	endothelin converting enzyme like 1 [Source:HGNC Symbol;Acc:HGNC:3147]
ENSG00000186193	2.39236	0.000501133	0.0101239	SAPCD2	9	137062124	137070588	-	3848	protein_coding	suppressor APC domain containing 2 [Source:HGNC Symbol;Acc:HGNC:28055]
ENSG00000233858	5.58092	0.000501302	0.0101239	LINC02599	8	48590401	48594621	+	3549	lincRNA	long intergenic non-protein coding RNA 2599 [Source:HGNC Symbol;Acc:HGNC:53931]
ENSG00000196141	-1.01013	0.000504298	0.0101742	SPATS2L	2	200305881	200482263	+	10437	protein_coding	spermatogenesis associated serine rich 2 like [Source:HGNC Symbol;Acc:HGNC:24574]
ENSG00000129244	2.04023	0.000506723	0.0102081	ATP1B2	17	7646627	7657768	+	3276	protein_coding	ATPase Na+/K+ transporting subunit beta 2 [Source:HGNC Symbol;Acc:HGNC:805]
ENSG00000124159	3.29611	0.000507506	0.0102081	MATN4	20	45293445	45308529	-	2467	protein_coding	matrilin 4 [Source:HGNC Symbol;Acc:HGNC:6910]
ENSG00000166278	-1.1193	0.00050981	0.0102442	C2	6	31897785	31945672	+	5536	protein_coding	complement C2 [Source:HGNC Symbol;Acc:HGNC:1248]
ENSG00000042980	1.41641	0.000510998	0.0102475	ADAM28	8	24294040	24359018	+	9351	protein_coding	ADAM metallopeptidase domain 28 [Source:HGNC Symbol;Acc:HGNC:206]
ENSG00000186716	-1.10965	0.000514417	0.0102983	BCR	22	23179704	23318037	+	12389	protein_coding	BCR, RhoGEF and GTPase activating protein [Source:HGNC Symbol;Acc:HGNC:1014]
ENSG00000104381	1.10795	0.000514558	0.0102983	GDAP1	8	74321130	74488872	+	4052	protein_coding	ganglioside induced differentiation associated protein 1 [Source:HGNC Symbol;Acc:HGNC:15968]
ENSG00000166710	-1.12485	0.000515397	0.0103049	B2M	15	44711487	44718877	+	6079	protein_coding	beta-2-microglobulin [Source:HGNC Symbol;Acc:HGNC:914]
ENSG00000161940	-1.76013	0.000522418	0.0104245	BCL6B	17	7023020	7030290	+	4373	protein_coding	B cell CLL/lymphoma 6B [Source:HGNC Symbol;Acc:HGNC:1002]
ENSG00000181631	1.34037	0.000523341	0.0104318	P2RY13	3	151326312	151329548	-	2764	protein_coding	purinergic receptor P2Y13 [Source:HGNC Symbol;Acc:HGNC:4537]
ENSG00000243696	4.00869	0.000523826	0.0104318	AC006254.1	3	52813282	52835729	-	6315	protein_coding	novel MUSTN1-ITIH4 readthrough
ENSG00000114859	1.77342	0.000538551	0.0107144	CLCN2	3	184346185	184361651	-	8523	protein_coding	chloride voltage-gated channel 2 [Source:HGNC Symbol;Acc:HGNC:2020]
ENSG00000136999	2.55488	0.000545275	0.0108357	NOV	8	119416306	119424353	+	2673	protein_coding	nephroblastoma overexpressed [Source:HGNC Symbol;Acc:HGNC:7885]
ENSG00000249736	3.74865	0.000545723	0.0108357	LINC02242	5	67632266	67646789	-	641	lincRNA	long intergenic non-protein coding RNA 2242 [Source:HGNC Symbol;Acc:HGNC:53127]
ENSG00000252410	5.03655	0.000550316	0.0108945	RNU5B-3P	3	45034474	45034588	-	115	snRNA	RNA, U5B small nuclear 3, pseudogene [Source:HGNC Symbol;Acc:HGNC:34183]
ENSG00000198682	1.58682	0.000553426	0.0109453	PAPSS2	10	87659613	87747705	+	4083	protein_coding	3'-phosphoadenosine 5'-phosphosulfate synthase 2 [Source:HGNC Symbol;Acc:HGNC:8604]
ENSG00000155961	1.41046	0.000558751	0.0110397	RAB39B	X	155258241	155264589	-	3505	protein_coding	RAB39B, member RAS oncogene family [Source:HGNC Symbol;Acc:HGNC:16499]
ENSG00000204103	1.84657	0.000560206	0.0110576	MAFB	20	40685848	40689240	-	3393	protein_coding	MAF bZIP transcription factor B [Source:HGNC Symbol;Acc:HGNC:6408]
ENSG00000213397	3.82392	0.00056744	0.0111894	HAUS7	X	153447666	153495516	-	3968	protein_coding	HAUS augmin like complex subunit 7 [Source:HGNC Symbol;Acc:HGNC:32979]
ENSG00000010030	-1.85194	0.000568723	0.0112019	ETV7	6	36354091	36387800	-	2374	protein_coding	ETS variant 7 [Source:HGNC Symbol;Acc:HGNC:18160]
ENSG00000230852	-4.01905	0.000570564	0.0112179	AL161621.1	6	84019204	84026100	+	2300	lincRNA	uncharacterized LOC107986618 [Source:NCBI gene;Acc:107986618]
ENSG00000272459	3.40902	0.000581132	0.0114145	AC139795.3	5	177554824	177555364	+	541	lincRNA	novel transcript
ENSG00000113594	1.19206	0.000583621	0.0114522	LIFR	5	38474963	38608354	-	11864	protein_coding	LIF receptor alpha [Source:HGNC Symbol;Acc:HGNC:6597]
ENSG00000134569	1.70292	0.000585796	0.0114837	LRP4	11	46856868	46918642	-	8597	protein_coding	LDL receptor related protein 4 [Source:HGNC Symbol;Acc:HGNC:6696]
ENSG00000269956	3.99376	0.000594339	0.0116284	MKNK1-AS1	1	46538696	46570255	+	2445	antisense	MKNK1 antisense RNA 1 [Source:HGNC Symbol;Acc:HGNC:44129]
ENSG00000179403	-1.89236	0.000597551	0.0116799	VWA1	1	1434861	1442882	+	5065	protein_coding	von Willebrand factor A domain containing 1 [Source:HGNC Symbol;Acc:HGNC:30910]
ENSG00000261502	-5.58394	0.000599307	0.0116944	AC040174.1	16	63056786	63129654	-	3825	processed_transcript	novel transcript
ENSG00000066248	3.18857	0.000599459	0.0116944	NGEF	2	232878686	233013272	-	4678	protein_coding	neuronal guanine nucleotide exchange factor [Source:HGNC Symbol;Acc:HGNC:7807]
ENSG00000169252	1.06446	0.000601913	0.0117309	ADRB2	5	148825245	148828687	+	3443	protein_coding	adrenoceptor beta 2 [Source:HGNC Symbol;Acc:HGNC:286]
ENSG00000251664	1.95693	0.000607777	0.0118337	PCDHA12	5	140875302	141012344	+	5454	protein_coding	protocadherin alpha 12 [Source:HGNC Symbol;Acc:HGNC:8666]
ENSG00000185201	-1.59363	0.000611968	0.0118807	IFITM2	11	307631	315272	+	1543	protein_coding	interferon induced transmembrane protein 2 [Source:HGNC Symbol;Acc:HGNC:5413]
ENSG00000152822	3.55741	0.0006164	0.0119552	GRM1	6	146027646	146437598	+	7272	protein_coding	glutamate metabotropic receptor 1 [Source:HGNC Symbol;Acc:HGNC:4593]
ENSG00000067798	4.00323	0.000619632	0.012005	NAV3	12	77324641	78213008	+	13265	protein_coding	neuron navigator 3 [Source:HGNC Symbol;Acc:HGNC:15998]
ENSG00000124374	-1.69823	0.000621854	0.0120261	PAIP2B	2	71182739	71227083	-	6279	protein_coding	poly(A) binding protein interacting protein 2B [Source:HGNC Symbol;Acc:HGNC:29200]
ENSG00000137868	1.89233	0.000627457	0.0121111	STRA6	15	74179466	74212267	-	7690	protein_coding	stimulated by retinoic acid 6 [Source:HGNC Symbol;Acc:HGNC:30650]
ENSG00000283378	-4.08377	0.000630342	0.0121435	CNTNAP3C	9	61330717	61453030	+	1728	protein_coding	contactin associated protein like 3C [Source:HGNC Symbol;Acc:HGNC:53878]
ENSG00000119888	-3.91747	0.000642402	0.0123639	EPCAM	2	47345158	47387601	+	2519	protein_coding	epithelial cell adhesion molecule [Source:HGNC Symbol;Acc:HGNC:11529]
ENSG00000130762	-1.88343	0.000647431	0.0124488	ARHGEF16	1	3454426	3481113	+	5563	protein_coding	Rho guanine nucleotide exchange factor 16 [Source:HGNC Symbol;Acc:HGNC:15515]
ENSG00000135406	5.86026	0.000666034	0.0127933	PRPH	12	49293252	49298686	+	4353	protein_coding	peripherin [Source:HGNC Symbol;Acc:HGNC:9461]
ENSG00000267162	-3.62067	0.000666624	0.0127933	SDHDP1	18	12101997	12102470	-	474	processed_pseudogene	succinate dehydrogenase complex subunit D pseudogene 1 [Source:HGNC Symbol;Acc:HGNC:10684]
ENSG00000254598	-1.14446	0.000672262	0.0128892	CSNK2A3	11	11351942	11353357	-	1416	protein_coding	casein kinase 2 alpha 3 [Source:HGNC Symbol;Acc:HGNC:2458]
ENSG00000237807	1.26187	0.000674637	0.0129224	AC022034.1	8	53515171	53523931	-	2387	lincRNA	novel transcript
ENSG00000188613	1.1505	0.000677463	0.0129642	NANOS1	10	119029716	119033732	+	4017	protein_coding	nanos C2HC-type zinc finger 1 [Source:HGNC Symbol;Acc:HGNC:23044]
ENSG00000250107	3.74837	0.000682331	0.0130325	CACNA1G-AS1	17	50556207	50562108	-	1579	antisense	CACNA1G antisense RNA 1 [Source:HGNC Symbol;Acc:HGNC:27377]
ENSG00000100379	1.10722	0.000687013	0.0131094	KCTD17	22	37051736	37063390	+	2786	protein_coding	potassium channel tetramerization domain containing 17 [Source:HGNC Symbol;Acc:HGNC:25705]
ENSG00000147234	5.5807	0.000699196	0.0133292	FRMPD3	X	107522450	107605251	+	9158	protein_coding	FERM and PDZ domain containing 3 [Source:HGNC Symbol;Acc:HGNC:29382]
ENSG00000186510	4.84319	0.000703342	0.0133828	CLCNKA	1	16018875	16034050	+	3476	protein_coding	chloride voltage-gated channel Ka [Source:HGNC Symbol;Acc:HGNC:2026]
ENSG00000143375	-3.42739	0.00070757	0.0134505	CGN	1	151510510	151538692	+	6616	protein_coding	cingulin [Source:HGNC Symbol;Acc:HGNC:17429]
ENSG00000272977	1.85588	0.000712233	0.0135264	AL008721.2	22	25476218	25479971	+	3754	sense_intronic	novel transcript
ENSG00000162692	2.73909	0.000714757	0.0135487	VCAM1	1	100719742	100739045	+	6049	protein_coding	vascular cell adhesion molecule 1 [Source:HGNC Symbol;Acc:HGNC:12663]
ENSG00000137267	1.54479	0.000719165	0.0136194	TUBB2A	6	3153669	3157526	-	1727	protein_coding	tubulin beta 2A class IIa [Source:HGNC Symbol;Acc:HGNC:12412]
ENSG00000135476	2.06163	0.000727865	0.0137388	ESPL1	12	53268299	53293643	+	8890	protein_coding	extra spindle pole bodies like 1, separase [Source:HGNC Symbol;Acc:HGNC:16856]
ENSG00000186479	-2.27712	0.000728211	0.0137388	RGS7BP	5	64506257	64612312	+	4379	protein_coding	regulator of G protein signaling 7 binding protein [Source:HGNC Symbol;Acc:HGNC:23271]
ENSG00000283632	-2.32159	0.000732118	0.0137848	EXOC3L2	19	45212621	45245431	-	2964	protein_coding	exocyst complex component 3 like 2 [Source:HGNC Symbol;Acc:HGNC:30162]
ENSG00000109458	1.34079	0.000732706	0.0137848	GAB1	4	143336762	143474568	+	10119	protein_coding	GRB2 associated binding protein 1 [Source:HGNC Symbol;Acc:HGNC:4066]
ENSG00000184160	2.16773	0.000733543	0.0137876	ADRA2C	4	3766348	3768526	+	2179	protein_coding	adrenoceptor alpha 2C [Source:HGNC Symbol;Acc:HGNC:283]
ENSG00000268833	-4.86626	0.000737898	0.0138483	AC243967.2	19	41757898	41786893	-	567	antisense	novel transcript, antisense to CEACAM6
ENSG00000100523	1.2969	0.000738151	0.0138483	DDHD1	14	53036745	53153282	-	17944	protein_coding	DDHD domain containing 1 [Source:HGNC Symbol;Acc:HGNC:19714]
ENSG00000137573	-1.33012	0.000741983	0.0139072	SULF1	8	69466624	69660915	+	9404	protein_coding	sulfatase 1 [Source:HGNC Symbol;Acc:HGNC:20391]
ENSG00000139971	1.78391	0.000747947	0.0140059	ARMH4	14	57999735	58298139	-	7565	protein_coding	armadillo-like helical domain containing 4 [Source:HGNC Symbol;Acc:HGNC:19846]
ENSG00000105270	1.20128	0.000759268	0.0141914	CLIP3	19	36014660	36033343	-	3772	protein_coding	CAP-Gly domain containing linker protein 3 [Source:HGNC Symbol;Acc:HGNC:24314]
ENSG00000231389	1.23199	0.000768781	0.0143558	HLA-DPA1	6	33064569	33080775	-	5748	protein_coding	major histocompatibility complex, class II, DP alpha 1 [Source:HGNC Symbol;Acc:HGNC:4938]
ENSG00000144278	2.3328	0.000771369	0.0143706	GALNT13	2	153871913	154453849	+	6520	protein_coding	polypeptide N-acetylgalactosaminyltransferase 13 [Source:HGNC Symbol;Acc:HGNC:23242]
ENSG00000007255	-1.00387	0.000774065	0.0144009	TRAPPC6A	19	45162928	45178237	-	933	protein_coding	trafficking protein particle complex 6A [Source:HGNC Symbol;Acc:HGNC:23069]
ENSG00000285336	2.67512	0.00077536	0.0144117	AC108734.4	3	180707589	180871005	-	3101	lincRNA	uncharacterized LOC101928882 [Source:NCBI gene;Acc:101928882]
ENSG00000137843	1.29888	0.00078306	0.0145185	PAK6	15	40238759	40277487	+	6457	protein_coding	p21 (RAC1) activated kinase 6 [Source:HGNC Symbol;Acc:HGNC:16061]
ENSG00000166394	-1.99018	0.000783351	0.0145185	CYB5R2	11	7665100	7677222	-	8596	protein_coding	cytochrome b5 reductase 2 [Source:HGNC Symbol;Acc:HGNC:24376]
ENSG00000143878	1.13674	0.000784004	0.0145185	RHOB	2	20447074	20449445	+	2372	protein_coding	ras homolog family member B [Source:HGNC Symbol;Acc:HGNC:668]
ENSG00000118407	-1.25175	0.000786535	0.014552	FILIP1	6	75291859	75493738	-	8906	protein_coding	filamin A interacting protein 1 [Source:HGNC Symbol;Acc:HGNC:21015]
ENSG00000104522	-1.1967	0.000793275	0.0146497	TSTA3	8	143612618	143618048	-	3622	protein_coding	tissue specific transplantation antigen P35B [Source:HGNC Symbol;Acc:HGNC:12390]
ENSG00000121653	1.83914	0.000796176	0.0146897	MAPK8IP1	11	45885651	45906465	+	3498	protein_coding	mitogen-activated protein kinase 8 interacting protein 1 [Source:HGNC Symbol;Acc:HGNC:6882]
ENSG00000235840	4.4907	0.000796945	0.0146904	AC012363.2	2	120319007	120326298	+	555	lincRNA	novel transcript
ENSG00000156103	2.09219	0.000798992	0.0147146	MMP16	8	88032009	88328025	-	12115	protein_coding	matrix metallopeptidase 16 [Source:HGNC Symbol;Acc:HGNC:7162]
ENSG00000141576	2.0229	0.000803434	0.0147829	RNF157	17	76142453	76240373	-	7805	protein_coding	ring finger protein 157 [Source:HGNC Symbol;Acc:HGNC:29402]
ENSG00000181885	-2.34453	0.00080455	0.0147862	CLDN7	17	7259903	7263983	-	2492	protein_coding	claudin 7 [Source:HGNC Symbol;Acc:HGNC:2049]
ENSG00000169946	1.19725	0.000805087	0.0147862	ZFPM2	8	104590733	105804532	+	7775	protein_coding	zinc finger protein, FOG family member 2 [Source:HGNC Symbol;Acc:HGNC:16700]
ENSG00000077274	1.09524	0.000818898	0.0150261	CAPN6	X	111245103	111270523	-	3568	protein_coding	calpain 6 [Source:HGNC Symbol;Acc:HGNC:1483]
ENSG00000253978	3.59743	0.000822559	0.0150657	CTB-178M22.2	5	168229583	168232357	-	503	antisense	uncharacterized LOC101927862 [Source:NCBI gene;Acc:101927862]
ENSG00000122694	-1.40317	0.000824762	0.0150923	GLIPR2	9	36136536	36163913	+	3055	protein_coding	GLI pathogenesis related 2 [Source:HGNC Symbol;Acc:HGNC:18007]
ENSG00000125510	1.78729	0.00082683	0.0151164	OPRL1	20	64080173	64100643	+	3549	protein_coding	opioid related nociceptin receptor 1 [Source:HGNC Symbol;Acc:HGNC:8155]
ENSG00000151572	6.25533	0.000833752	0.0152291	ANO4	12	100717526	101128641	+	4997	protein_coding	anoctamin 4 [Source:HGNC Symbol;Acc:HGNC:23837]
ENSG00000125744	1.21903	0.000835795	0.0152483	RTN2	19	45485289	45497061	-	3238	protein_coding	reticulon 2 [Source:HGNC Symbol;Acc:HGNC:10468]
ENSG00000280114	2.39087	0.000836323	0.0152483	AL021920.2	1	16681097	16688749	-	1351	unprocessed_pseudogene	phosphodiesterase 4D interacting protein (myomegalin) (PDE4DIP) pseudogene
ENSG00000124171	-2.12322	0.000838084	0.0152665	PARD6B	20	50731544	50756795	+	4726	protein_coding	par-6 family cell polarity regulator beta [Source:HGNC Symbol;Acc:HGNC:16245]
ENSG00000100234	1.71204	0.000847347	0.0154115	TIMP3	22	32801701	32863043	+	4603	protein_coding	TIMP metallopeptidase inhibitor 3 [Source:HGNC Symbol;Acc:HGNC:11822]
ENSG00000166289	1.63391	0.000847581	0.0154115	PLEKHF1	19	29665056	29675457	+	2681	protein_coding	pleckstrin homology and FYVE domain containing 1 [Source:HGNC Symbol;Acc:HGNC:20764]
ENSG00000164885	1.14392	0.000849385	0.0154304	CDK5	7	151053812	151058530	-	2938	protein_coding	cyclin dependent kinase 5 [Source:HGNC Symbol;Acc:HGNC:1774]
ENSG00000099953	1.77336	0.000850651	0.0154394	MMP11	22	23768226	23784316	+	5176	protein_coding	matrix metallopeptidase 11 [Source:HGNC Symbol;Acc:HGNC:7157]
ENSG00000243056	-1.91186	0.000859159	0.0155787	EIF4EBP3	5	140547666	140549578	+	691	protein_coding	eukaryotic translation initiation factor 4E binding protein 3 [Source:HGNC Symbol;Acc:HGNC:3290]
ENSG00000139144	-5.68284	0.000859877	0.0155787	PIK3C2G	12	18247614	18648416	+	5925	protein_coding	phosphatidylinositol-4-phosphate 3-kinase catalytic subunit type 2 gamma [Source:HGNC Symbol;Acc:HGNC:8973]
ENSG00000224613	-2.28658	0.000862334	0.015595	AC095032.1	1	103418079	103525483	-	638	bidirectional_promoter_lncRNA	uncharacterized LOC101928436 [Source:NCBI gene;Acc:101928436]
ENSG00000136244	3.39823	0.000863677	0.0156053	IL6	7	22725884	22732002	+	2069	protein_coding	interleukin 6 [Source:HGNC Symbol;Acc:HGNC:6018]
ENSG00000157833	-1.47636	0.000867072	0.0156525	GAREM2	2	26173091	26189663	+	5939	protein_coding	GRB2 associated regulator of MAPK1 subtype 2 [Source:HGNC Symbol;Acc:HGNC:27172]
ENSG00000111602	1.20173	0.000873088	0.0157343	TIMELESS	12	56416373	56449403	-	5818	protein_coding	timeless circadian regulator [Source:HGNC Symbol;Acc:HGNC:11813]
ENSG00000102057	1.12514	0.000876911	0.0157875	KCND1	X	48961378	48971569	-	5807	protein_coding	potassium voltage-gated channel subfamily D member 1 [Source:HGNC Symbol;Acc:HGNC:6237]
ENSG00000184374	-3.27081	0.000883807	0.0158974	COLEC10	8	118995452	119106582	+	1670	protein_coding	collectin subfamily member 10 [Source:HGNC Symbol;Acc:HGNC:2220]
ENSG00000164292	2.24259	0.000884908	0.015903	RHOBTB3	5	95713522	95824383	+	8833	protein_coding	Rho related BTB domain containing 3 [Source:HGNC Symbol;Acc:HGNC:18757]
ENSG00000102468	3.7032	0.000889934	0.015979	HTR2A	13	46831550	46897076	-	5624	protein_coding	5-hydroxytryptamine receptor 2A [Source:HGNC Symbol;Acc:HGNC:5293]
ENSG00000204228	-1.31	0.000890923	0.0159825	HSD17B8	6	33204642	33206831	+	1171	protein_coding	hydroxysteroid 17-beta dehydrogenase 8 [Source:HGNC Symbol;Acc:HGNC:3554]
ENSG00000128815	1.70574	0.000894702	0.0160224	WDFY4	10	48684876	48982956	+	13678	protein_coding	WDFY family member 4 [Source:HGNC Symbol;Acc:HGNC:29323]
ENSG00000254827	1.86838	0.000894747	0.0160224	SLC22A18AS	11	2887780	2903740	-	1782	protein_coding	solute carrier family 22 member 18 antisense [Source:HGNC Symbol;Acc:HGNC:10965]
ENSG00000111846	1.10512	0.000901128	0.0160894	GCNT2	6	10492223	10629368	+	9072	protein_coding	glucosaminyl (N-acetyl) transferase 2 (I blood group) [Source:HGNC Symbol;Acc:HGNC:4204]
ENSG00000268926	2.58742	0.000901692	0.0160894	AL354861.3	9	95772323	95776282	+	3919	lincRNA	novel transcript
ENSG00000112715	-1.41566	0.000911865	0.016242	VEGFA	6	43770184	43786487	+	14431	protein_coding	vascular endothelial growth factor A [Source:HGNC Symbol;Acc:HGNC:12680]
ENSG00000171604	1.15393	0.000914267	0.0162704	CXXC5	5	139647299	139683882	+	3852	protein_coding	CXXC finger protein 5 [Source:HGNC Symbol;Acc:HGNC:26943]
ENSG00000165899	4.61825	0.000916223	0.0162888	OTOGL	12	80099537	80380879	+	12278	protein_coding	otogelin like [Source:HGNC Symbol;Acc:HGNC:26901]
ENSG00000204323	-4.36739	0.000917173	0.0162888	SMIM5	17	75633434	75641404	+	5117	protein_coding	small integral membrane protein 5 [Source:HGNC Symbol;Acc:HGNC:40030]
ENSG00000133466	1.52116	0.000917932	0.0162888	C1QTNF6	22	37180167	37199385	-	7143	protein_coding	C1q and TNF related 6 [Source:HGNC Symbol;Acc:HGNC:14343]
ENSG00000267795	-5.63599	0.000918546	0.0162888	SMIM22	16	4788397	4796491	+	1762	protein_coding	small integral membrane protein 22 [Source:HGNC Symbol;Acc:HGNC:48329]
ENSG00000183831	3.27597	0.000921158	0.0163207	ANKRD45	1	173609561	173669862	-	2911	protein_coding	ankyrin repeat domain 45 [Source:HGNC Symbol;Acc:HGNC:24786]
ENSG00000115194	2.71857	0.00092647	0.0164003	SLC30A3	2	27253684	27275817	-	5978	protein_coding	solute carrier family 30 member 3 [Source:HGNC Symbol;Acc:HGNC:11014]
ENSG00000082196	3.4634	0.000928139	0.0164154	C1QTNF3	5	34019448	34043832	-	3576	protein_coding	C1q and TNF related 3 [Source:HGNC Symbol;Acc:HGNC:14326]
ENSG00000105383	1.46106	0.000930884	0.0164494	CD33	19	51225064	51243860	+	5975	protein_coding	CD33 molecule [Source:HGNC Symbol;Acc:HGNC:1659]
ENSG00000171587	6.17348	0.000936728	0.0165382	DSCAM	21	40010999	40847139	-	8577	protein_coding	DS cell adhesion molecule [Source:HGNC Symbol;Acc:HGNC:3039]
ENSG00000280594	1.84343	0.000941376	0.0166056	BTG3-AS1	21	17611744	17633199	+	2578	processed_transcript	BTG3 antisense RNA 1 [Source:HGNC Symbol;Acc:HGNC:53145]
ENSG00000131831	1.02894	0.000946605	0.0166686	RAI2	X	17800049	17861337	-	2622	protein_coding	retinoic acid induced 2 [Source:HGNC Symbol;Acc:HGNC:9835]
ENSG00000072832	1.35939	0.000949407	0.0167032	CRMP1	4	5748084	5893058	-	5823	protein_coding	collapsin response mediator protein 1 [Source:HGNC Symbol;Acc:HGNC:2365]
ENSG00000108001	2.97381	0.00095227	0.0167181	EBF3	10	129835283	129963841	-	4623	protein_coding	early B cell factor 3 [Source:HGNC Symbol;Acc:HGNC:19087]
ENSG00000182040	3.1957	0.000953037	0.0167181	USH1G	17	74916084	74923256	-	3558	protein_coding	USH1 protein network component sans [Source:HGNC Symbol;Acc:HGNC:16356]
ENSG00000120337	3.70941	0.000958764	0.0167796	TNFSF18	1	173039960	173050963	-	2008	protein_coding	TNF superfamily member 18 [Source:HGNC Symbol;Acc:HGNC:11932]
ENSG00000186395	-1.74303	0.0009656	0.0168845	KRT10	17	40818117	40822595	-	2144	protein_coding	keratin 10 [Source:HGNC Symbol;Acc:HGNC:6413]
ENSG00000139352	5.11098	0.000971108	0.0169513	ASCL1	12	102957686	102960516	+	2472	protein_coding	achaete-scute family bHLH transcription factor 1 [Source:HGNC Symbol;Acc:HGNC:738]
ENSG00000173208	2.60317	0.000972275	0.0169569	ABCD2	12	39550033	39619751	-	6238	protein_coding	ATP binding cassette subfamily D member 2 [Source:HGNC Symbol;Acc:HGNC:66]
ENSG00000224982	-1.6574	0.000976009	0.0170073	TMEM233	12	119593459	119643066	+	3146	protein_coding	transmembrane protein 233 [Source:HGNC Symbol;Acc:HGNC:37219]
ENSG00000260293	2.34879	0.000991375	0.0172601	AC106820.4	16	2476558	2482173	+	5616	sense_intronic	novel transcript, intronic to TBC1D24
ENSG00000249700	2.95295	0.00100057	0.01739	SRD5A3-AS1	4	55363971	55395847	-	5148	processed_transcript	SRD5A3 antisense RNA 1 [Source:HGNC Symbol;Acc:HGNC:44138]
ENSG00000163328	1.23569	0.00100497	0.0174513	GPR155	2	174431571	174487094	-	7769	protein_coding	G protein-coupled receptor 155 [Source:HGNC Symbol;Acc:HGNC:22951]
ENSG00000143469	4.87234	0.0010084	0.0174877	SYT14	1	209938174	210171389	+	13926	protein_coding	synaptotagmin 14 [Source:HGNC Symbol;Acc:HGNC:23143]
ENSG00000166391	3.04384	0.00101006	0.0174877	MOGAT2	11	75717819	75732958	+	4139	protein_coding	monoacylglycerol O-acyltransferase 2 [Source:HGNC Symbol;Acc:HGNC:23248]
ENSG00000092010	-1.01631	0.00101036	0.0174877	PSME1	14	24136158	24138967	+	1781	protein_coding	proteasome activator subunit 1 [Source:HGNC Symbol;Acc:HGNC:9568]
ENSG00000189337	1.04281	0.00101055	0.0174877	KAZN	1	13892792	15118043	+	13841	protein_coding	kazrin, periplakin interacting protein [Source:HGNC Symbol;Acc:HGNC:29173]
ENSG00000183801	1.08059	0.00101375	0.0175075	OLFML1	11	7485388	7511377	+	3436	protein_coding	olfactomedin like 1 [Source:HGNC Symbol;Acc:HGNC:24473]
ENSG00000149782	1.10446	0.00101431	0.0175075	PLCB3	11	64251523	64269150	+	4964	protein_coding	phospholipase C beta 3 [Source:HGNC Symbol;Acc:HGNC:9056]
ENSG00000181234	4.16327	0.00101431	0.0175075	TMEM132C	12	128267403	128707915	+	4947	protein_coding	transmembrane protein 132C [Source:HGNC Symbol;Acc:HGNC:25436]
ENSG00000167767	-4.9847	0.00102542	0.017669	KRT80	12	52168996	52192000	-	4350	protein_coding	keratin 80 [Source:HGNC Symbol;Acc:HGNC:27056]
ENSG00000188859	-2.01539	0.00104297	0.0179559	FAM78B	1	166057426	166166969	-	5343	protein_coding	family with sequence similarity 78 member B [Source:HGNC Symbol;Acc:HGNC:13495]
ENSG00000227733	3.15439	0.00104619	0.017996	AC239809.3	1	148159213	148255012	-	10337	lincRNA	uncharacterized LOC101927468 [Source:NCBI gene;Acc:101927468]
ENSG00000230533	-3.1793	0.00106379	0.0182829	AL356234.2	6	137657998	137763984	+	2312	lincRNA	novel transcript
ENSG00000171105	-1.26938	0.00107085	0.0183885	INSR	19	7112255	7294034	-	10451	protein_coding	insulin receptor [Source:HGNC Symbol;Acc:HGNC:6091]
ENSG00000276545	2.95394	0.00108183	0.0185454	PCDHGB9P	5	141439853	141442449	+	2297	unprocessed_pseudogene	protocadherin gamma subfamily B, 9 pseudogene [Source:HGNC Symbol;Acc:HGNC:15688]
ENSG00000165868	1.53302	0.00110457	0.0188956	HSPA12A	10	116671192	116850236	-	11834	protein_coding	heat shock protein family A (Hsp70) member 12A [Source:HGNC Symbol;Acc:HGNC:19022]
ENSG00000164638	2.8174	0.00110512	0.0188956	SLC29A4	7	5274369	5306870	+	5811	protein_coding	solute carrier family 29 member 4 [Source:HGNC Symbol;Acc:HGNC:23097]
ENSG00000262267	-5.41662	0.00110603	0.0188956	U95743.1	16	13730137	13779760	-	1013	lincRNA	novel transcript
ENSG00000177842	-1.02161	0.00111143	0.0189718	ZNF620	3	40477131	40518736	+	3783	protein_coding	zinc finger protein 620 [Source:HGNC Symbol;Acc:HGNC:28742]
ENSG00000265749	2.21572	0.0011227	0.019145	AC135178.3	17	8365563	8381328	+	1408	antisense	novel transcript, antisense to KRBA2 and RPL26
ENSG00000177542	1.16274	0.00112349	0.019145	SLC25A22	11	790475	798333	-	4647	protein_coding	solute carrier family 25 member 22 [Source:HGNC Symbol;Acc:HGNC:19954]
ENSG00000188305	1.90098	0.00112923	0.0192266	PEAK3	19	2274622	2282176	-	2574	protein_coding	PEAK family member 3 [Source:HGNC Symbol;Acc:HGNC:24793]
ENSG00000162641	2.36303	0.00113792	0.0193254	AKNAD1	1	108815898	108858228	-	4915	protein_coding	AKNA domain containing 1 [Source:HGNC Symbol;Acc:HGNC:28398]
ENSG00000186973	-2.90629	0.00114596	0.0194455	FAM183A	1	43145153	43156396	+	843	protein_coding	family with sequence similarity 183 member A [Source:HGNC Symbol;Acc:HGNC:34347]
ENSG00000183773	3.2157	0.00114841	0.0194706	AIFM3	22	20965108	20981360	+	5401	protein_coding	apoptosis inducing factor, mitochondria associated 3 [Source:HGNC Symbol;Acc:HGNC:26398]
ENSG00000225279	-1.50299	0.00115428	0.0195535	AL121987.1	1	160062488	160079821	+	645	antisense	novel transcript
ENSG00000115828	1.94756	0.00116462	0.0197121	QPCT	2	37342827	37373322	+	2696	protein_coding	glutaminyl-peptide cyclotransferase [Source:HGNC Symbol;Acc:HGNC:9753]
ENSG00000198732	-1.10686	0.00117058	0.0197963	SMOC1	14	69854131	70032366	+	4369	protein_coding	SPARC related modular calcium binding 1 [Source:HGNC Symbol;Acc:HGNC:20318]
ENSG00000110076	2.58294	0.00117185	0.0198011	NRXN2	11	64606174	64723188	-	10580	protein_coding	neurexin 2 [Source:HGNC Symbol;Acc:HGNC:8009]
ENSG00000175538	-1.63156	0.00118032	0.0199275	KCNE3	11	74454841	74467729	-	3677	protein_coding	potassium voltage-gated channel subfamily E regulatory subunit 3 [Source:HGNC Symbol;Acc:HGNC:6243]
ENSG00000147650	-2.11952	0.00118726	0.020011	LRP12	8	104489231	104589024	-	9777	protein_coding	LDL receptor related protein 12 [Source:HGNC Symbol;Acc:HGNC:31708]
ENSG00000166510	-1.53996	0.00119188	0.0200561	CCDC68	18	54901509	54959508	-	5180	protein_coding	coiled-coil domain containing 68 [Source:HGNC Symbol;Acc:HGNC:24350]
ENSG00000272031	3.06091	0.00119586	0.0200884	ANKRD34A	1	145959442	145964582	-	3677	protein_coding	ankyrin repeat domain 34A [Source:HGNC Symbol;Acc:HGNC:27639]
ENSG00000105655	-1.37301	0.0012021	0.0201475	ISYNA1	19	18434388	18438301	-	3284	protein_coding	inositol-3-phosphate synthase 1 [Source:HGNC Symbol;Acc:HGNC:29821]
ENSG00000173175	1.68225	0.00120232	0.0201475	ADCY5	3	123282296	123449758	-	8873	protein_coding	adenylate cyclase 5 [Source:HGNC Symbol;Acc:HGNC:236]
ENSG00000125457	-1.04455	0.00120671	0.020203	MIF4GD	17	75266228	75271227	-	2766	protein_coding	MIF4G domain containing [Source:HGNC Symbol;Acc:HGNC:24030]
ENSG00000144218	1.52662	0.00122126	0.0204197	AFF3	2	99545419	100142739	-	12737	protein_coding	AF4/FMR2 family member 3 [Source:HGNC Symbol;Acc:HGNC:6473]
ENSG00000170909	1.50323	0.00122168	0.0204197	OSCAR	19	54094668	54102692	-	2084	protein_coding	osteoclast associated, immunoglobulin-like receptor [Source:HGNC Symbol;Acc:HGNC:29960]
ENSG00000149564	-1.70952	0.00122582	0.020466	ESAM	11	124752583	124762290	-	2920	protein_coding	endothelial cell adhesion molecule [Source:HGNC Symbol;Acc:HGNC:17474]
ENSG00000101850	2.17225	0.00122846	0.0204817	GPR143	X	9725346	9786297	-	2486	protein_coding	G protein-coupled receptor 143 [Source:HGNC Symbol;Acc:HGNC:20145]
ENSG00000130038	1.22566	0.00123249	0.0205319	CRACR2A	12	3606633	3764819	-	12466	protein_coding	calcium release activated channel regulator 2A [Source:HGNC Symbol;Acc:HGNC:28657]
ENSG00000272078	1.6692	0.00123374	0.0205357	AL139423.1	1	10639241	10654333	+	7923	antisense	novel transcript, antisense to CASZ1
ENSG00000121716	2.95764	0.00123514	0.020542	PILRB	7	100352176	100367733	+	5764	protein_coding	paired immunoglobin-like type 2 receptor beta [Source:HGNC Symbol;Acc:HGNC:18297]
ENSG00000146070	-2.79811	0.00124911	0.0207549	PLA2G7	6	46704201	46735693	-	2026	protein_coding	phospholipase A2 group VII [Source:HGNC Symbol;Acc:HGNC:9040]
ENSG00000233539	-3.53679	0.00125001	0.0207549	AC011294.1	7	46673785	46759851	-	2791	lincRNA	uncharacterized LOC730338 [Source:NCBI gene;Acc:730338]
ENSG00000273018	5.53061	0.00125429	0.0208088	FAM106A	17	18511221	18551705	-	9984	processed_transcript	family with sequence similarity 106 member A [Source:NCBI gene;Acc:80039]
ENSG00000259319	1.64031	0.00125622	0.0208235	AF111167.2	14	75423683	75427741	-	4059	antisense	uncharacterized LOC101928377 [Source:NCBI gene;Acc:101928377]
ENSG00000176909	1.48122	0.00126347	0.0209266	MAMSTR	19	48712742	48719721	-	2265	protein_coding	MEF2 activating motif and SAP domain containing transcriptional regulator [Source:HGNC Symbol;Acc:HGNC:26689]
ENSG00000214595	-1.80349	0.00129245	0.0213361	EML6	2	54723499	54972025	+	14426	protein_coding	echinoderm microtubule associated protein like 6 [Source:HGNC Symbol;Acc:HGNC:35412]
ENSG00000249721	5.49328	0.00130747	0.0215486	AC112206.3	5	67692812	67693200	-	389	processed_pseudogene	ribosomal protein L23a (RPL23A) pseudogene
ENSG00000186205	1.1919	0.00131925	0.0217016	2022-03-01	1	220786759	220819657	+	9258	protein_coding	mitochondrial amidoxime reducing component 1 [Source:HGNC Symbol;Acc:HGNC:26189]
ENSG00000152818	-1.08782	0.00131995	0.0217016	UTRN	6	144285701	144853034	+	14604	protein_coding	utrophin [Source:HGNC Symbol;Acc:HGNC:12635]
ENSG00000223403	3.65369	0.00132	0.0217016	MEG9	14	101064151	101072937	+	3212	lincRNA	maternally expressed 9 [Source:HGNC Symbol;Acc:HGNC:43874]
ENSG00000135740	1.55296	0.00132514	0.0217682	SLC9A5	16	67237683	67272190	+	5419	protein_coding	solute carrier family 9 member A5 [Source:HGNC Symbol;Acc:HGNC:11078]
ENSG00000253658	4.69769	0.00133742	0.0219521	LINC01592	8	68911803	69104190	-	2840	lincRNA	long intergenic non-protein coding RNA 1592 [Source:HGNC Symbol;Acc:HGNC:51557]
ENSG00000177191	-1.24173	0.0013441	0.0220437	B3GNT8	19	41425359	41428730	-	1874	protein_coding	UDP-GlcNAc:betaGal beta-1,3-N-acetylglucosaminyltransferase 8 [Source:HGNC Symbol;Acc:HGNC:24139]
ENSG00000161055	-2.62076	0.00134962	0.0221161	SCGB3A1	5	180590103	180591540	-	846	protein_coding	secretoglobin family 3A member 1 [Source:HGNC Symbol;Acc:HGNC:18384]
ENSG00000149633	1.36818	0.00135365	0.0221461	KIAA1755	20	38210488	38260772	-	8083	protein_coding	KIAA1755 [Source:HGNC Symbol;Acc:HGNC:29372]
ENSG00000224905	2.32896	0.00137546	0.0224341	AP001347.1	21	14027421	14144468	+	1770	antisense	novel transcript, antisense to LIPI
ENSG00000198691	1.73752	0.00137567	0.0224341	ABCA4	1	93992835	94121132	-	8530	protein_coding	ATP binding cassette subfamily A member 4 [Source:HGNC Symbol;Acc:HGNC:34]
ENSG00000131668	4.71722	0.00137573	0.0224341	BARX1	9	93951622	93955372	-	1777	protein_coding	BARX homeobox 1 [Source:HGNC Symbol;Acc:HGNC:955]
ENSG00000138829	1.95835	0.00138338	0.0225406	FBN2	5	128257909	128659185	-	13196	protein_coding	fibrillin 2 [Source:HGNC Symbol;Acc:HGNC:3604]
ENSG00000127561	5.97631	0.00140665	0.0228086	SYNGR3	16	1989660	1994275	+	3420	protein_coding	synaptogyrin 3 [Source:HGNC Symbol;Acc:HGNC:11501]
ENSG00000115602	-2.4141	0.00142956	0.0231614	IL1RL1	2	102311502	102352037	+	5746	protein_coding	interleukin 1 receptor like 1 [Source:HGNC Symbol;Acc:HGNC:5998]
ENSG00000279317	-3.59717	0.00143249	0.0231717	AC006994.2	2	210171518	210233976	+	4461	bidirectional_promoter_lncRNA	novel transcript
ENSG00000090006	1.33088	0.00143251	0.0231717	LTBP4	19	40592883	40629818	+	8108	protein_coding	latent transforming growth factor beta binding protein 4 [Source:HGNC Symbol;Acc:HGNC:6717]
ENSG00000198488	-4.16303	0.0014348	0.0231901	B3GNT6	11	77034398	77041973	+	2626	protein_coding	UDP-GlcNAc:betaGal beta-1,3-N-acetylglucosaminyltransferase 6 [Source:HGNC Symbol;Acc:HGNC:24141]
ENSG00000197992	1.16998	0.00145808	0.0234719	CLEC9A	12	10030677	10066027	+	2854	protein_coding	C-type lectin domain containing 9A [Source:HGNC Symbol;Acc:HGNC:26705]
ENSG00000105373	-1.09512	0.00147809	0.0237369	NOP53	19	47745522	47757058	+	5341	protein_coding	NOP53 ribosome biogenesis factor [Source:HGNC Symbol;Acc:HGNC:4333]
ENSG00000089685	1.63789	0.00148379	0.0238094	BIRC5	17	78214186	78225636	+	3815	protein_coding	baculoviral IAP repeat containing 5 [Source:HGNC Symbol;Acc:HGNC:593]
ENSG00000234477	-3.80015	0.00149266	0.0239326	AC004231.1	17	40921430	40975926	+	815	antisense	novel transcript
ENSG00000135424	1.03527	0.00149633	0.0239547	ITGA7	12	55684568	55716043	-	6373	protein_coding	integrin subunit alpha 7 [Source:HGNC Symbol;Acc:HGNC:6143]
ENSG00000273107	-3.15141	0.00149642	0.0239547	AL512598.1	10	24953241	24953513	+	273	lincRNA	novel transcript
ENSG00000258819	-2.48075	0.00149902	0.0239771	LINC02289	14	77069180	77076344	-	2793	lincRNA	long intergenic non-protein coding RNA 2289 [Source:HGNC Symbol;Acc:HGNC:53205]
ENSG00000103034	2.84262	0.00150761	0.0240954	NDRG4	16	58462846	58513628	+	9647	protein_coding	NDRG family member 4 [Source:HGNC Symbol;Acc:HGNC:14466]
ENSG00000168772	-2.69602	0.00151956	0.024267	CXXC4	4	104468312	104494901	-	5819	protein_coding	CXXC finger protein 4 [Source:HGNC Symbol;Acc:HGNC:24593]
ENSG00000148468	1.07281	0.00152126	0.0242749	FAM171A1	10	15211643	15371062	-	3955	protein_coding	family with sequence similarity 171 member A1 [Source:HGNC Symbol;Acc:HGNC:23522]
ENSG00000168702	1.39033	0.00154042	0.0245036	LRP1B	2	140231423	142131701	-	17040	protein_coding	LDL receptor related protein 1B [Source:HGNC Symbol;Acc:HGNC:6693]
ENSG00000051108	-1.03175	0.00154048	0.0245036	HERPUD1	16	56932048	56944863	+	5155	protein_coding	homocysteine inducible ER protein with ubiquitin like domain 1 [Source:HGNC Symbol;Acc:HGNC:13744]
ENSG00000177181	1.21918	0.00154313	0.0245264	RIMKLA	1	42380795	42422578	+	8981	protein_coding	ribosomal modification protein rimK like family member A [Source:HGNC Symbol;Acc:HGNC:28725]
ENSG00000165462	-4.07383	0.00156705	0.0248474	PHOX2A	11	72239077	72245664	-	1784	protein_coding	paired like homeobox 2A [Source:HGNC Symbol;Acc:HGNC:691]
ENSG00000144837	2.29679	0.00157151	0.0248764	PLA1A	3	119597842	119629811	+	2202	protein_coding	phospholipase A1 member A [Source:HGNC Symbol;Acc:HGNC:17661]
ENSG00000167173	-1.17708	0.00157259	0.0248764	C15orf39	15	75195643	75212169	+	5812	protein_coding	chromosome 15 open reading frame 39 [Source:HGNC Symbol;Acc:HGNC:24497]
ENSG00000143603	1.33635	0.00157857	0.0249317	KCNN3	1	154697455	154870280	-	13598	protein_coding	potassium calcium-activated channel subfamily N member 3 [Source:HGNC Symbol;Acc:HGNC:6292]
ENSG00000230267	5.32807	0.00158574	0.0250253	HERC2P4	16	32103245	32188107	-	6046	transcribed_unprocessed_pseudogene	hect domain and RLD 2 pseudogene 4 [Source:HGNC Symbol;Acc:HGNC:4872]
ENSG00000214708	-1.45341	0.00160221	0.0252454	AC116407.1	17	32141226	32143135	-	1599	antisense	uncharacterized LOC105371730 [Source:NCBI gene;Acc:105371730]
ENSG00000178078	-1.01357	0.00160463	0.0252638	STAP2	19	4324043	4342786	-	2766	protein_coding	signal transducing adaptor family member 2 [Source:HGNC Symbol;Acc:HGNC:30430]
ENSG00000114656	2.45255	0.00160592	0.0252642	KIAA1257	3	128909866	129002690	-	9923	protein_coding	KIAA1257 [Source:HGNC Symbol;Acc:HGNC:29231]
ENSG00000187210	-2.32781	0.00161291	0.0253544	GCNT1	9	76419850	76651203	+	9251	protein_coding	glucosaminyl (N-acetyl) transferase 1, core 2 [Source:HGNC Symbol;Acc:HGNC:4203]
ENSG00000139364	2.57247	0.00162136	0.0254598	TMEM132B	12	125186836	125662377	+	15703	protein_coding	transmembrane protein 132B [Source:HGNC Symbol;Acc:HGNC:29397]
ENSG00000214401	-1.49627	0.00162215	0.0254598	KANSL1-AS1	17	46193576	46196723	+	976	antisense	KANSL1 antisense RNA 1 [Source:HGNC Symbol;Acc:HGNC:43740]
ENSG00000273604	1.68715	0.00163099	0.0255585	EPOP	17	38671703	38675421	-	3719	protein_coding	elongin BC and polycomb repressive complex 2 associated protein [Source:HGNC Symbol;Acc:HGNC:34493]
ENSG00000166387	-1.4569	0.0016342	0.0255889	PPFIBP2	11	7513298	7657127	+	9800	protein_coding	PPFIA binding protein 2 [Source:HGNC Symbol;Acc:HGNC:9250]
ENSG00000172935	1.10264	0.00163748	0.0256147	MRGPRF	11	69004395	69013409	-	2746	protein_coding	MAS related GPR family member F [Source:HGNC Symbol;Acc:HGNC:24828]
ENSG00000125319	-1.07804	0.00163933	0.0256147	C17orf53	17	44141906	44162476	+	3005	protein_coding	chromosome 17 open reading frame 53 [Source:HGNC Symbol;Acc:HGNC:28460]
ENSG00000104332	1.44551	0.00163968	0.0256147	SFRP1	8	41261958	41309497	-	4761	protein_coding	secreted frizzled related protein 1 [Source:HGNC Symbol;Acc:HGNC:10776]
ENSG00000172478	-6.10151	0.00164349	0.0256543	MAB21L4	2	240886048	240896889	-	2772	protein_coding	mab-21 like 4 [Source:HGNC Symbol;Acc:HGNC:26216]
ENSG00000126785	-1.29645	0.00165318	0.0257854	RHOJ	14	63204114	63293219	+	3793	protein_coding	ras homolog family member J [Source:HGNC Symbol;Acc:HGNC:688]
ENSG00000105810	-1.33719	0.00166694	0.0259598	CDK6	7	92604921	92836594	-	12260	protein_coding	cyclin dependent kinase 6 [Source:HGNC Symbol;Acc:HGNC:1777]
ENSG00000070601	2.49125	0.00166913	0.0259737	FRMPD1	9	37651000	37746904	+	5867	protein_coding	FERM and PDZ domain containing 1 [Source:HGNC Symbol;Acc:HGNC:29159]
ENSG00000245498	-2.0178	0.00167423	0.0260215	AP000866.1	11	124800450	124834487	+	4854	antisense	uncharacterized LOC100507283 [Source:NCBI gene;Acc:100507283]
ENSG00000165502	-1.00557	0.00167479	0.0260215	RPL36AL	14	49618519	49620685	-	746	protein_coding	ribosomal protein L36a like [Source:HGNC Symbol;Acc:HGNC:10346]
ENSG00000237153	-2.13505	0.00168321	0.026132	AL162725.2	9	16917511	17114122	+	4135	lincRNA	novel transcript
ENSG00000034239	1.66201	0.00168831	0.0261904	EFCAB1	8	48710789	48735311	-	5805	protein_coding	EF-hand calcium binding domain 1 [Source:HGNC Symbol;Acc:HGNC:25678]
ENSG00000261220	4.47751	0.00168958	0.0261904	AC103706.1	8	133573183	133573861	+	679	lincRNA	novel transcript
ENSG00000215845	-1.12341	0.00170729	0.0264038	TSTD1	1	161037631	161038990	-	1210	protein_coding	thiosulfate sulfurtransferase like domain containing 1 [Source:HGNC Symbol;Acc:HGNC:35410]
ENSG00000108932	-1.8265	0.0017092	0.026413	SLC16A6	17	68267026	68291267	-	4061	protein_coding	solute carrier family 16 member 6 [Source:HGNC Symbol;Acc:HGNC:10927]
ENSG00000279059	1.35914	0.00172647	0.0266389	AC007485.2	17	54956760	54958426	-	1667	TEC	TEC
ENSG00000139626	2.6943	0.00173231	0.0266926	ITGB7	12	53191318	53207307	-	4481	protein_coding	integrin subunit beta 7 [Source:HGNC Symbol;Acc:HGNC:6162]
ENSG00000185761	1.65684	0.00173261	0.0266926	ADAMTSL5	19	1505018	1513604	-	3625	protein_coding	ADAMTS like 5 [Source:HGNC Symbol;Acc:HGNC:27912]
ENSG00000227947	-1.17248	0.00174461	0.0268568	LINC01738	1	47688463	47703383	+	815	lincRNA	long intergenic non-protein coding RNA 1738 [Source:HGNC Symbol;Acc:HGNC:52526]
ENSG00000215068	2.3456	0.00175423	0.0269636	AC025171.2	5	43041575	43045390	+	2773	antisense	uncharacterized LOC153684 [Source:NCBI gene;Acc:153684]
ENSG00000204420	-3.047	0.00176143	0.0270535	MPIG6B	6	31718594	31726714	+	2937	protein_coding	megakaryocyte and platelet inhibitory receptor G6b [Source:HGNC Symbol;Acc:HGNC:13937]
ENSG00000183914	3.53517	0.00176626	0.0270943	DNAH2	17	7717354	7833744	+	17231	protein_coding	dynein axonemal heavy chain 2 [Source:HGNC Symbol;Acc:HGNC:2948]
ENSG00000204540	-2.44799	0.00176678	0.0270943	PSORS1C1	6	31114750	31140092	+	5781	protein_coding	psoriasis susceptibility 1 candidate 1 [Source:HGNC Symbol;Acc:HGNC:17202]
ENSG00000172460	4.66415	0.00177087	0.0271047	PRSS30P	16	2839568	2842744	-	2961	transcribed_unitary_pseudogene	serine protease 30, pseudogene [Source:HGNC Symbol;Acc:HGNC:28753]
ENSG00000170482	-2.77577	0.00177152	0.0271047	SLC23A1	5	139367196	139384553	-	3203	protein_coding	solute carrier family 23 member 1 [Source:HGNC Symbol;Acc:HGNC:10974]
ENSG00000131711	1.12336	0.00177714	0.0271701	MAP1B	5	72107234	72209570	+	12630	protein_coding	microtubule associated protein 1B [Source:HGNC Symbol;Acc:HGNC:6836]
ENSG00000081041	2.82093	0.00177989	0.0271913	CXCL2	4	74097035	74099293	-	1500	protein_coding	C-X-C motif chemokine ligand 2 [Source:HGNC Symbol;Acc:HGNC:4603]
ENSG00000148219	-1.07593	0.00178587	0.027262	ASTN2	9	116425225	117415070	-	8290	protein_coding	astrotactin 2 [Source:HGNC Symbol;Acc:HGNC:17021]
ENSG00000186493	3.49952	0.00179373	0.0273613	C5orf38	5	2752131	2755397	+	1925	protein_coding	chromosome 5 open reading frame 38 [Source:HGNC Symbol;Acc:HGNC:24226]
ENSG00000159214	-1.19313	0.00179985	0.027407	CCDC24	1	43991359	43996528	+	3554	protein_coding	coiled-coil domain containing 24 [Source:HGNC Symbol;Acc:HGNC:28688]
ENSG00000125398	1.20651	0.00180056	0.027407	SOX9	17	72121020	72126420	+	3935	protein_coding	SRY-box 9 [Source:HGNC Symbol;Acc:HGNC:11204]
ENSG00000167244	2.26063	0.00180993	0.0275247	IGF2	11	2129112	2149603	-	6979	protein_coding	insulin like growth factor 2 [Source:HGNC Symbol;Acc:HGNC:5466]
ENSG00000135636	-1.48268	0.0018169	0.0275888	DYSF	2	71453722	71686768	+	8386	protein_coding	dysferlin [Source:HGNC Symbol;Acc:HGNC:3097]
ENSG00000189129	1.90848	0.00184771	0.0280355	PLAC9	10	80131682	80145359	+	1240	protein_coding	placenta specific 9 [Source:HGNC Symbol;Acc:HGNC:19255]
ENSG00000135324	-1.58601	0.00185911	0.0281341	MRAP2	6	84033756	84090881	+	2153	protein_coding	melanocortin 2 receptor accessory protein 2 [Source:HGNC Symbol;Acc:HGNC:21232]
ENSG00000146090	4.1981	0.00185982	0.0281341	RASGEF1C	5	180100791	180209153	-	2961	protein_coding	RasGEF domain family member 1C [Source:HGNC Symbol;Acc:HGNC:27400]
ENSG00000196628	1.35596	0.00186684	0.0282106	TCF4	18	55222331	55664787	-	27828	protein_coding	transcription factor 4 [Source:HGNC Symbol;Acc:HGNC:11634]
ENSG00000139112	-1.09138	0.00186768	0.0282106	GABARAPL1	12	10212458	10223130	+	4086	protein_coding	GABA type A receptor associated protein like 1 [Source:HGNC Symbol;Acc:HGNC:4068]
ENSG00000159167	-2.5515	0.00188561	0.0284172	STC1	8	23841915	23854807	-	4149	protein_coding	stanniocalcin 1 [Source:HGNC Symbol;Acc:HGNC:11373]
ENSG00000117425	1.71603	0.00189855	0.0285694	PTCH2	1	44819844	44843063	-	5149	protein_coding	patched 2 [Source:HGNC Symbol;Acc:HGNC:9586]
ENSG00000166426	4.07583	0.00191229	0.028733	CRABP1	15	78340324	78348230	+	993	protein_coding	cellular retinoic acid binding protein 1 [Source:HGNC Symbol;Acc:HGNC:2338]
ENSG00000174607	4.01755	0.00191542	0.0287585	UGT8	4	114598455	114678224	+	4699	protein_coding	UDP glycosyltransferase 8 [Source:HGNC Symbol;Acc:HGNC:12555]
ENSG00000188001	-1.97186	0.0019239	0.0288643	TPRG1	3	188947214	189325304	+	9535	protein_coding	tumor protein p63 regulated 1 [Source:HGNC Symbol;Acc:HGNC:24759]
ENSG00000112742	-1.58924	0.0019262	0.0288771	TTK	6	80003887	80042527	+	4579	protein_coding	TTK protein kinase [Source:HGNC Symbol;Acc:HGNC:12401]
ENSG00000214076	5.15824	0.00193311	0.0289376	CPSF1P1	22	32269381	32273110	+	3730	processed_pseudogene	cleavage and polyadenylation specific factor 1 pseudogene 1 [Source:HGNC Symbol;Acc:HGNC:19251]
ENSG00000107242	-1.77889	0.0019485	0.0291245	PIP5K1B	9	68705414	69009176	+	4918	protein_coding	phosphatidylinositol-4-phosphate 5-kinase type 1 beta [Source:HGNC Symbol;Acc:HGNC:8995]
ENSG00000164142	-2.00689	0.00195189	0.0291318	FAM160A1	4	151409216	151663632	+	4932	protein_coding	family with sequence similarity 160 member A1 [Source:HGNC Symbol;Acc:HGNC:34237]
ENSG00000169594	-3.22034	0.00197496	0.0294323	BNC1	15	83255903	83284714	-	4795	protein_coding	basonuclin 1 [Source:HGNC Symbol;Acc:HGNC:1081]
ENSG00000136404	1.18411	0.001977	0.0294408	TM6SF1	15	83107407	83144854	+	2661	protein_coding	transmembrane 6 superfamily member 1 [Source:HGNC Symbol;Acc:HGNC:11860]
ENSG00000254024	-5.26187	0.00201725	0.0299763	AP001207.3	8	101461177	101492499	-	491	antisense	novel transcript
ENSG00000154134	1.40482	0.00201744	0.0299763	ROBO3	11	124865386	124881470	+	7026	protein_coding	roundabout guidance receptor 3 [Source:HGNC Symbol;Acc:HGNC:13433]
ENSG00000166862	6.43686	0.00202069	0.0300024	CACNG2	22	36563921	36703558	-	3224	protein_coding	calcium voltage-gated channel auxiliary subunit gamma 2 [Source:HGNC Symbol;Acc:HGNC:1406]
ENSG00000225194	-1.40151	0.00202604	0.030056	LINC00092	9	96019724	96027993	-	4849	lincRNA	long intergenic non-protein coding RNA 92 [Source:HGNC Symbol;Acc:HGNC:31408]
ENSG00000158445	1.51098	0.00202729	0.030056	KCNB1	20	49293394	49484297	-	17733	protein_coding	potassium voltage-gated channel subfamily B member 1 [Source:HGNC Symbol;Acc:HGNC:6231]
ENSG00000164647	-2.60663	0.00204123	0.030218	STEAP1	7	90154375	90164829	+	1625	protein_coding	STEAP family member 1 [Source:HGNC Symbol;Acc:HGNC:11378]
ENSG00000105467	5.81086	0.00204396	0.0302361	SYNGR4	19	48364395	48376376	+	1240	protein_coding	synaptogyrin 4 [Source:HGNC Symbol;Acc:HGNC:11502]
ENSG00000084628	2.95005	0.00204606	0.0302444	NKAIN1	1	31179745	31239554	-	2987	protein_coding	sodium/potassium transporting ATPase interacting 1 [Source:HGNC Symbol;Acc:HGNC:25743]
ENSG00000135253	1.4216	0.00205156	0.0302816	KCP	7	128862451	128910719	-	8259	protein_coding	kielin/chordin-like protein [Source:HGNC Symbol;Acc:HGNC:17585]
ENSG00000164542	-1.33548	0.00205418	0.030298	KIAA0895	7	36324221	36390125	-	6728	protein_coding	KIAA0895 [Source:HGNC Symbol;Acc:HGNC:22206]
ENSG00000186047	2.261	0.00205621	0.030302	DLEU7	13	50711008	50843939	-	3656	protein_coding	deleted in lymphocytic leukemia, 7 [Source:HGNC Symbol;Acc:HGNC:17567]
ENSG00000183421	-2.27495	0.00205747	0.030302	RIPK4	21	41739369	41767106	-	4033	protein_coding	receptor interacting serine/threonine kinase 4 [Source:HGNC Symbol;Acc:HGNC:496]
ENSG00000169047	-1.23404	0.00207665	0.0305397	IRS1	2	226731317	226799759	-	9953	protein_coding	insulin receptor substrate 1 [Source:HGNC Symbol;Acc:HGNC:6125]
ENSG00000225762	-2.46712	0.00208441	0.030609	LINC01389	1	47380928	47408477	-	483	antisense	long intergenic non-protein coding RNA 1389 [Source:HGNC Symbol;Acc:HGNC:50661]
ENSG00000196338	1.70237	0.00209317	0.0306704	NLGN3	X	71144831	71171201	+	4006	protein_coding	neuroligin 3 [Source:HGNC Symbol;Acc:HGNC:14289]
ENSG00000140678	1.38753	0.00209593	0.0306883	ITGAX	16	31355134	31382997	+	7074	protein_coding	integrin subunit alpha X [Source:HGNC Symbol;Acc:HGNC:6152]
ENSG00000259775	2.43124	0.00210009	0.0307268	AL138976.2	14	103331674	103332367	-	694	antisense	novel transcript, antisense to EIF5
ENSG00000178199	1.83235	0.00211231	0.0308708	ZC3H12D	6	149446795	149485061	-	6733	protein_coding	zinc finger CCCH-type containing 12D [Source:HGNC Symbol;Acc:HGNC:21175]
ENSG00000250056	-1.96771	0.00211459	0.0308708	LINC01018	5	6582136	6588499	+	3518	lincRNA	long intergenic non-protein coding RNA 1018 [Source:HGNC Symbol;Acc:HGNC:27394]
ENSG00000102755	-1.46078	0.00211525	0.0308708	FLT1	13	28300344	28495145	-	12567	protein_coding	fms related tyrosine kinase 1 [Source:HGNC Symbol;Acc:HGNC:3763]
ENSG00000185274	1.63439	0.00211608	0.0308708	GALNT17	7	71132169	71713600	+	4870	protein_coding	polypeptide N-acetylgalactosaminyltransferase 17 [Source:HGNC Symbol;Acc:HGNC:16347]
ENSG00000082482	4.73775	0.00211897	0.0308905	KCNK2	1	215005775	215237093	+	3910	protein_coding	potassium two pore domain channel subfamily K member 2 [Source:HGNC Symbol;Acc:HGNC:6277]
ENSG00000095539	1.44034	0.00213321	0.0310606	SEMA4G	10	100969518	100985871	+	5253	protein_coding	semaphorin 4G [Source:HGNC Symbol;Acc:HGNC:10735]
ENSG00000127533	-2.88623	0.00213373	0.0310606	F2RL3	19	16888860	16892606	+	3473	protein_coding	F2R like thrombin or trypsin receptor 3 [Source:HGNC Symbol;Acc:HGNC:3540]
ENSG00000260912	1.49555	0.00214201	0.0311585	AL158206.1	9	19453209	19455173	+	1965	sense_overlapping	novel transcript, overlapping ACER2
ENSG00000232070	3.37622	0.00214978	0.0312037	TMEM253	14	21098937	21103724	+	1961	protein_coding	transmembrane protein 253 [Source:HGNC Symbol;Acc:HGNC:32545]
ENSG00000131409	2.63097	0.00217612	0.0315404	LRRC4B	19	50516892	50568045	-	3121	protein_coding	leucine rich repeat containing 4B [Source:HGNC Symbol;Acc:HGNC:25042]
ENSG00000121068	-1.40893	0.00220007	0.0317957	TBX2	17	61399896	61409466	+	6029	protein_coding	T-box 2 [Source:HGNC Symbol;Acc:HGNC:11597]
ENSG00000134516	1.05138	0.00221016	0.0318727	DOCK2	5	169637247	170083382	+	13210	protein_coding	dedicator of cytokinesis 2 [Source:HGNC Symbol;Acc:HGNC:2988]
ENSG00000254343	-1.59692	0.00222492	0.0320395	AC091563.1	8	120052180	120056201	+	752	lincRNA	novel transcript
ENSG00000010379	1.22548	0.00222913	0.0320772	SLC6A13	12	220621	262873	-	4243	protein_coding	solute carrier family 6 member 13 [Source:HGNC Symbol;Acc:HGNC:11046]
ENSG00000164113	2.96691	0.00223251	0.0321027	ADAD1	4	122378966	122429802	+	2699	protein_coding	adenosine deaminase domain containing 1 [Source:HGNC Symbol;Acc:HGNC:30713]
ENSG00000279694	4.67644	0.00224123	0.032182	AC011270.2	15	78339208	78341757	-	2550	TEC	TEC
ENSG00000233672	2.86644	0.00224738	0.0322298	RNASEH2B-AS1	13	50862172	50910764	-	4642	antisense	RNASEH2B antisense RNA 1 [Source:HGNC Symbol;Acc:HGNC:39967]
ENSG00000285790	4.7284	0.00224777	0.0322298	AC021517.2	18	45491581	45503824	-	735	lincRNA	novel transcript
ENSG00000276386	-2.33016	0.00226505	0.0324312	CNTNAP3P2	9	67059560	67293468	+	3861	unprocessed_pseudogene	contactin associated protein-like 3 pseudogene 2 [Source:HGNC Symbol;Acc:HGNC:49589]
ENSG00000230457	-1.33545	0.00230035	0.0328898	PA2G4P4	3	156809551	156810732	-	1182	processed_pseudogene	proliferation-associated 2G4 pseudogene 4 [Source:HGNC Symbol;Acc:HGNC:32217]
ENSG00000134201	2.54749	0.00230949	0.032976	GSTM5	1	109711780	109775428	+	6061	protein_coding	glutathione S-transferase mu 5 [Source:HGNC Symbol;Acc:HGNC:4637]
ENSG00000245857	-3.39269	0.00230967	0.032976	GS1-24F4.2	8	6835554	6885276	+	1433	lincRNA	uncharacterized LOC100652791 [Source:NCBI gene;Acc:100652791]
ENSG00000279275	3.20328	0.00231162	0.0329804	AP002505.2	18	13279415	13280110	-	696	TEC	TEC
ENSG00000173517	1.16282	0.0023134	0.0329823	PEAK1	15	77100656	77420144	-	24184	protein_coding	pseudopodium enriched atypical kinase 1 [Source:HGNC Symbol;Acc:HGNC:29431]
ENSG00000184156	1.69471	0.00232012	0.0330547	KCNQ3	8	132120858	132481019	-	12646	protein_coding	potassium voltage-gated channel subfamily Q member 3 [Source:HGNC Symbol;Acc:HGNC:6297]
ENSG00000166676	2.81407	0.00233534	0.0331842	TVP23A	16	10760919	10818794	-	5771	protein_coding	trans-golgi network vesicle protein 23 homolog A [Source:HGNC Symbol;Acc:HGNC:20398]
ENSG00000203724	2.29534	0.00238743	0.0338455	C1orf53	1	197902647	197907367	+	611	protein_coding	chromosome 1 open reading frame 53 [Source:HGNC Symbol;Acc:HGNC:30003]
ENSG00000225978	-1.63676	0.00239529	0.0339329	HAR1A	20	63102205	63104386	+	1882	lincRNA	highly accelerated region 1A [Source:HGNC Symbol;Acc:HGNC:33117]
ENSG00000135596	1.18833	0.00240604	0.03406	MICAL1	6	109444062	109465968	-	7056	protein_coding	microtubule associated monooxygenase, calponin and LIM domain containing 1 [Source:HGNC Symbol;Acc:HGNC:20619]
ENSG00000126822	1.09096	0.00242859	0.0342949	PLEKHG3	14	64704102	64750247	+	11910	protein_coding	pleckstrin homology and RhoGEF domain containing G3 [Source:HGNC Symbol;Acc:HGNC:20364]
ENSG00000260822	-1.33433	0.00242938	0.0342949	AC004656.1	X	24545516	24550466	+	4951	sense_overlapping	novel transcript, overlapping to PDK3
ENSG00000100078	2.54482	0.00243668	0.0343738	PLA2G3	22	31134809	31140607	-	2697	protein_coding	phospholipase A2 group III [Source:HGNC Symbol;Acc:HGNC:17934]
ENSG00000251141	-1.20422	0.00245939	0.0346211	MRPS30-DT	5	44744900	44808777	-	2211	antisense	MRPS30 divergent transcript [Source:HGNC Symbol;Acc:HGNC:53420]
ENSG00000182132	3.58933	0.00246981	0.0347435	KCNIP1	5	170353487	170736632	+	3351	protein_coding	potassium voltage-gated channel interacting protein 1 [Source:HGNC Symbol;Acc:HGNC:15521]
ENSG00000149418	-1.54446	0.00248602	0.034921	ST14	11	130159562	130210376	+	4350	protein_coding	suppression of tumorigenicity 14 [Source:HGNC Symbol;Acc:HGNC:11344]
ENSG00000184702	1.69854	0.00248939	0.034921	2022-09-05	22	19714464	19724224	+	4603	protein_coding	septin 5 [Source:HGNC Symbol;Acc:HGNC:9164]
ENSG00000105639	1.6662	0.00249213	0.0349351	JAK3	19	17824780	17848071	-	6813	protein_coding	Janus kinase 3 [Source:HGNC Symbol;Acc:HGNC:6193]
ENSG00000224259	-1.21627	0.00249867	0.0350009	LINC01133	1	159961218	159984750	+	3155	lincRNA	long intergenic non-protein coding RNA 1133 [Source:HGNC Symbol;Acc:HGNC:49447]
ENSG00000166123	2.24745	0.00250205	0.0350009	GPT2	16	46884378	46931297	+	6354	protein_coding	glutamic--pyruvic transaminase 2 [Source:HGNC Symbol;Acc:HGNC:18062]
ENSG00000161643	2.67704	0.00250745	0.035052	SIGLEC16	19	49969673	49975814	+	2510	transcribed_unprocessed_pseudogene	sialic acid binding Ig like lectin 16 (gene/pseudogene) [Source:HGNC Symbol;Acc:HGNC:24851]
ENSG00000138400	1.52958	0.0025146	0.035103	MDH1B	2	206737763	206765547	-	3110	protein_coding	malate dehydrogenase 1B [Source:HGNC Symbol;Acc:HGNC:17836]
ENSG00000034677	1.00457	0.00251757	0.03512	RNF19A	8	100257060	100336218	-	6031	protein_coding	ring finger protein 19A, RBR E3 ubiquitin protein ligase [Source:HGNC Symbol;Acc:HGNC:13432]
ENSG00000196220	1.44553	0.00252973	0.0352651	SRGAP3	3	8980591	9363053	-	18924	protein_coding	SLIT-ROBO Rho GTPase activating protein 3 [Source:HGNC Symbol;Acc:HGNC:19744]
ENSG00000153902	-1.13116	0.00253256	0.0352801	LGI4	19	35124513	35142451	-	4532	protein_coding	leucine rich repeat LGI family member 4 [Source:HGNC Symbol;Acc:HGNC:18712]
ENSG00000123572	5.03202	0.00253552	0.0352968	NRK	X	105822543	105958610	+	9573	protein_coding	Nik related kinase [Source:HGNC Symbol;Acc:HGNC:25391]
ENSG00000130147	-1.75634	0.00253925	0.0353242	SH3BP4	2	234951973	235055714	+	7129	protein_coding	SH3 domain binding protein 4 [Source:HGNC Symbol;Acc:HGNC:10826]
ENSG00000227496	4.04628	0.00255048	0.035456	AC099066.2	1	225700604	225752243	+	1530	antisense	novel transcript
ENSG00000163064	9.13196	0.00255245	0.0354587	EN1	2	118842171	118847678	-	2886	protein_coding	engrailed homeobox 1 [Source:HGNC Symbol;Acc:HGNC:3342]
ENSG00000144040	1.68504	0.00255659	0.0354917	SFXN5	2	72942036	73075619	-	11087	protein_coding	sideroflexin 5 [Source:HGNC Symbol;Acc:HGNC:16073]
ENSG00000235790	4.66269	0.00257764	0.0357592	AC114488.2	1	31644049	31660162	+	2216	antisense	novel transcript, antisense to COL16A1
ENSG00000167771	3.87853	0.00260396	0.0360495	RCOR2	11	63911221	63916844	-	2738	protein_coding	REST corepressor 2 [Source:HGNC Symbol;Acc:HGNC:27455]
ENSG00000175121	4.01178	0.00260647	0.0360568	WFDC5	20	45109452	45115172	-	1044	protein_coding	WAP four-disulfide core domain 5 [Source:HGNC Symbol;Acc:HGNC:20477]
ENSG00000112378	-1.81717	0.00260807	0.0360568	PERP	6	138088505	138107511	-	4290	protein_coding	PERP, TP53 apoptosis effector [Source:HGNC Symbol;Acc:HGNC:17637]
ENSG00000267414	1.36704	0.00262337	0.0362433	AC120049.1	18	44676927	44679717	-	2065	lincRNA	uncharacterized LOC101927943 [Source:NCBI gene;Acc:101927943]
ENSG00000053747	-1.47294	0.00262715	0.0362705	LAMA3	18	23689443	23956222	+	14678	protein_coding	laminin subunit alpha 3 [Source:HGNC Symbol;Acc:HGNC:6483]
ENSG00000135378	-1.37285	0.00264682	0.0365052	PRRG4	11	32829943	32858123	+	5530	protein_coding	proline rich and Gla domain 4 [Source:HGNC Symbol;Acc:HGNC:30799]
ENSG00000178162	3.16837	0.00264778	0.0365052	FAR2P2	2	130416755	130431363	-	5364	transcribed_unprocessed_pseudogene	fatty acyl-CoA reductase 2 pseudogene 2 [Source:HGNC Symbol;Acc:HGNC:49279]
ENSG00000099937	1.33022	0.00270134	0.0371416	SERPIND1	22	20773879	20787720	+	2553	protein_coding	serpin family D member 1 [Source:HGNC Symbol;Acc:HGNC:4838]
ENSG00000159387	-2.24302	0.00270602	0.0371805	IRX6	16	55323760	55330760	+	3399	protein_coding	iroquois homeobox 6 [Source:HGNC Symbol;Acc:HGNC:14675]
ENSG00000073464	1.3788	0.00271424	0.0372679	CLCN4	X	10156945	10237660	+	6789	protein_coding	chloride voltage-gated channel 4 [Source:HGNC Symbol;Acc:HGNC:2022]
ENSG00000221986	4.23126	0.00273632	0.0375198	MYBPHL	1	109292365	109307041	-	1789	protein_coding	myosin binding protein H like [Source:HGNC Symbol;Acc:HGNC:30434]
ENSG00000184838	-2.41943	0.00273936	0.0375357	PRR16	5	120464278	120687332	+	2274	protein_coding	proline rich 16 [Source:HGNC Symbol;Acc:HGNC:29654]
ENSG00000162783	1.0808	0.00274362	0.0375686	IER5	1	181088712	181092899	+	4188	protein_coding	immediate early response 5 [Source:HGNC Symbol;Acc:HGNC:5393]
ENSG00000168065	4.76778	0.0027495	0.0376234	SLC22A11	11	64555626	64572875	+	5222	protein_coding	solute carrier family 22 member 11 [Source:HGNC Symbol;Acc:HGNC:18120]
ENSG00000113319	1.31608	0.00276926	0.0378422	RASGRF2	5	80960672	81230156	+	10717	protein_coding	Ras protein specific guanine nucleotide releasing factor 2 [Source:HGNC Symbol;Acc:HGNC:9876]
ENSG00000155754	2.61188	0.00278276	0.0379776	C2CD6	2	201487425	201619178	-	6815	protein_coding	C2 calcium dependent domain containing 6 [Source:HGNC Symbol;Acc:HGNC:14438]
ENSG00000107864	-1.00889	0.00278295	0.0379776	CPEB3	10	92046692	92291087	-	7928	protein_coding	cytoplasmic polyadenylation element binding protein 3 [Source:HGNC Symbol;Acc:HGNC:21746]
ENSG00000123570	1.50215	0.00279929	0.0381487	RAB9B	X	103822322	103832228	-	3748	protein_coding	RAB9B, member RAS oncogene family [Source:HGNC Symbol;Acc:HGNC:14090]
ENSG00000213326	-1.44697	0.00280896	0.0382222	RPS7P11	17	46721582	46722167	-	586	processed_pseudogene	ribosomal protein S7 pseudogene 11 [Source:HGNC Symbol;Acc:HGNC:35841]
ENSG00000186301	4.43887	0.00283024	0.0384139	MST1P2	1	16645622	16650289	+	2291	unprocessed_pseudogene	macrophage stimulating 1 pseudogene 2 [Source:HGNC Symbol;Acc:HGNC:7383]
ENSG00000142552	1.3762	0.00283909	0.0384734	RCN3	19	49527618	49546962	+	2093	protein_coding	reticulocalbin 3 [Source:HGNC Symbol;Acc:HGNC:21145]
ENSG00000213214	-1.8582	0.00284228	0.0384734	ARHGEF35	7	144186083	144195655	-	2431	protein_coding	Rho guanine nucleotide exchange factor 35 [Source:HGNC Symbol;Acc:HGNC:33846]
ENSG00000164379	-2.2668	0.00285025	0.0385552	FOXQ1	6	1312440	1314748	+	2309	protein_coding	forkhead box Q1 [Source:HGNC Symbol;Acc:HGNC:20951]
ENSG00000205221	3.32337	0.00285381	0.0385773	VIT	2	36696690	36814792	+	3710	protein_coding	vitrin [Source:HGNC Symbol;Acc:HGNC:12697]
ENSG00000213903	-1.10723	0.00286029	0.038639	LTB4R	14	24311450	24318036	+	4465	protein_coding	leukotriene B4 receptor [Source:HGNC Symbol;Acc:HGNC:6713]
ENSG00000210140	-2.147	0.00287296	0.0387235	MT-TC	MT	5761	5826	-	66	Mt_tRNA	mitochondrially encoded tRNA cysteine [Source:HGNC Symbol;Acc:HGNC:7477]
ENSG00000161381	1.07655	0.00287426	0.0387235	PLXDC1	17	39063303	39154394	-	9277	protein_coding	plexin domain containing 1 [Source:HGNC Symbol;Acc:HGNC:20945]
ENSG00000239268	4.97399	0.00287861	0.03873	AC092691.1	3	117672154	117997592	-	554	lincRNA	novel transcript
ENSG00000088836	2.83476	0.0028853	0.0387941	SLC4A11	20	3227417	3239559	-	4346	protein_coding	solute carrier family 4 member 11 [Source:HGNC Symbol;Acc:HGNC:16438]
ENSG00000137441	-3.72372	0.00290256	0.039	FGFBP2	4	15960243	15969309	-	1250	protein_coding	fibroblast growth factor binding protein 2 [Source:HGNC Symbol;Acc:HGNC:29451]
ENSG00000157927	-1.38106	0.00290548	0.039013	RADIL	7	4797055	4883719	-	6516	protein_coding	Rap associating with DIL domain [Source:HGNC Symbol;Acc:HGNC:22226]
ENSG00000174123	2.23242	0.00293832	0.0394014	TLR10	4	38772239	38782990	-	4217	protein_coding	toll like receptor 10 [Source:HGNC Symbol;Acc:HGNC:15634]
ENSG00000136111	1.03937	0.00294294	0.0394369	TBC1D4	13	75283503	75482114	-	7977	protein_coding	TBC1 domain family member 4 [Source:HGNC Symbol;Acc:HGNC:19165]
ENSG00000108813	3.70668	0.00296096	0.0396255	DLX4	17	49968970	49974959	+	3644	protein_coding	distal-less homeobox 4 [Source:HGNC Symbol;Acc:HGNC:2917]
ENSG00000053108	-2.51982	0.00296649	0.0396731	FSTL4	5	133196455	133612564	-	6734	protein_coding	follistatin like 4 [Source:HGNC Symbol;Acc:HGNC:21389]
ENSG00000170074	4.03518	0.0029722	0.0396965	FAM153A	5	177707981	177783398	-	8528	protein_coding	family with sequence similarity 153 member A [Source:HGNC Symbol;Acc:HGNC:29940]
ENSG00000119698	6.92283	0.00298535	0.0398458	PPP4R4	14	94146128	94279735	+	4974	protein_coding	protein phosphatase 4 regulatory subunit 4 [Source:HGNC Symbol;Acc:HGNC:23788]
ENSG00000244094	-5.53985	0.00300068	0.0400237	SPRR2F	1	153112114	153113515	-	681	protein_coding	small proline rich protein 2F [Source:HGNC Symbol;Acc:HGNC:11266]
ENSG00000163239	1.55171	0.00301154	0.0401063	TDRD10	1	154502219	154548147	+	2706	protein_coding	tudor domain containing 10 [Source:HGNC Symbol;Acc:HGNC:25316]
ENSG00000260578	3.38419	0.00301487	0.0401063	AC110597.1	18	67481791	67484966	-	3176	lincRNA	novel transcript
ENSG00000134917	3.19852	0.00302114	0.0401406	ADAMTS8	11	130404925	130428993	-	4523	protein_coding	ADAM metallopeptidase with thrombospondin type 1 motif 8 [Source:HGNC Symbol;Acc:HGNC:224]
ENSG00000134321	-2.05001	0.00303673	0.0403068	RSAD2	2	6865806	6898239	+	4834	protein_coding	radical S-adenosyl methionine domain containing 2 [Source:HGNC Symbol;Acc:HGNC:30908]
ENSG00000008118	3.20547	0.003052	0.0404662	CAMK1G	1	209583717	209613938	+	2676	protein_coding	calcium/calmodulin dependent protein kinase IG [Source:HGNC Symbol;Acc:HGNC:14585]
ENSG00000272374	-4.32566	0.00305452	0.0404729	Z97832.2	6	35220370	35224630	-	4261	lincRNA	novel transcript, antisense to SCUBE3
ENSG00000183662	3.06894	0.00306071	0.0405281	FAM19A1	3	68004216	68545625	+	2933	protein_coding	family with sequence similarity 19 member A1, C-C motif chemokine like [Source:HGNC Symbol;Acc:HGNC:21587]
ENSG00000176435	-1.64139	0.00309886	0.0409523	CLEC14A	14	38254103	38256369	-	2267	protein_coding	C-type lectin domain containing 14A [Source:HGNC Symbol;Acc:HGNC:19832]
ENSG00000214198	5.1005	0.00313967	0.0414371	TTC41P	12	103843749	103930211	-	6495	transcribed_unitary_pseudogene	tetratricopeptide repeat domain 41, pseudogene [Source:HGNC Symbol;Acc:HGNC:49210]
ENSG00000159423	1.09061	0.00314232	0.0414447	ALDH4A1	1	18871430	18902781	-	3689	protein_coding	aldehyde dehydrogenase 4 family member A1 [Source:HGNC Symbol;Acc:HGNC:406]
ENSG00000154175	2.19244	0.00314915	0.0415076	ABI3BP	3	100749156	100993515	-	10978	protein_coding	ABI family member 3 binding protein [Source:HGNC Symbol;Acc:HGNC:17265]
ENSG00000206557	5.08693	0.00316522	0.0416384	TRIM71	3	32818018	32897826	+	8685	protein_coding	tripartite motif containing 71 [Source:HGNC Symbol;Acc:HGNC:32669]
ENSG00000169242	-1.01253	0.00318374	0.0418536	EFNA1	1	155127460	155134857	+	2539	protein_coding	ephrin A1 [Source:HGNC Symbol;Acc:HGNC:3221]
ENSG00000117724	1.60518	0.00319045	0.0419144	CENPF	1	214603195	214664588	+	11690	protein_coding	centromere protein F [Source:HGNC Symbol;Acc:HGNC:1857]
ENSG00000183114	2.30109	0.0031955	0.0419532	FAM43B	1	20552439	20555010	+	2572	protein_coding	family with sequence similarity 43 member B [Source:HGNC Symbol;Acc:HGNC:31791]
ENSG00000171766	1.51999	0.0031994	0.041977	GATM	15	45361124	45402327	-	6644	protein_coding	glycine amidinotransferase [Source:HGNC Symbol;Acc:HGNC:4175]
ENSG00000136859	-1.23338	0.00321519	0.0421291	ANGPTL2	9	127087332	127122883	-	3889	protein_coding	angiopoietin like 2 [Source:HGNC Symbol;Acc:HGNC:490]
ENSG00000203747	1.48064	0.00324097	0.0424115	FCGR3A	1	161541759	161550737	-	2958	protein_coding	Fc fragment of IgG receptor IIIa [Source:HGNC Symbol;Acc:HGNC:3619]
ENSG00000120322	1.48727	0.00325714	0.0425954	PCDHB8	5	141177790	141180529	+	2740	protein_coding	protocadherin beta 8 [Source:HGNC Symbol;Acc:HGNC:8693]
ENSG00000179627	-1.10707	0.00326324	0.0426124	ZBTB42	14	104800596	104804712	+	3905	protein_coding	zinc finger and BTB domain containing 42 [Source:HGNC Symbol;Acc:HGNC:32550]
ENSG00000198729	2.77997	0.00326418	0.0426124	PPP1R14C	6	150143076	150250357	+	2152	protein_coding	protein phosphatase 1 regulatory inhibitor subunit 14C [Source:HGNC Symbol;Acc:HGNC:14952]
ENSG00000163618	4.3027	0.00326481	0.0426124	CADPS	3	62398346	62875389	-	14638	protein_coding	calcium dependent secretion activator [Source:HGNC Symbol;Acc:HGNC:1426]
ENSG00000184811	4.22392	0.00326891	0.0426222	TRARG1	17	1279663	1300987	+	3596	protein_coding	trafficking regulator of GLUT4 (SLC2A4) 1 [Source:HGNC Symbol;Acc:HGNC:29592]
ENSG00000166963	1.46459	0.00328564	0.0428008	MAP1A	15	43510958	43531620	+	10629	protein_coding	microtubule associated protein 1A [Source:HGNC Symbol;Acc:HGNC:6835]
ENSG00000189182	-3.49041	0.00329648	0.0429141	KRT77	12	52689626	52703463	-	3952	protein_coding	keratin 77 [Source:HGNC Symbol;Acc:HGNC:20411]
ENSG00000007062	5.55461	0.00334492	0.04347	PROM1	4	15963076	16084378	-	7434	protein_coding	prominin 1 [Source:HGNC Symbol;Acc:HGNC:9454]
ENSG00000156466	5.93501	0.00334653	0.04347	GDF6	8	96142330	96160792	-	3701	protein_coding	growth differentiation factor 6 [Source:HGNC Symbol;Acc:HGNC:4221]
ENSG00000264230	-4.66689	0.00334785	0.04347	ANXA8L1	10	46375627	46391784	+	2860	protein_coding	annexin A8 like 1 [Source:HGNC Symbol;Acc:HGNC:23334]
ENSG00000279928	-5.96035	0.00335407	0.0435227	FO538757.2	1	182696	184174	+	570	unprocessed_pseudogene	DEAD/H-box helicase 11 (DDX11) pseudogene
ENSG00000109654	1.01569	0.00336567	0.0436112	TRIM2	4	153152342	153339320	+	9425	protein_coding	tripartite motif containing 2 [Source:HGNC Symbol;Acc:HGNC:15974]
ENSG00000142149	1.68679	0.0033714	0.0436112	HUNK	21	31873315	32044633	+	8294	protein_coding	hormonally up-regulated Neu-associated kinase [Source:HGNC Symbol;Acc:HGNC:13326]
ENSG00000274956	1.63634	0.00337404	0.0436126	NKAIN3-IT1	8	62977861	62984900	+	7040	lincRNA	NKAIN3 intronic transcript [Source:HGNC Symbol;Acc:HGNC:48595]
ENSG00000164877	1.66667	0.00338492	0.0436971	MICALL2	7	1428465	1459502	-	8843	protein_coding	MICAL like 2 [Source:HGNC Symbol;Acc:HGNC:29672]
ENSG00000106034	-1.45494	0.00340203	0.043876	CPED1	7	120988677	121297444	+	7705	protein_coding	cadherin like and PC-esterase domain containing 1 [Source:HGNC Symbol;Acc:HGNC:26159]
ENSG00000248890	1.83541	0.00340316	0.043876	HHIP-AS1	4	144642922	144661357	-	1557	antisense	HHIP antisense RNA 1 [Source:HGNC Symbol;Acc:HGNC:44182]
ENSG00000105088	2.34852	0.00342457	0.0440675	OLFM2	19	9853718	9936552	-	2500	protein_coding	olfactomedin 2 [Source:HGNC Symbol;Acc:HGNC:17189]
ENSG00000278376	-1.77909	0.0034246	0.0440675	AP004609.3	11	118791254	118793137	+	1884	lincRNA	novel transcript
ENSG00000250669	5.32623	0.00344185	0.0442612	AC112206.4	5	67690033	67690437	-	405	processed_pseudogene	mitochondrial ribosomal protein L39 (MRPL39) pseudogene
ENSG00000131459	1.68589	0.00344719	0.0443015	GFPT2	5	180300690	180353387	-	4780	protein_coding	glutamine-fructose-6-phosphate transaminase 2 [Source:HGNC Symbol;Acc:HGNC:4242]
ENSG00000243927	-1.29926	0.00345173	0.0443315	MRPS6	21	34073224	34143034	+	4299	protein_coding	mitochondrial ribosomal protein S6 [Source:HGNC Symbol;Acc:HGNC:14051]
ENSG00000104728	1.93327	0.00346007	0.0443634	ARHGEF10	8	1823976	1958641	+	10792	protein_coding	Rho guanine nucleotide exchange factor 10 [Source:HGNC Symbol;Acc:HGNC:14103]
ENSG00000185483	1.24724	0.00349729	0.0447447	ROR1	1	63774022	64181498	+	6715	protein_coding	receptor tyrosine kinase like orphan receptor 1 [Source:HGNC Symbol;Acc:HGNC:10256]
ENSG00000254842	4.48199	0.00350178	0.044757	LINC02551	11	130844191	130865561	-	2255	lincRNA	long intergenic non-protein coding RNA 2551 [Source:HGNC Symbol;Acc:HGNC:53586]
ENSG00000106066	1.05807	0.00350493	0.044757	CPVL	7	28995231	29195451	-	3340	protein_coding	carboxypeptidase, vitellogenic like [Source:HGNC Symbol;Acc:HGNC:14399]
ENSG00000279198	4.09408	0.00352705	0.0449537	AC008894.3	19	16074293	16077395	-	3103	TEC	TEC
ENSG00000182162	-1.58078	0.00352938	0.0449548	P2RY8	X	1462572	1537107	-	4459	protein_coding	P2Y receptor family member 8 [Source:HGNC Symbol;Acc:HGNC:15524]
ENSG00000167536	-1.10058	0.00354002	0.0450617	DHRS13	17	28897781	28903071	-	2944	protein_coding	dehydrogenase/reductase 13 [Source:HGNC Symbol;Acc:HGNC:28326]
ENSG00000165379	1.08134	0.00355013	0.0451544	LRFN5	14	41607570	41904549	+	6140	protein_coding	leucine rich repeat and fibronectin type III domain containing 5 [Source:HGNC Symbol;Acc:HGNC:20360]
ENSG00000282608	1.16802	0.00355405	0.0451544	ADORA3	1	111499429	111503760	-	2687	protein_coding	adenosine A3 receptor [Source:HGNC Symbol;Acc:HGNC:268]
ENSG00000159618	2.61763	0.00358531	0.0454653	ADGRG5	16	57542421	57591681	+	5852	protein_coding	adhesion G protein-coupled receptor G5 [Source:HGNC Symbol;Acc:HGNC:19010]
ENSG00000173281	1.09323	0.00359215	0.0454945	PPP1R3B	8	9136255	9151574	-	5776	protein_coding	protein phosphatase 1 regulatory subunit 3B [Source:HGNC Symbol;Acc:HGNC:14942]
ENSG00000168143	-4.45665	0.00362091	0.0457721	FAM83B	6	54846771	54942022	+	3167	protein_coding	family with sequence similarity 83 member B [Source:HGNC Symbol;Acc:HGNC:21357]
ENSG00000148488	3.15462	0.0036254	0.0458001	ST8SIA6	10	17318383	17454330	-	2696	protein_coding	ST8 alpha-N-acetyl-neuraminide alpha-2,8-sialyltransferase 6 [Source:HGNC Symbol;Acc:HGNC:23317]
ENSG00000258425	-1.91154	0.00363884	0.0459409	AC013451.1	14	74552181	74560048	+	518	lincRNA	novel transcript, antisense to LTBP2
ENSG00000229151	1.53708	0.0036581	0.0461281	AC233976.1	X	51356944	51396462	-	451	lincRNA	novel transcript
ENSG00000073670	2.49837	0.00365826	0.0461281	ADAM11	17	44759031	44781846	+	4770	protein_coding	ADAM metallopeptidase domain 11 [Source:HGNC Symbol;Acc:HGNC:189]
ENSG00000189431	5.55262	0.00366516	0.0461407	RASSF10	11	13009577	13012106	+	2530	protein_coding	Ras association domain family member 10 [Source:HGNC Symbol;Acc:HGNC:33984]
ENSG00000069812	5.24598	0.00366616	0.0461407	HES2	1	6412418	6424670	-	5407	protein_coding	hes family bHLH transcription factor 2 [Source:HGNC Symbol;Acc:HGNC:16005]
ENSG00000131471	-1.99788	0.00370358	0.0465635	AOC3	17	42851184	42858130	+	4524	protein_coding	amine oxidase, copper containing 3 [Source:HGNC Symbol;Acc:HGNC:550]
ENSG00000179348	-1.78809	0.00370439	0.0465635	GATA2	3	128479427	128493185	-	4459	protein_coding	GATA binding protein 2 [Source:HGNC Symbol;Acc:HGNC:4171]
ENSG00000196839	-1.32869	0.00370988	0.0465968	ADA	20	44619522	44652233	-	2852	protein_coding	adenosine deaminase [Source:HGNC Symbol;Acc:HGNC:186]
ENSG00000204950	3.42758	0.00371168	0.0465968	LRRC10B	11	61508800	61511018	+	2219	protein_coding	leucine rich repeat containing 10B [Source:HGNC Symbol;Acc:HGNC:37215]
ENSG00000117594	2.11274	0.00371929	0.0466632	HSD11B1	1	209686178	209734950	+	1513	protein_coding	hydroxysteroid 11-beta dehydrogenase 1 [Source:HGNC Symbol;Acc:HGNC:5208]
ENSG00000182271	5.36704	0.00372361	0.0466881	TMIGD1	17	30316333	30334059	-	1228	protein_coding	transmembrane and immunoglobulin domain containing 1 [Source:HGNC Symbol;Acc:HGNC:32431]
ENSG00000067191	1.64403	0.00373253	0.0467504	CACNB1	17	39173456	39197703	-	7094	protein_coding	calcium voltage-gated channel auxiliary subunit beta 1 [Source:HGNC Symbol;Acc:HGNC:1401]
ENSG00000138135	2.07908	0.00373556	0.0467504	CH25H	10	89205629	89207314	-	1686	protein_coding	cholesterol 25-hydroxylase [Source:HGNC Symbol;Acc:HGNC:1907]
ENSG00000117461	1.05363	0.00374131	0.0467932	PIK3R3	1	46040140	46133036	-	7410	protein_coding	phosphoinositide-3-kinase regulatory subunit 3 [Source:HGNC Symbol;Acc:HGNC:8981]
ENSG00000213355	5.88082	0.00374855	0.0468546	CNN2P8	2	94737337	94738249	+	913	processed_pseudogene	calponin 2 pseudogene 8 [Source:HGNC Symbol;Acc:HGNC:39533]
ENSG00000267666	-4.66404	0.00375537	0.0469106	AC004156.1	19	663482	669500	+	3319	lincRNA	novel transcript
ENSG00000196542	-3.44436	0.00376414	0.0469908	SPTSSB	3	161344792	161372880	-	3745	protein_coding	serine palmitoyltransferase small subunit B [Source:HGNC Symbol;Acc:HGNC:24045]
ENSG00000159761	1.08924	0.00381126	0.0474905	C16orf86	16	67666816	67668758	+	1789	protein_coding	chromosome 16 open reading frame 86 [Source:HGNC Symbol;Acc:HGNC:33755]
ENSG00000066294	1.15515	0.00381848	0.047551	CD84	1	160541095	160579516	-	9255	protein_coding	CD84 molecule [Source:HGNC Symbol;Acc:HGNC:1704]
ENSG00000092445	1.56547	0.00383177	0.0476804	TYRO3	15	41557675	41583586	+	10945	protein_coding	TYRO3 protein tyrosine kinase [Source:HGNC Symbol;Acc:HGNC:12446]
ENSG00000130032	-1.84142	0.0038363	0.0476804	PRRG3	X	151695124	151705924	+	6364	protein_coding	proline rich and Gla domain 3 [Source:HGNC Symbol;Acc:HGNC:30798]
ENSG00000136235	2.35473	0.00383814	0.0476804	GPNMB	7	23235967	23275108	+	6040	protein_coding	glycoprotein nmb [Source:HGNC Symbol;Acc:HGNC:4462]
ENSG00000115596	2.81989	0.00383837	0.0476804	WNT6	2	218859821	218874233	+	1703	protein_coding	Wnt family member 6 [Source:HGNC Symbol;Acc:HGNC:12785]
ENSG00000116016	1.2973	0.0038498	0.0477927	EPAS1	2	46293667	46386703	+	7302	protein_coding	endothelial PAS domain protein 1 [Source:HGNC Symbol;Acc:HGNC:3374]
ENSG00000223865	1.10227	0.0038751	0.0480178	HLA-DPB1	6	33075926	33087201	+	2791	protein_coding	major histocompatibility complex, class II, DP beta 1 [Source:HGNC Symbol;Acc:HGNC:4940]
ENSG00000172663	-1.02971	0.00388141	0.0480662	TMEM134	11	67461710	67469272	-	5892	protein_coding	transmembrane protein 134 [Source:HGNC Symbol;Acc:HGNC:26142]
ENSG00000204516	-1.09672	0.00390587	0.0483124	MICB	6	31494881	31511124	+	2798	protein_coding	MHC class I polypeptide-related sequence B [Source:HGNC Symbol;Acc:HGNC:7091]
ENSG00000154096	1.78094	0.00392592	0.0484887	THY1	11	119417378	119424985	-	5925	protein_coding	Thy-1 cell surface antigen [Source:HGNC Symbol;Acc:HGNC:11801]
ENSG00000160867	3.19076	0.0039276	0.0484887	FGFR4	5	177086886	177098144	+	4829	protein_coding	fibroblast growth factor receptor 4 [Source:HGNC Symbol;Acc:HGNC:3691]
ENSG00000189343	-1.24741	0.0039438	0.0486289	RPS2P46	17	19445970	19446852	-	883	processed_pseudogene	ribosomal protein S2 pseudogene 46 [Source:HGNC Symbol;Acc:HGNC:35839]
ENSG00000088179	1.04724	0.00394945	0.0486686	PTPN4	2	119759631	119983818	+	12486	protein_coding	protein tyrosine phosphatase, non-receptor type 4 [Source:HGNC Symbol;Acc:HGNC:9656]
ENSG00000139116	1.14897	0.00397337	0.0488264	KIF21A	12	39293228	39443390	-	10117	protein_coding	kinesin family member 21A [Source:HGNC Symbol;Acc:HGNC:19349]
ENSG00000173926	-1.18595	0.00397344	0.0488264	2022-03-03	5	126867714	127030808	-	5179	protein_coding	membrane associated ring-CH-type finger 3 [Source:HGNC Symbol;Acc:HGNC:28728]
ENSG00000206172	-3.95854	0.00401161	0.0492533	HBA1	16	176680	177522	+	835	protein_coding	hemoglobin subunit alpha 1 [Source:HGNC Symbol;Acc:HGNC:4823]
ENSG00000233045	2.03635	0.00401524	0.0492677	AC097523.1	2	138278574	138279210	+	637	processed_pseudogene	ribosomal protein L15 (RPL15) pseudogene
ENSG00000186481	4.14309	0.00402477	0.0493544	ANKRD20A5P	18	14179097	14252140	+	6302	transcribed_unprocessed_pseudogene	ankyrin repeat domain 20 family member A5, pseudogene [Source:HGNC Symbol;Acc:HGNC:33833]
ENSG00000285081	4.61048	0.00403739	0.0494785	AC004593.2	7	29191582	29194109	-	2528	sense_intronic	Novel transcript, sense intronic to CPVL
ENSG00000065609	1.87994	0.00403981	0.0494785	SNAP91	6	83552880	83709691	-	6651	protein_coding	synaptosome associated protein 91 [Source:HGNC Symbol;Acc:HGNC:14986]
ENSG00000263266	-1.02138	0.00405488	0.0496327	RPS7P1	17	28467822	28468406	+	585	processed_pseudogene	ribosomal protein S7 pseudogene 1 [Source:HGNC Symbol;Acc:HGNC:17081]
ENSG00000115468	1.7419	0.0040758	0.0498584	EFHD1	2	232606057	232682781	+	3052	protein_coding	EF-hand domain family member D1 [Source:HGNC Symbol;Acc:HGNC:29556]
